# Supplementary material for: The associations between dysregulation of human blood metabolites and lung cancer risk: evidence from genetic data
Source: BMC Cancer. 2024 Jul 18;24:854. doi: 10.1186/s12885-024-12416-1 (PMC11256634; doi:10.1186/s12885-024-12416-1)
Supplement: Supplementary file 2 — Supplementary Material 2 [file 12885_2024_12416_MOESM2_ESM.xlsx]

## Sheet: S1
Supplementary Table 1: Details of the genome-wide association studies and datasets used in our analyses.
Exposure or outcome	Sample size	Ancestry	Link
486 blood metabolites	7,824 participants	European	https://metabolomics.helmholtz-muenchen.de/gwas/
Lung cancer	29,226 cases and 56,450 controls	European	https://www.ebi.ac.uk/gwas/publications/28604730
Lung adenocarcinoma	11,273 cases and 55,483 controls	European	https://www.ebi.ac.uk/gwas/publications/28604730
Squamous cell lung carcinoma	7,426 cases and 55,627 controls	European	https://www.ebi.ac.uk/gwas/publications/28604730
Small cell lung cancer	2,664 cases and 21,444 controls	European	https://www.ebi.ac.uk/gwas/publications/28604730

## Sheet: S2
Supplementary Table 2： Detailed information of the IVs for 486 blood metabolites.
traits	SNP	effect_allele.exposure	other_allele.exposure	eaf.exposure	beta.exposure	se.exposure	exposure	mr_keep.exposure	pval.exposure	pval_origin.exposure	id.exposure	Metabolites
M00053	rs2657879	A	G	0.8179	0.015	0.0017	exposure	TRUE	5.55e-19	inferred	yXhusO	glutamine
M00053	rs2748991	T	C	0.446	-0.007	0.0015	exposure	TRUE	1.53e-06	inferred	yXhusO	glutamine
M00053	rs7078003	T	C	0.1654	0.0087	0.0018	exposure	TRUE	6.71e-07	inferred	yXhusO	glutamine
M00053	rs16977047	T	C	0.7034	-0.0056	0.0011	exposure	TRUE	1.78e-07	inferred	yXhusO	glutamine
M00053	rs780093	T	C	0.3995	-0.0058	0.0011	exposure	TRUE	6.72e-08	inferred	yXhusO	glutamine
M00053	rs2199619	T	C	0.2787	0.0054	0.0012	exposure	TRUE	3.4e-06	inferred	yXhusO	glutamine
M00053	rs1799211	T	G	0.4084	-0.0082	0.0018	exposure	TRUE	2.61e-06	inferred	yXhusO	glutamine
M00053	rs7394051	T	C	0.7014	0.0055	0.0012	exposure	TRUE	2.29e-06	inferred	yXhusO	glutamine
M00053	rs11596604	A	G	0.0236	0.0323	0.0069	exposure	TRUE	1.43e-06	inferred	yXhusO	glutamine
M00054	rs12468084	T	C	0.5436	-0.0044	0.0009	exposure	TRUE	5.07e-07	inferred	H5E31A	tryptophan
M00054	rs7594598	A	C	0.4257	0.004	0.0009	exposure	TRUE	4.41e-06	inferred	H5E31A	tryptophan
M00054	rs16836288	A	C	0.044	0.0131	0.0029	exposure	TRUE	3.13e-06	inferred	H5E31A	tryptophan
M00054	rs860916	A	G	0.4232	-0.0047	0.0009	exposure	TRUE	8.84e-08	inferred	H5E31A	tryptophan
M00054	rs17114354	A	G	0.9874	0.0248	0.0053	exposure	TRUE	1.44e-06	inferred	H5E31A	tryptophan
M00054	rs9315440	A	G	0.5843	0.0048	0.0009	exposure	TRUE	4.82e-08	inferred	H5E31A	tryptophan
M00054	rs6480970	A	G	0.6159	-0.0049	0.0009	exposure	TRUE	2.6e-08	inferred	H5E31A	tryptophan
M00054	rs893922	A	G	0.366	0.0042	0.0009	exposure	TRUE	1.53e-06	inferred	H5E31A	tryptophan
M00054	rs7424968	T	C	0.3967	-0.0042	0.0009	exposure	TRUE	1.53e-06	inferred	H5E31A	tryptophan
M00054	rs1995960	A	G	0.5949	-0.0047	0.0009	exposure	TRUE	8.84e-08	inferred	H5E31A	tryptophan
M00054	rs7246393	A	G	0.5222	0.0043	0.0009	exposure	TRUE	8.86e-07	inferred	H5E31A	tryptophan
M00054	rs284191	A	G	0.615	-0.006	0.001	exposure	TRUE	9.87e-10	inferred	H5E31A	tryptophan
M00054	rs2717586	A	G	0.3962	0.0043	0.0009	exposure	TRUE	8.86e-07	inferred	H5E31A	tryptophan
M00054	rs2367059	A	T	0.4697	-0.0046	0.0009	exposure	TRUE	1.6e-07	inferred	H5E31A	tryptophan
M00054	rs1997238	A	G	0.5117	0.0045	0.0009	exposure	TRUE	2.87e-07	inferred	H5E31A	tryptophan
M00054	rs4751282	T	C	0.5421	0.0045	0.0009	exposure	TRUE	2.87e-07	inferred	H5E31A	tryptophan
M00054	rs7109477	A	G	0.4588	-0.0047	0.0009	exposure	TRUE	8.84e-08	inferred	H5E31A	tryptophan
M00054	rs9610322	A	G	0.5195	-0.0043	0.0009	exposure	TRUE	8.86e-07	inferred	H5E31A	tryptophan
M00054	rs10836364	T	C	0.607	0.005	0.001	exposure	TRUE	2.87e-07	inferred	H5E31A	tryptophan
M00054	rs1501803	T	C	0.4152	0.0042	0.0009	exposure	TRUE	1.53e-06	inferred	H5E31A	tryptophan
M00054	rs10927101	A	C	0.3738	-0.0046	0.0009	exposure	TRUE	1.6e-07	inferred	H5E31A	tryptophan
M00054	rs4450884	T	G	0.3618	-0.0042	0.0009	exposure	TRUE	1.53e-06	inferred	H5E31A	tryptophan
M00054	rs17698249	A	C	0.5682	-0.0041	0.0009	exposure	TRUE	2.61e-06	inferred	H5E31A	tryptophan
M00054	rs295142	A	G	0.5909	-0.0048	0.0009	exposure	TRUE	4.82e-08	inferred	H5E31A	tryptophan
M00054	rs38271	A	G	0.5925	-0.0051	0.0009	exposure	TRUE	7.28e-09	inferred	H5E31A	tryptophan
M00054	rs4972588	A	G	0.5138	-0.0046	0.0009	exposure	TRUE	1.6e-07	inferred	H5E31A	tryptophan
M00054	rs881562	T	G	0.4978	0.0044	0.0009	exposure	TRUE	5.07e-07	inferred	H5E31A	tryptophan
M00054	rs8006663	A	G	0.4556	-0.0046	0.0009	exposure	TRUE	1.6e-07	inferred	H5E31A	tryptophan
M00054	rs6730726	A	G	0.5312	-0.004	0.0009	exposure	TRUE	4.41e-06	inferred	H5E31A	tryptophan
M00054	rs11201034	A	T	0.6064	0.0043	0.0009	exposure	TRUE	8.86e-07	inferred	H5E31A	tryptophan
M00054	rs6472624	A	C	0.3758	-0.0041	0.0009	exposure	TRUE	2.61e-06	inferred	H5E31A	tryptophan
M00054	rs1663501	A	G	0.4634	-0.0047	0.0009	exposure	TRUE	8.84e-08	inferred	H5E31A	tryptophan
M00054	rs4880888	A	G	0.4785	-0.0046	0.0009	exposure	TRUE	1.6e-07	inferred	H5E31A	tryptophan
M00054	rs258763	A	T	0.5564	-0.0042	0.0009	exposure	TRUE	1.53e-06	inferred	H5E31A	tryptophan
M00054	rs354532	T	C	0.5349	-0.0061	0.0009	exposure	TRUE	6.1e-12	inferred	H5E31A	tryptophan
M00054	rs207938	A	G	0.3963	-0.0043	0.0009	exposure	TRUE	8.86e-07	inferred	H5E31A	tryptophan
M00054	rs1015993	T	C	0.4684	0.0041	0.0009	exposure	TRUE	2.61e-06	inferred	H5E31A	tryptophan
M00054	rs4611118	A	G	0.609	-0.0044	0.0009	exposure	TRUE	5.07e-07	inferred	H5E31A	tryptophan
M00054	rs4702007	A	G	0.3929	-0.0041	0.0009	exposure	TRUE	2.61e-06	inferred	H5E31A	tryptophan
M00054	rs869494	A	T	0.617	-0.0058	0.0009	exposure	TRUE	5.8e-11	inferred	H5E31A	tryptophan
M00054	rs4356783	C	G	0.5863	-0.0041	0.0009	exposure	TRUE	2.61e-06	inferred	H5E31A	tryptophan
M00054	rs2432	T	C	0.4713	0.0046	0.0009	exposure	TRUE	1.6e-07	inferred	H5E31A	tryptophan
M00054	rs6685230	T	C	0.3976	-0.0042	0.0009	exposure	TRUE	1.53e-06	inferred	H5E31A	tryptophan
M00054	rs2505644	T	C	0.558	0.005	0.001	exposure	TRUE	2.87e-07	inferred	H5E31A	tryptophan
M00054	rs3927971	T	C	0.5178	0.0042	0.0009	exposure	TRUE	1.53e-06	inferred	H5E31A	tryptophan
M00054	rs10846667	T	C	0.4861	0.0045	0.0009	exposure	TRUE	2.87e-07	inferred	H5E31A	tryptophan
M00054	rs2688858	T	C	0.5742	0.0043	0.0009	exposure	TRUE	8.86e-07	inferred	H5E31A	tryptophan
M00054	rs6509523	T	C	0.5045	0.0043	0.0009	exposure	TRUE	8.86e-07	inferred	H5E31A	tryptophan
M00054	rs1015795	A	G	0.5122	0.0043	0.0009	exposure	TRUE	8.86e-07	inferred	H5E31A	tryptophan
M00054	rs1929487	A	T	0.425	-0.0041	0.0009	exposure	TRUE	2.61e-06	inferred	H5E31A	tryptophan
M00054	rs8088963	A	G	0.6387	0.0044	0.0009	exposure	TRUE	5.07e-07	inferred	H5E31A	tryptophan
M00054	rs972459	T	C	0.5787	0.005	0.0009	exposure	TRUE	1.38e-08	inferred	H5E31A	tryptophan
M00054	rs428185	T	C	0.5851	-0.0045	0.0009	exposure	TRUE	2.87e-07	inferred	H5E31A	tryptophan
M00054	rs4684599	T	C	0.6319	-0.0042	0.0009	exposure	TRUE	1.53e-06	inferred	H5E31A	tryptophan
M00054	rs938040	T	C	0.107	0.0074	0.0017	exposure	TRUE	6.72e-06	inferred	H5E31A	tryptophan
M00054	rs7584842	T	C	0.5377	-0.005	0.0009	exposure	TRUE	1.38e-08	inferred	H5E31A	tryptophan
M00054	rs719564	A	G	0.6101	0.0044	0.0009	exposure	TRUE	5.07e-07	inferred	H5E31A	tryptophan
M00054	rs12503673	T	C	0.3888	-0.004	0.0009	exposure	TRUE	4.41e-06	inferred	H5E31A	tryptophan
M00054	rs9948912	A	G	0.3616	0.004	0.0009	exposure	TRUE	4.41e-06	inferred	H5E31A	tryptophan
M00054	rs2221440	A	G	0.4032	-0.0041	0.0009	exposure	TRUE	2.61e-06	inferred	H5E31A	tryptophan
M00054	rs1549225	T	C	0.607	0.0045	0.0009	exposure	TRUE	2.87e-07	inferred	H5E31A	tryptophan
M00054	rs6454864	T	C	0.3705	0.004	0.0009	exposure	TRUE	4.41e-06	inferred	H5E31A	tryptophan
M00054	rs10495209	T	C	0.4862	0.004	0.0009	exposure	TRUE	4.41e-06	inferred	H5E31A	tryptophan
M00054	rs826056	T	C	0.4773	-0.0048	0.0009	exposure	TRUE	4.82e-08	inferred	H5E31A	tryptophan
M00054	rs33980	C	G	0.9071	-0.0077	0.0017	exposure	TRUE	2.96e-06	inferred	H5E31A	tryptophan
M00054	rs10790950	A	T	0.5601	-0.0044	0.0009	exposure	TRUE	5.07e-07	inferred	H5E31A	tryptophan
M00054	rs950880	A	C	0.3822	-0.004	0.0009	exposure	TRUE	4.41e-06	inferred	H5E31A	tryptophan
M00054	rs10805503	T	C	0.6272	0.0043	0.0009	exposure	TRUE	8.86e-07	inferred	H5E31A	tryptophan
M00054	rs2520117	A	G	0.4545	0.0045	0.0009	exposure	TRUE	2.87e-07	inferred	H5E31A	tryptophan
M00054	rs6001129	T	C	0.134	-0.009	0.002	exposure	TRUE	3.4e-06	inferred	H5E31A	tryptophan
M00054	rs10152107	A	T	0.4858	0.0044	0.0009	exposure	TRUE	5.07e-07	inferred	H5E31A	tryptophan
M00054	rs6910731	A	G	0.4497	0.0041	0.0009	exposure	TRUE	2.61e-06	inferred	H5E31A	tryptophan
M00054	rs1220605	A	G	0.6312	-0.0046	0.0009	exposure	TRUE	1.6e-07	inferred	H5E31A	tryptophan
M00054	rs9511152	A	G	0.559	-0.005	0.0009	exposure	TRUE	1.38e-08	inferred	H5E31A	tryptophan
M00054	rs10931041	T	C	0.5756	-0.0042	0.0009	exposure	TRUE	1.53e-06	inferred	H5E31A	tryptophan
M00054	rs11804149	T	C	0.4678	0.0041	0.0009	exposure	TRUE	2.61e-06	inferred	H5E31A	tryptophan
M00054	rs6826247	T	C	0.5071	0.0048	0.0009	exposure	TRUE	4.82e-08	inferred	H5E31A	tryptophan
M00054	rs4755291	A	G	0.4644	-0.0041	0.0009	exposure	TRUE	2.61e-06	inferred	H5E31A	tryptophan
M00054	rs502654	T	C	0.559	-0.0046	0.0009	exposure	TRUE	1.6e-07	inferred	H5E31A	tryptophan
M00054	rs1373962	T	C	0.5973	0.005	0.0009	exposure	TRUE	1.38e-08	inferred	H5E31A	tryptophan
M00054	rs10822056	T	C	0.5141	0.0042	0.0009	exposure	TRUE	1.53e-06	inferred	H5E31A	tryptophan
M00054	rs2970335	A	C	0.4039	0.0044	0.0009	exposure	TRUE	5.07e-07	inferred	H5E31A	tryptophan
M00054	rs1519309	T	C	0.6544	-0.0044	0.0009	exposure	TRUE	5.07e-07	inferred	H5E31A	tryptophan
M00054	rs6130271	T	C	0.5352	-0.004	0.0009	exposure	TRUE	4.41e-06	inferred	H5E31A	tryptophan
M00054	rs1179636	A	C	0.5356	-0.0045	0.001	exposure	TRUE	3.4e-06	inferred	H5E31A	tryptophan
M00054	rs6586235	A	C	0.4598	0.0043	0.0009	exposure	TRUE	8.86e-07	inferred	H5E31A	tryptophan
M00054	rs2798184	T	C	0.4314	-0.0049	0.0009	exposure	TRUE	2.6e-08	inferred	H5E31A	tryptophan
M00054	rs6857228	A	T	0.5557	0.0046	0.0009	exposure	TRUE	1.6e-07	inferred	H5E31A	tryptophan
M00054	rs2713243	A	C	0.3763	-0.0044	0.0009	exposure	TRUE	5.07e-07	inferred	H5E31A	tryptophan
M00054	rs6747650	A	G	0.5825	-0.0041	0.0009	exposure	TRUE	2.61e-06	inferred	H5E31A	tryptophan
M00054	rs9878578	A	G	0.6016	0.0041	0.0009	exposure	TRUE	2.61e-06	inferred	H5E31A	tryptophan
M00054	rs2091289	A	G	0.5943	0.0043	0.0009	exposure	TRUE	8.86e-07	inferred	H5E31A	tryptophan
M00054	rs710580	A	C	0.3566	-0.005	0.0009	exposure	TRUE	1.38e-08	inferred	H5E31A	tryptophan
M00054	rs10784496	A	G	0.5375	0.0045	0.0009	exposure	TRUE	2.87e-07	inferred	H5E31A	tryptophan
M00054	rs6947698	C	G	0.4558	-0.004	0.0009	exposure	TRUE	4.41e-06	inferred	H5E31A	tryptophan
M00054	rs4973952	C	G	0.415	-0.0041	0.0009	exposure	TRUE	2.61e-06	inferred	H5E31A	tryptophan
M00054	rs11678851	T	C	0.4138	0.0041	0.0009	exposure	TRUE	2.61e-06	inferred	H5E31A	tryptophan
M00054	rs688627	T	C	0.5878	0.0042	0.0009	exposure	TRUE	1.53e-06	inferred	H5E31A	tryptophan
M00054	rs4346442	A	T	0.4816	0.0043	0.0009	exposure	TRUE	8.86e-07	inferred	H5E31A	tryptophan
M00054	rs9523030	T	G	0.6269	0.0043	0.0009	exposure	TRUE	8.86e-07	inferred	H5E31A	tryptophan
M00054	rs201262	T	G	0.5563	0.0047	0.0009	exposure	TRUE	8.84e-08	inferred	H5E31A	tryptophan
M00054	rs2126498	T	G	0.6176	-0.0042	0.0009	exposure	TRUE	1.53e-06	inferred	H5E31A	tryptophan
M00054	rs2111118	T	C	0.6207	0.0051	0.0009	exposure	TRUE	7.28e-09	inferred	H5E31A	tryptophan
M00054	rs2604365	T	G	0.6371	0.0044	0.0009	exposure	TRUE	5.07e-07	inferred	H5E31A	tryptophan
M00054	rs2662269	A	C	0.417	0.0045	0.0009	exposure	TRUE	2.87e-07	inferred	H5E31A	tryptophan
M00054	rs10498266	T	G	0.4674	0.0043	0.0009	exposure	TRUE	8.86e-07	inferred	H5E31A	tryptophan
M00054	rs1013667	A	G	0.6087	-0.0041	0.0009	exposure	TRUE	2.61e-06	inferred	H5E31A	tryptophan
M00054	rs9842801	C	G	0.5128	0.0044	0.0009	exposure	TRUE	5.07e-07	inferred	H5E31A	tryptophan
M00054	rs6759991	T	G	0.8623	0.0076	0.0016	exposure	TRUE	1.02e-06	inferred	H5E31A	tryptophan
M00054	rs8021242	T	C	0.5899	0.0049	0.0009	exposure	TRUE	2.6e-08	inferred	H5E31A	tryptophan
M00054	rs13122250	T	C	0.5542	0.0062	0.0009	exposure	TRUE	2.81e-12	inferred	H5E31A	tryptophan
M00054	rs2383131	T	C	0.4403	-0.0043	0.0009	exposure	TRUE	8.86e-07	inferred	H5E31A	tryptophan
M00054	rs7230740	A	C	0.6655	0.0044	0.0009	exposure	TRUE	5.07e-07	inferred	H5E31A	tryptophan
M00054	rs2966079	T	C	0.5425	-0.0042	0.0009	exposure	TRUE	1.53e-06	inferred	H5E31A	tryptophan
M00054	rs2804244	A	G	0.4725	0.004	0.0009	exposure	TRUE	4.41e-06	inferred	H5E31A	tryptophan
M00054	rs3780494	T	C	0.9855	-0.023	0.0051	exposure	TRUE	3.24e-06	inferred	H5E31A	tryptophan
M00054	rs4695289	A	G	0.3489	-0.0045	0.0009	exposure	TRUE	2.87e-07	inferred	H5E31A	tryptophan
M00054	rs10801784	T	C	0.4194	-0.0044	0.0009	exposure	TRUE	5.07e-07	inferred	H5E31A	tryptophan
M00054	rs4615256	A	G	0.5327	0.0049	0.0009	exposure	TRUE	2.6e-08	inferred	H5E31A	tryptophan
M00054	rs2722380	A	G	0.5882	0.0042	0.0009	exposure	TRUE	1.53e-06	inferred	H5E31A	tryptophan
M00054	rs9491385	T	C	0.5578	-0.0056	0.0009	exposure	TRUE	2.45e-10	inferred	H5E31A	tryptophan
M00054	rs9550870	T	G	0.6139	0.0042	0.0009	exposure	TRUE	1.53e-06	inferred	H5E31A	tryptophan
M00054	rs1249489	A	G	0.3741	0.0042	0.0009	exposure	TRUE	1.53e-06	inferred	H5E31A	tryptophan
M00054	rs10007704	T	C	0.6418	-0.0044	0.0009	exposure	TRUE	5.07e-07	inferred	H5E31A	tryptophan
M00054	rs7198470	T	C	0.6081	0.004	0.0009	exposure	TRUE	4.41e-06	inferred	H5E31A	tryptophan
M00054	rs11720862	T	G	0.6034	-0.0046	0.0009	exposure	TRUE	1.6e-07	inferred	H5E31A	tryptophan
M00054	rs341973	T	C	0.493	0.005	0.001	exposure	TRUE	2.87e-07	inferred	H5E31A	tryptophan
M00054	rs10171387	A	G	0.9051	0.008	0.0018	exposure	TRUE	4.41e-06	inferred	H5E31A	tryptophan
M00054	rs2349729	A	G	0.5141	-0.0041	0.0009	exposure	TRUE	2.61e-06	inferred	H5E31A	tryptophan
M00054	rs8045774	T	C	0.6281	-0.004	0.0009	exposure	TRUE	4.41e-06	inferred	H5E31A	tryptophan
M00054	rs2178260	T	C	0.4251	0.0042	0.0009	exposure	TRUE	1.53e-06	inferred	H5E31A	tryptophan
M00054	rs4926571	T	C	0.5231	-0.0048	0.0009	exposure	TRUE	4.82e-08	inferred	H5E31A	tryptophan
M00054	rs6534667	C	G	0.4186	-0.0043	0.0009	exposure	TRUE	8.86e-07	inferred	H5E31A	tryptophan
M00054	rs9543391	T	G	0.3993	0.0041	0.0009	exposure	TRUE	2.61e-06	inferred	H5E31A	tryptophan
M00054	rs8110890	T	G	0.4741	0.0045	0.0009	exposure	TRUE	2.87e-07	inferred	H5E31A	tryptophan
M00054	rs2868072	A	G	0.4829	0.004	0.0009	exposure	TRUE	4.41e-06	inferred	H5E31A	tryptophan
M00054	rs7843149	T	C	0.3896	-0.0041	0.0009	exposure	TRUE	2.61e-06	inferred	H5E31A	tryptophan
M00054	rs11937375	C	G	0.68	-0.018	0.004	exposure	TRUE	3.4e-06	inferred	H5E31A	tryptophan
M00054	rs9517869	T	C	0.3661	-0.0046	0.0009	exposure	TRUE	1.6e-07	inferred	H5E31A	tryptophan
M00054	rs582881	A	G	0.4499	0.0044	0.0009	exposure	TRUE	5.07e-07	inferred	H5E31A	tryptophan
M00054	rs4447501	A	T	0.484	0.0042	0.0009	exposure	TRUE	1.53e-06	inferred	H5E31A	tryptophan
M00054	rs6077611	T	G	0.4794	-0.0041	0.0009	exposure	TRUE	2.61e-06	inferred	H5E31A	tryptophan
M00054	rs9775766	T	C	0.3799	0.004	0.0009	exposure	TRUE	4.41e-06	inferred	H5E31A	tryptophan
M00054	rs10225863	T	C	0.3949	-0.004	0.0009	exposure	TRUE	4.41e-06	inferred	H5E31A	tryptophan
M00054	rs1000137	T	C	0.475	-0.005	0.001	exposure	TRUE	2.87e-07	inferred	H5E31A	tryptophan
M00054	rs7463805	T	C	0.5213	-0.0053	0.0009	exposure	TRUE	1.94e-09	inferred	H5E31A	tryptophan
M00054	rs1697901	A	G	0.3501	0.0049	0.0009	exposure	TRUE	2.6e-08	inferred	H5E31A	tryptophan
M00054	rs9541214	T	C	0.653	-0.0042	0.0009	exposure	TRUE	1.53e-06	inferred	H5E31A	tryptophan
M00054	rs17034862	C	G	0.5175	-0.004	0.0009	exposure	TRUE	4.41e-06	inferred	H5E31A	tryptophan
M00054	rs6817559	A	T	0.5508	-0.004	0.0009	exposure	TRUE	4.41e-06	inferred	H5E31A	tryptophan
M00054	rs1016522	A	G	0.5803	0.0058	0.0009	exposure	TRUE	5.8e-11	inferred	H5E31A	tryptophan
M00054	rs6110544	T	C	0.4394	0.004	0.0009	exposure	TRUE	4.41e-06	inferred	H5E31A	tryptophan
M00054	rs2484178	T	C	0.6063	0.0043	0.0009	exposure	TRUE	8.86e-07	inferred	H5E31A	tryptophan
M00054	rs10750415	T	G	0.3959	0.0042	0.0009	exposure	TRUE	1.53e-06	inferred	H5E31A	tryptophan
M00054	rs10881004	T	C	0.4824	0.0041	0.0009	exposure	TRUE	2.61e-06	inferred	H5E31A	tryptophan
M00054	rs10807322	A	T	0.5866	0.0043	0.0009	exposure	TRUE	8.86e-07	inferred	H5E31A	tryptophan
M00054	rs10510300	A	G	0.6038	-0.0047	0.0009	exposure	TRUE	8.84e-08	inferred	H5E31A	tryptophan
M00054	rs1412972	T	G	0.5006	0.0097	0.002	exposure	TRUE	6.17e-07	inferred	H5E31A	tryptophan
M00054	rs5997110	T	C	0.523	-0.005	0.001	exposure	TRUE	2.87e-07	inferred	H5E31A	tryptophan
M00054	rs4870304	A	G	0.5823	0.0041	0.0009	exposure	TRUE	2.61e-06	inferred	H5E31A	tryptophan
M00054	rs4686980	T	C	0.361	0.005	0.001	exposure	TRUE	2.87e-07	inferred	H5E31A	tryptophan
M00054	rs4849291	C	G	0.6092	0.0041	0.0009	exposure	TRUE	2.61e-06	inferred	H5E31A	tryptophan
M00054	rs575257	A	G	0.6005	-0.0042	0.0009	exposure	TRUE	1.53e-06	inferred	H5E31A	tryptophan
M00054	rs2284550	A	G	0.4942	0.0045	0.0009	exposure	TRUE	2.87e-07	inferred	H5E31A	tryptophan
M00054	rs216562	A	G	0.3636	-0.0048	0.0009	exposure	TRUE	4.82e-08	inferred	H5E31A	tryptophan
M00054	rs2510595	A	G	0.6113	-0.0045	0.0009	exposure	TRUE	2.87e-07	inferred	H5E31A	tryptophan
M00054	rs9464137	A	C	0.5592	0.0041	0.0009	exposure	TRUE	2.61e-06	inferred	H5E31A	tryptophan
M00054	rs6994100	A	G	0.3636	-0.0045	0.0009	exposure	TRUE	2.87e-07	inferred	H5E31A	tryptophan
M00054	rs2671898	T	G	0.4425	-0.0043	0.0009	exposure	TRUE	8.86e-07	inferred	H5E31A	tryptophan
M00054	rs4695138	A	T	0.5352	0.0052	0.0009	exposure	TRUE	3.78e-09	inferred	H5E31A	tryptophan
M00054	rs3772343	A	C	0.987	0.028	0.006	exposure	TRUE	1.53e-06	inferred	H5E31A	tryptophan
M00054	rs7216244	A	G	0.4404	0.004	0.0009	exposure	TRUE	4.41e-06	inferred	H5E31A	tryptophan
M00054	rs16823952	T	G	0.9069	-0.0083	0.0018	exposure	TRUE	2e-06	inferred	H5E31A	tryptophan
M00054	rs2063601	A	C	0.2487	-0.0107	0.0023	exposure	TRUE	1.64e-06	inferred	H5E31A	tryptophan
M00054	rs1906210	T	G	0.5235	0.0043	0.0009	exposure	TRUE	8.86e-07	inferred	H5E31A	tryptophan
M00054	rs2230532	T	C	0.349	0.005	0.001	exposure	TRUE	2.87e-07	inferred	H5E31A	tryptophan
M00054	rs17744500	T	C	0.4582	-0.0041	0.0009	exposure	TRUE	2.61e-06	inferred	H5E31A	tryptophan
M00054	rs928963	A	C	0.3985	0.0042	0.0009	exposure	TRUE	1.53e-06	inferred	H5E31A	tryptophan
M00054	rs3751181	A	G	0.6085	0.0041	0.0009	exposure	TRUE	2.61e-06	inferred	H5E31A	tryptophan
M00054	rs2391128	T	C	0.4751	-0.0045	0.0009	exposure	TRUE	2.87e-07	inferred	H5E31A	tryptophan
M00054	rs10900784	A	C	0.4158	-0.0044	0.0009	exposure	TRUE	5.07e-07	inferred	H5E31A	tryptophan
M00054	rs6819555	A	G	0.5862	-0.0043	0.0009	exposure	TRUE	8.86e-07	inferred	H5E31A	tryptophan
M00054	rs12533939	A	T	0.3887	0.0045	0.0009	exposure	TRUE	2.87e-07	inferred	H5E31A	tryptophan
M00054	rs915281	T	C	0.5076	-0.0041	0.0009	exposure	TRUE	2.61e-06	inferred	H5E31A	tryptophan
M00054	rs42162	T	C	0.5492	0.004	0.0009	exposure	TRUE	4.41e-06	inferred	H5E31A	tryptophan
M00054	rs1418942	A	C	0.5751	-0.004	0.0009	exposure	TRUE	4.41e-06	inferred	H5E31A	tryptophan
M00054	rs9950125	A	G	0.4521	-0.004	0.0009	exposure	TRUE	4.41e-06	inferred	H5E31A	tryptophan
M00054	rs11802417	T	C	0.5816	-0.0041	0.0009	exposure	TRUE	2.61e-06	inferred	H5E31A	tryptophan
M00054	rs154246	T	C	0.6103	-0.0049	0.0009	exposure	TRUE	2.6e-08	inferred	H5E31A	tryptophan
M00054	rs696701	T	C	0.3671	0.004	0.0009	exposure	TRUE	4.41e-06	inferred	H5E31A	tryptophan
M00054	rs6435723	T	C	0.8977	-0.008	0.0018	exposure	TRUE	4.41e-06	inferred	H5E31A	tryptophan
M00054	rs4989308	A	G	0.3746	-0.0045	0.0009	exposure	TRUE	2.87e-07	inferred	H5E31A	tryptophan
M00054	rs4144737	A	G	0.5818	0.004	0.0009	exposure	TRUE	4.41e-06	inferred	H5E31A	tryptophan
M00054	rs1559063	C	G	0.6209	0.0052	0.0009	exposure	TRUE	3.78e-09	inferred	H5E31A	tryptophan
M00054	rs3773729	T	C	0.6291	0.004	0.0009	exposure	TRUE	4.41e-06	inferred	H5E31A	tryptophan
M00054	rs12708881	A	G	0.5063	0.0043	0.0009	exposure	TRUE	8.86e-07	inferred	H5E31A	tryptophan
M00054	rs4958379	A	G	0.433	-0.005	0.0009	exposure	TRUE	1.38e-08	inferred	H5E31A	tryptophan
M00054	rs9649963	T	C	0.634	0.0041	0.0009	exposure	TRUE	2.61e-06	inferred	H5E31A	tryptophan
M00054	rs603446	T	C	0.4448	0.0051	0.0009	exposure	TRUE	7.28e-09	inferred	H5E31A	tryptophan
M00054	rs7505177	T	G	0.4132	-0.0043	0.0009	exposure	TRUE	8.86e-07	inferred	H5E31A	tryptophan
M00054	rs11719675	A	T	0.3965	-0.0041	0.0009	exposure	TRUE	2.61e-06	inferred	H5E31A	tryptophan
M00054	rs430727	T	C	0.4628	0.0041	0.0009	exposure	TRUE	2.61e-06	inferred	H5E31A	tryptophan
M00054	rs8092948	A	C	0.3783	0.0042	0.0009	exposure	TRUE	1.53e-06	inferred	H5E31A	tryptophan
M00054	rs13056963	T	C	0.4376	0.0043	0.0009	exposure	TRUE	8.86e-07	inferred	H5E31A	tryptophan
M00054	rs9646527	A	T	0.3795	0.004	0.0009	exposure	TRUE	4.41e-06	inferred	H5E31A	tryptophan
M00054	rs1260326	T	C	0.404	0.0042	0.0009	exposure	TRUE	1.53e-06	inferred	H5E31A	tryptophan
M00054	rs7275340	A	G	0.3661	-0.0042	0.0009	exposure	TRUE	1.53e-06	inferred	H5E31A	tryptophan
M00054	rs4753700	A	C	0.5481	0.0045	0.0009	exposure	TRUE	2.87e-07	inferred	H5E31A	tryptophan
M00054	rs7810390	A	G	0.5928	-0.0045	0.0009	exposure	TRUE	2.87e-07	inferred	H5E31A	tryptophan
M00054	rs2977272	T	C	0.341	0.005	0.001	exposure	TRUE	2.87e-07	inferred	H5E31A	tryptophan
M00059	rs4768741	C	G	0.9153	-0.015	0.0032	exposure	TRUE	1.38e-06	inferred	b1gmDo	histidine
M00059	rs4698009	T	C	0.7809	-0.009	0.0012	exposure	TRUE	3.19e-14	inferred	b1gmDo	histidine
M00059	rs2176664	T	C	0.2846	-0.0059	0.0012	exposure	TRUE	4.4e-07	inferred	b1gmDo	histidine
M00059	rs1527683	T	C	0.8	0.0061	0.0013	exposure	TRUE	1.35e-06	inferred	b1gmDo	histidine
M00059	rs7014133	A	G	0.0119	-0.0561	0.0109	exposure	TRUE	1.32e-07	inferred	b1gmDo	histidine
M00059	rs4288369	C	G	0.0134	-0.0453	0.0102	exposure	TRUE	4.47e-06	inferred	b1gmDo	histidine
M00059	rs715	T	C	0.7135	0.0059	0.0012	exposure	TRUE	4.4e-07	inferred	b1gmDo	histidine
M00060	rs1952935	A	C	0.5806	-0.0048	0.0009	exposure	TRUE	4.82e-08	inferred	rLxtju	leucine
M00060	rs11774098	A	C	0.611	-0.0048	0.0009	exposure	TRUE	4.82e-08	inferred	rLxtju	leucine
M00060	rs6822279	A	C	0.3969	-0.0041	0.0009	exposure	TRUE	2.61e-06	inferred	rLxtju	leucine
M00060	rs2834741	A	T	0.4865	0.0041	0.0009	exposure	TRUE	2.61e-06	inferred	rLxtju	leucine
M00060	rs265454	A	G	0.3657	0.0041	0.0009	exposure	TRUE	2.61e-06	inferred	rLxtju	leucine
M00060	rs6703016	A	T	0.5497	0.0049	0.0009	exposure	TRUE	2.6e-08	inferred	rLxtju	leucine
M00060	rs4758270	A	G	0.6483	-0.0048	0.0009	exposure	TRUE	4.82e-08	inferred	rLxtju	leucine
M00060	rs7647029	A	G	0.6479	0.0053	0.0009	exposure	TRUE	1.94e-09	inferred	rLxtju	leucine
M00060	rs867560	C	G	0.5603	-0.0041	0.0009	exposure	TRUE	2.61e-06	inferred	rLxtju	leucine
M00060	rs8003702	T	G	0.536	0.0042	0.0009	exposure	TRUE	1.53e-06	inferred	rLxtju	leucine
M00060	rs9808116	A	T	0.5528	-0.0041	0.0009	exposure	TRUE	2.61e-06	inferred	rLxtju	leucine
M00060	rs1043991	T	C	0.6375	0.0048	0.0009	exposure	TRUE	4.82e-08	inferred	rLxtju	leucine
M00060	rs3802644	A	T	0.4006	-0.0042	0.0009	exposure	TRUE	1.53e-06	inferred	rLxtju	leucine
M00060	rs1884639	T	C	0.3865	0.0047	0.0009	exposure	TRUE	8.84e-08	inferred	rLxtju	leucine
M00060	rs1795964	A	G	0.4091	-0.0044	0.0009	exposure	TRUE	5.07e-07	inferred	rLxtju	leucine
M00060	rs2065537	A	G	0.4315	0.0041	0.0009	exposure	TRUE	2.61e-06	inferred	rLxtju	leucine
M00060	rs9322464	T	C	0.47	0.004	0.0009	exposure	TRUE	4.41e-06	inferred	rLxtju	leucine
M00060	rs2273875	C	G	0.37	0.0043	0.0009	exposure	TRUE	8.86e-07	inferred	rLxtju	leucine
M00060	rs4875396	T	C	0.4389	0.0042	0.0009	exposure	TRUE	1.53e-06	inferred	rLxtju	leucine
M00060	rs10004285	A	G	0.374	0.005	0.001	exposure	TRUE	2.87e-07	inferred	rLxtju	leucine
M00060	rs637828	A	C	0.5424	0.0041	0.0009	exposure	TRUE	2.61e-06	inferred	rLxtju	leucine
M00060	rs899273	T	C	0.5202	0.0042	0.0009	exposure	TRUE	1.53e-06	inferred	rLxtju	leucine
M00060	rs11657125	T	C	0.5604	0.0041	0.0009	exposure	TRUE	2.61e-06	inferred	rLxtju	leucine
M00060	rs11887097	A	G	0.4068	-0.0043	0.0009	exposure	TRUE	8.86e-07	inferred	rLxtju	leucine
M00060	rs7795093	A	G	0.3813	-0.0044	0.0009	exposure	TRUE	5.07e-07	inferred	rLxtju	leucine
M00060	rs10180318	A	G	0.5681	0.0042	0.0009	exposure	TRUE	1.53e-06	inferred	rLxtju	leucine
M00060	rs4726308	T	G	0.3944	-0.0042	0.0009	exposure	TRUE	1.53e-06	inferred	rLxtju	leucine
M00060	rs17173197	T	C	0.3872	-0.0044	0.0009	exposure	TRUE	5.07e-07	inferred	rLxtju	leucine
M00060	rs1705832	T	C	0.395	0.0043	0.0009	exposure	TRUE	8.86e-07	inferred	rLxtju	leucine
M00060	rs4805013	A	T	0.5144	0.004	0.0009	exposure	TRUE	4.41e-06	inferred	rLxtju	leucine
M00060	rs4077470	T	C	0.5403	-0.0045	0.0009	exposure	TRUE	2.87e-07	inferred	rLxtju	leucine
M00060	rs12547681	T	G	0.571	0.0042	0.0009	exposure	TRUE	1.53e-06	inferred	rLxtju	leucine
M00060	rs1971105	T	G	0.4305	-0.0041	0.0009	exposure	TRUE	2.61e-06	inferred	rLxtju	leucine
M00060	rs6518309	A	C	0.6195	0.0043	0.0009	exposure	TRUE	8.86e-07	inferred	rLxtju	leucine
M00060	rs1003887	T	C	0.651	-0.005	0.001	exposure	TRUE	2.87e-07	inferred	rLxtju	leucine
M00060	rs2792614	T	C	0.4996	-0.0041	0.0009	exposure	TRUE	2.61e-06	inferred	rLxtju	leucine
M00060	rs7121554	T	C	0.2573	-0.007	0.0016	exposure	TRUE	6.07e-06	inferred	rLxtju	leucine
M00060	rs10500907	A	G	0.3597	0.0042	0.0009	exposure	TRUE	1.53e-06	inferred	rLxtju	leucine
M00060	rs7915	A	C	0.6374	-0.0049	0.0009	exposure	TRUE	2.6e-08	inferred	rLxtju	leucine
M00060	rs2513896	A	G	0.3526	0.0042	0.001	exposure	TRUE	1.33e-05	inferred	rLxtju	leucine
M00060	rs1871053	A	G	0.4513	-0.005	0.0009	exposure	TRUE	1.38e-08	inferred	rLxtju	leucine
M00060	rs4795552	A	G	0.3894	-0.0047	0.0009	exposure	TRUE	8.84e-08	inferred	rLxtju	leucine
M00060	rs12344504	T	C	0.5957	-0.004	0.0009	exposure	TRUE	4.41e-06	inferred	rLxtju	leucine
M00060	rs2478832	T	C	0.3996	-0.0041	0.0009	exposure	TRUE	2.61e-06	inferred	rLxtju	leucine
M00060	rs2302423	A	G	0.55	0.0042	0.0009	exposure	TRUE	1.53e-06	inferred	rLxtju	leucine
M00060	rs13165077	A	G	0.3821	0.0041	0.0009	exposure	TRUE	2.61e-06	inferred	rLxtju	leucine
M00060	rs17107974	T	C	0.1068	-0.0082	0.0017	exposure	TRUE	7.05e-07	inferred	rLxtju	leucine
M00060	rs10923016	A	G	0.6191	0.0053	0.0009	exposure	TRUE	1.94e-09	inferred	rLxtju	leucine
M00060	rs1038555	T	C	0.4023	-0.004	0.0009	exposure	TRUE	4.41e-06	inferred	rLxtju	leucine
M00060	rs4074961	T	C	0.4317	-0.0044	0.001	exposure	TRUE	5.41e-06	inferred	rLxtju	leucine
M00060	rs1733198	A	G	0.6308	0.0049	0.0009	exposure	TRUE	2.6e-08	inferred	rLxtju	leucine
M00060	rs7968823	T	C	0.4688	-0.004	0.0009	exposure	TRUE	4.41e-06	inferred	rLxtju	leucine
M00060	rs7366464	T	C	0.1258	-0.0075	0.0017	exposure	TRUE	5.13e-06	inferred	rLxtju	leucine
M00060	rs911981	A	G	0.5283	-0.0047	0.0009	exposure	TRUE	8.84e-08	inferred	rLxtju	leucine
M00060	rs720816	A	G	0.5425	0.004	0.0009	exposure	TRUE	4.41e-06	inferred	rLxtju	leucine
M00060	rs1581568	A	G	0.451	-0.0042	0.0009	exposure	TRUE	1.53e-06	inferred	rLxtju	leucine
M00060	rs10516462	A	G	0.3568	-0.0046	0.0009	exposure	TRUE	1.6e-07	inferred	rLxtju	leucine
M00060	rs1463301	T	C	0.5742	-0.0049	0.0009	exposure	TRUE	2.6e-08	inferred	rLxtju	leucine
M00060	rs10733070	A	T	0.633	-0.0041	0.0009	exposure	TRUE	2.61e-06	inferred	rLxtju	leucine
M00060	rs7740614	A	G	0.4838	-0.0049	0.0009	exposure	TRUE	2.6e-08	inferred	rLxtju	leucine
M00060	rs1025466	T	C	0.4062	-0.0041	0.0009	exposure	TRUE	2.61e-06	inferred	rLxtju	leucine
M00060	rs7584842	T	C	0.5379	-0.0051	0.0009	exposure	TRUE	7.28e-09	inferred	rLxtju	leucine
M00060	rs477831	A	T	0.5102	0.0041	0.0009	exposure	TRUE	2.61e-06	inferred	rLxtju	leucine
M00060	rs7073430	A	C	0.4008	0.004	0.0009	exposure	TRUE	4.41e-06	inferred	rLxtju	leucine
M00060	rs757378	A	T	0.6095	-0.0042	0.0009	exposure	TRUE	1.53e-06	inferred	rLxtju	leucine
M00060	rs6853952	T	C	0.4413	0.004	0.0009	exposure	TRUE	4.41e-06	inferred	rLxtju	leucine
M00060	rs989960	T	C	0.4175	0.0041	0.0009	exposure	TRUE	2.61e-06	inferred	rLxtju	leucine
M00060	rs9403527	T	C	0.3456	0.0045	0.0009	exposure	TRUE	2.87e-07	inferred	rLxtju	leucine
M00060	rs295520	A	T	0.5846	0.0041	0.0009	exposure	TRUE	2.61e-06	inferred	rLxtju	leucine
M00060	rs7625991	A	C	0.345	-0.0042	0.0009	exposure	TRUE	1.53e-06	inferred	rLxtju	leucine
M00060	rs2471650	T	C	0.5252	-0.0048	0.0009	exposure	TRUE	4.82e-08	inferred	rLxtju	leucine
M00060	rs6737109	T	C	0.5761	0.0051	0.0009	exposure	TRUE	7.28e-09	inferred	rLxtju	leucine
M00060	rs2834578	T	C	0.3986	0.0045	0.0009	exposure	TRUE	2.87e-07	inferred	rLxtju	leucine
M00060	rs825885	A	G	0.1469	-0.0097	0.002	exposure	TRUE	6.17e-07	inferred	rLxtju	leucine
M00060	rs979242	T	C	0.3692	-0.0043	0.0009	exposure	TRUE	8.86e-07	inferred	rLxtju	leucine
M00060	rs1654495	A	C	0.5709	0.0048	0.0009	exposure	TRUE	4.82e-08	inferred	rLxtju	leucine
M00060	rs2057435	A	G	0.535	0.0041	0.0009	exposure	TRUE	2.61e-06	inferred	rLxtju	leucine
M00060	rs1360820	A	G	0.4963	-0.0042	0.0009	exposure	TRUE	1.53e-06	inferred	rLxtju	leucine
M00060	rs167648	A	C	0.4439	-0.0041	0.0009	exposure	TRUE	2.61e-06	inferred	rLxtju	leucine
M00060	rs682359	T	G	0.5813	0.004	0.0009	exposure	TRUE	4.41e-06	inferred	rLxtju	leucine
M00060	rs477992	A	G	0.3228	-0.0047	0.0009	exposure	TRUE	8.84e-08	inferred	rLxtju	leucine
M00060	rs7574695	T	C	0.4769	-0.0041	0.0009	exposure	TRUE	2.61e-06	inferred	rLxtju	leucine
M00060	rs11868948	A	G	0.6435	-0.0042	0.0009	exposure	TRUE	1.53e-06	inferred	rLxtju	leucine
M00060	rs1519309	T	C	0.6543	-0.0043	0.0009	exposure	TRUE	8.86e-07	inferred	rLxtju	leucine
M00060	rs7685009	A	G	0.6582	-0.0045	0.0009	exposure	TRUE	2.87e-07	inferred	rLxtju	leucine
M00060	rs7996613	T	C	0.4683	-0.004	0.0009	exposure	TRUE	4.41e-06	inferred	rLxtju	leucine
M00060	rs7825809	T	C	0.4319	-0.0047	0.0009	exposure	TRUE	8.84e-08	inferred	rLxtju	leucine
M00060	rs1677193	A	C	0.6122	-0.0044	0.0009	exposure	TRUE	5.07e-07	inferred	rLxtju	leucine
M00060	rs12498703	A	G	0.5998	-0.0042	0.0009	exposure	TRUE	1.53e-06	inferred	rLxtju	leucine
M00060	rs11988092	T	C	0.6185	-0.0046	0.0009	exposure	TRUE	1.6e-07	inferred	rLxtju	leucine
M00060	rs7911876	T	C	0.4276	0.0043	0.0009	exposure	TRUE	8.86e-07	inferred	rLxtju	leucine
M00060	rs1541245	T	C	0.5318	-0.0048	0.0009	exposure	TRUE	4.82e-08	inferred	rLxtju	leucine
M00060	rs11183620	A	G	0.4676	0.0041	0.0009	exposure	TRUE	2.61e-06	inferred	rLxtju	leucine
M00060	rs10937762	A	G	0.5674	0.0044	0.0009	exposure	TRUE	5.07e-07	inferred	rLxtju	leucine
M00060	rs6833720	A	G	0.4766	-0.0046	0.0009	exposure	TRUE	1.6e-07	inferred	rLxtju	leucine
M00060	rs37959	T	C	0.3912	0.0044	0.0009	exposure	TRUE	5.07e-07	inferred	rLxtju	leucine
M00060	rs4752614	T	C	0.3961	-0.004	0.0009	exposure	TRUE	4.41e-06	inferred	rLxtju	leucine
M00060	rs9292230	T	C	0.6218	0.0041	0.0009	exposure	TRUE	2.61e-06	inferred	rLxtju	leucine
M00060	rs697311	A	G	0.3792	0.0041	0.0009	exposure	TRUE	2.61e-06	inferred	rLxtju	leucine
M00060	rs2489198	A	G	0.5165	-0.0044	0.0009	exposure	TRUE	5.07e-07	inferred	rLxtju	leucine
M00060	rs618001	T	C	0.5857	0.0041	0.0009	exposure	TRUE	2.61e-06	inferred	rLxtju	leucine
M00060	rs7622687	A	G	0.4032	-0.0041	0.0009	exposure	TRUE	2.61e-06	inferred	rLxtju	leucine
M00060	rs10846108	A	C	0.4428	-0.0045	0.0009	exposure	TRUE	2.87e-07	inferred	rLxtju	leucine
M00060	rs10487377	A	G	0.5764	0.0046	0.0009	exposure	TRUE	1.6e-07	inferred	rLxtju	leucine
M00060	rs7513382	T	G	0.5171	-0.004	0.0009	exposure	TRUE	4.41e-06	inferred	rLxtju	leucine
M00060	rs10798580	A	G	0.4216	-0.0042	0.0009	exposure	TRUE	1.53e-06	inferred	rLxtju	leucine
M00060	rs11578928	A	C	0.4246	0.0041	0.0009	exposure	TRUE	2.61e-06	inferred	rLxtju	leucine
M00060	rs7914851	C	G	0.3443	0.0041	0.0009	exposure	TRUE	2.61e-06	inferred	rLxtju	leucine
M00060	rs7420162	C	G	0.455	0.005	0.001	exposure	TRUE	2.87e-07	inferred	rLxtju	leucine
M00060	rs923818	A	G	0.5072	0.0041	0.0009	exposure	TRUE	2.61e-06	inferred	rLxtju	leucine
M00060	rs248065	A	G	0.5081	-0.0048	0.0009	exposure	TRUE	4.82e-08	inferred	rLxtju	leucine
M00060	rs9369741	T	G	0.5822	0.0043	0.0009	exposure	TRUE	8.86e-07	inferred	rLxtju	leucine
M00060	rs2285137	T	C	0.9436	-0.0108	0.0024	exposure	TRUE	3.4e-06	inferred	rLxtju	leucine
M00060	rs2819322	T	C	0.4589	-0.0043	0.0009	exposure	TRUE	8.86e-07	inferred	rLxtju	leucine
M00060	rs308780	T	C	0.4655	-0.0042	0.0009	exposure	TRUE	1.53e-06	inferred	rLxtju	leucine
M00060	rs1872800	A	T	0.6438	-0.004	0.0009	exposure	TRUE	4.41e-06	inferred	rLxtju	leucine
M00060	rs1440581	T	C	0.4592	-0.0081	0.0009	exposure	TRUE	1.13e-19	inferred	rLxtju	leucine
M00060	rs6735596	A	C	0.6267	-0.0052	0.0009	exposure	TRUE	3.78e-09	inferred	rLxtju	leucine
M00060	rs174476	T	C	0.4174	-0.0042	0.0009	exposure	TRUE	1.53e-06	inferred	rLxtju	leucine
M00060	rs12719044	A	G	0.3997	0.0044	0.0009	exposure	TRUE	5.07e-07	inferred	rLxtju	leucine
M00060	rs12468540	A	G	0.5563	0.0041	0.0009	exposure	TRUE	2.61e-06	inferred	rLxtju	leucine
M00060	rs8023420	A	C	0.0972	-0.0076	0.0017	exposure	TRUE	3.9e-06	inferred	rLxtju	leucine
M00060	rs6103893	A	C	0.5939	-0.0043	0.0009	exposure	TRUE	8.86e-07	inferred	rLxtju	leucine
M00060	rs13147572	A	G	0.5809	-0.0047	0.0009	exposure	TRUE	8.84e-08	inferred	rLxtju	leucine
M00060	rs10763843	A	G	0.4283	-0.0042	0.0009	exposure	TRUE	1.53e-06	inferred	rLxtju	leucine
M00060	rs242082	T	C	0.3867	0.0048	0.0009	exposure	TRUE	4.82e-08	inferred	rLxtju	leucine
M00060	rs11580409	A	C	0.6314	-0.004	0.0009	exposure	TRUE	4.41e-06	inferred	rLxtju	leucine
M00060	rs631750	T	C	0.3544	0.0041	0.0009	exposure	TRUE	2.61e-06	inferred	rLxtju	leucine
M00060	rs2924146	C	G	0.3898	0.0042	0.0009	exposure	TRUE	1.53e-06	inferred	rLxtju	leucine
M00060	rs11117808	A	C	0.4457	0.004	0.0009	exposure	TRUE	4.41e-06	inferred	rLxtju	leucine
M00060	rs720293	A	G	0.4312	0.0043	0.0009	exposure	TRUE	8.86e-07	inferred	rLxtju	leucine
M00060	rs1428203	T	G	0.4117	0.0045	0.0009	exposure	TRUE	2.87e-07	inferred	rLxtju	leucine
M00060	rs1292666	T	C	0.4667	0.0045	0.0009	exposure	TRUE	2.87e-07	inferred	rLxtju	leucine
M00060	rs2713737	A	G	0.44	-0.006	0.001	exposure	TRUE	9.87e-10	inferred	rLxtju	leucine
M00060	rs17238008	T	C	0.9385	-0.0115	0.0024	exposure	TRUE	8.27e-07	inferred	rLxtju	leucine
M00060	rs3900452	A	G	0.4196	0.0045	0.0009	exposure	TRUE	2.87e-07	inferred	rLxtju	leucine
M00060	rs6889147	A	T	0.5267	0.0078	0.0017	exposure	TRUE	2.24e-06	inferred	rLxtju	leucine
M00060	rs1982131	A	G	0.474	-0.0044	0.0009	exposure	TRUE	5.07e-07	inferred	rLxtju	leucine
M00060	rs4889294	T	C	0.5449	-0.0041	0.0009	exposure	TRUE	2.61e-06	inferred	rLxtju	leucine
M00060	rs6562776	A	G	0.6116	-0.0043	0.0009	exposure	TRUE	8.86e-07	inferred	rLxtju	leucine
M00060	rs12517096	A	G	0.422	0.0041	0.0009	exposure	TRUE	2.61e-06	inferred	rLxtju	leucine
M00060	rs10828678	A	G	0.5105	0.004	0.0009	exposure	TRUE	4.41e-06	inferred	rLxtju	leucine
M00060	rs7329192	T	C	0.5277	-0.0042	0.0009	exposure	TRUE	1.53e-06	inferred	rLxtju	leucine
M00060	rs4499783	T	C	0.5958	-0.004	0.0009	exposure	TRUE	4.41e-06	inferred	rLxtju	leucine
M00060	rs11144511	T	C	0.4497	-0.0042	0.0009	exposure	TRUE	1.53e-06	inferred	rLxtju	leucine
M00060	rs9521172	T	G	0.5149	-0.0045	0.0009	exposure	TRUE	2.87e-07	inferred	rLxtju	leucine
M00060	rs4140704	C	G	0.4857	0.0047	0.0009	exposure	TRUE	8.84e-08	inferred	rLxtju	leucine
M00060	rs17698229	C	G	0.4567	0.0041	0.0009	exposure	TRUE	2.61e-06	inferred	rLxtju	leucine
M00060	rs945587	T	C	0.3636	0.0048	0.0009	exposure	TRUE	4.82e-08	inferred	rLxtju	leucine
M00060	rs10190188	T	C	0.662	0.005	0.001	exposure	TRUE	2.87e-07	inferred	rLxtju	leucine
M00060	rs6820313	T	G	0.5169	0.0049	0.0009	exposure	TRUE	2.6e-08	inferred	rLxtju	leucine
M00060	rs11007082	T	G	0.3779	0.0043	0.0009	exposure	TRUE	8.86e-07	inferred	rLxtju	leucine
M00060	rs1278312	T	C	0.4008	-0.0042	0.0009	exposure	TRUE	1.53e-06	inferred	rLxtju	leucine
M00060	rs733283	A	T	0.3857	-0.0045	0.0009	exposure	TRUE	2.87e-07	inferred	rLxtju	leucine
M00060	rs10911251	A	C	0.5759	-0.0047	0.0009	exposure	TRUE	8.84e-08	inferred	rLxtju	leucine
M00060	rs11203041	A	G	0.4458	-0.0043	0.0009	exposure	TRUE	8.86e-07	inferred	rLxtju	leucine
M00060	rs891878	T	G	0.4844	-0.0041	0.0009	exposure	TRUE	2.61e-06	inferred	rLxtju	leucine
M00060	rs7134490	A	G	0.5548	-0.0046	0.0009	exposure	TRUE	1.6e-07	inferred	rLxtju	leucine
M00060	rs679563	A	G	0.4837	-0.0045	0.0009	exposure	TRUE	2.87e-07	inferred	rLxtju	leucine
M00060	rs7738860	T	C	0.4518	-0.0044	0.0009	exposure	TRUE	5.07e-07	inferred	rLxtju	leucine
M00060	rs7584322	A	C	0.4742	-0.0048	0.0009	exposure	TRUE	4.82e-08	inferred	rLxtju	leucine
M00060	rs8012205	A	G	0.4966	-0.0042	0.0009	exposure	TRUE	1.53e-06	inferred	rLxtju	leucine
M00060	rs11999261	A	T	0.0943	-0.0087	0.0017	exposure	TRUE	1.55e-07	inferred	rLxtju	leucine
M00060	rs9394683	T	C	0.5195	-0.004	0.0009	exposure	TRUE	4.41e-06	inferred	rLxtju	leucine
M00060	rs11952637	A	G	0.4212	0.0043	0.0009	exposure	TRUE	8.86e-07	inferred	rLxtju	leucine
M00060	rs10810580	T	C	0.5583	0.0046	0.0009	exposure	TRUE	1.6e-07	inferred	rLxtju	leucine
M00060	rs3775574	A	G	0.6047	-0.0044	0.0009	exposure	TRUE	5.07e-07	inferred	rLxtju	leucine
M00060	rs6470194	A	G	0.406	0.005	0.001	exposure	TRUE	2.87e-07	inferred	rLxtju	leucine
M00060	rs6820011	T	G	0.5152	-0.0051	0.0009	exposure	TRUE	7.28e-09	inferred	rLxtju	leucine
M00060	rs12047618	T	G	0.3271	0.0046	0.0009	exposure	TRUE	1.6e-07	inferred	rLxtju	leucine
M00060	rs9903421	T	C	0.5633	-0.0041	0.0009	exposure	TRUE	2.61e-06	inferred	rLxtju	leucine
M00060	rs3924223	A	G	0.549	-0.0041	0.0009	exposure	TRUE	2.61e-06	inferred	rLxtju	leucine
M00060	rs4935115	A	G	0.529	0.0045	0.0009	exposure	TRUE	2.87e-07	inferred	rLxtju	leucine
M00060	rs2667698	A	C	0.3681	0.0041	0.0009	exposure	TRUE	2.61e-06	inferred	rLxtju	leucine
M00060	rs9541214	T	C	0.6529	-0.005	0.0009	exposure	TRUE	1.38e-08	inferred	rLxtju	leucine
M00060	rs4276770	A	G	0.3999	-0.0041	0.0009	exposure	TRUE	2.61e-06	inferred	rLxtju	leucine
M00060	rs2722276	A	G	0.523	0.0048	0.0009	exposure	TRUE	4.82e-08	inferred	rLxtju	leucine
M00060	rs11615860	A	G	0.3903	-0.004	0.0009	exposure	TRUE	4.41e-06	inferred	rLxtju	leucine
M00060	rs4920094	A	G	0.3912	0.004	0.0009	exposure	TRUE	4.41e-06	inferred	rLxtju	leucine
M00060	rs951134	A	T	0.5573	0.0047	0.0009	exposure	TRUE	8.84e-08	inferred	rLxtju	leucine
M00060	rs11950442	A	G	0.3866	-0.0042	0.0009	exposure	TRUE	1.53e-06	inferred	rLxtju	leucine
M00060	rs769630	T	C	0.6016	0.0041	0.0009	exposure	TRUE	2.61e-06	inferred	rLxtju	leucine
M00060	rs2146498	A	G	0.5787	0.004	0.0009	exposure	TRUE	4.41e-06	inferred	rLxtju	leucine
M00060	rs1509396	C	G	0.5174	0.0046	0.0009	exposure	TRUE	1.6e-07	inferred	rLxtju	leucine
M00060	rs348869	A	G	0.5108	-0.0043	0.0009	exposure	TRUE	8.86e-07	inferred	rLxtju	leucine
M00060	rs6554590	T	C	0.5473	0.0044	0.0009	exposure	TRUE	5.07e-07	inferred	rLxtju	leucine
M00060	rs4741887	A	G	0.4584	-0.0047	0.0009	exposure	TRUE	8.84e-08	inferred	rLxtju	leucine
M00060	rs6475359	A	G	0.4127	-0.0046	0.0009	exposure	TRUE	1.6e-07	inferred	rLxtju	leucine
M00060	rs2373642	A	G	0.0138	-0.0536	0.0117	exposure	TRUE	2.31e-06	inferred	rLxtju	leucine
M00060	rs1931001	T	G	0.3503	-0.0043	0.0009	exposure	TRUE	8.86e-07	inferred	rLxtju	leucine
M00060	rs7301176	T	C	0.4603	0.0043	0.0009	exposure	TRUE	8.86e-07	inferred	rLxtju	leucine
M00060	rs1999120	A	G	0.5692	-0.0041	0.0009	exposure	TRUE	2.61e-06	inferred	rLxtju	leucine
M00060	rs2454043	A	C	0.588	-0.0047	0.0009	exposure	TRUE	8.84e-08	inferred	rLxtju	leucine
M00060	rs4756646	A	T	0.4588	-0.0043	0.0009	exposure	TRUE	8.86e-07	inferred	rLxtju	leucine
M00060	rs13075986	T	G	0.6413	0.004	0.0009	exposure	TRUE	4.41e-06	inferred	rLxtju	leucine
M00060	rs978346	C	G	0.428	-0.0049	0.0009	exposure	TRUE	2.6e-08	inferred	rLxtju	leucine
M00060	rs1564480	A	G	0.4765	0.0045	0.0009	exposure	TRUE	2.87e-07	inferred	rLxtju	leucine
M00060	rs4767788	A	G	0.4189	0.0047	0.0009	exposure	TRUE	8.84e-08	inferred	rLxtju	leucine
M00060	rs982790	T	C	0.4106	-0.0044	0.0009	exposure	TRUE	5.07e-07	inferred	rLxtju	leucine
M00060	rs7669967	A	G	0.6167	0.004	0.0009	exposure	TRUE	4.41e-06	inferred	rLxtju	leucine
M00060	rs211162	A	G	0.3549	0.0044	0.0009	exposure	TRUE	5.07e-07	inferred	rLxtju	leucine
M00060	rs1368532	T	C	0.3842	-0.004	0.0009	exposure	TRUE	4.41e-06	inferred	rLxtju	leucine
M00060	rs12612007	A	G	0.3461	0.0044	0.0009	exposure	TRUE	5.07e-07	inferred	rLxtju	leucine
M00060	rs390836	A	T	0.415	0.0045	0.0009	exposure	TRUE	2.87e-07	inferred	rLxtju	leucine
M00060	rs9837954	T	C	0.6418	-0.0043	0.0009	exposure	TRUE	8.86e-07	inferred	rLxtju	leucine
M00060	rs606798	T	G	0.3722	0.004	0.0009	exposure	TRUE	4.41e-06	inferred	rLxtju	leucine
M00060	rs720625	A	G	0.6267	-0.0046	0.0009	exposure	TRUE	1.6e-07	inferred	rLxtju	leucine
M00060	rs440752	T	C	0.6472	-0.0046	0.0009	exposure	TRUE	1.6e-07	inferred	rLxtju	leucine
M00060	rs12627810	A	G	0.1018	-0.0087	0.0018	exposure	TRUE	6.71e-07	inferred	rLxtju	leucine
M00060	rs759456	T	G	0.6263	0.0042	0.0009	exposure	TRUE	1.53e-06	inferred	rLxtju	leucine
M00060	rs9289408	T	C	0.4701	0.0047	0.0009	exposure	TRUE	8.84e-08	inferred	rLxtju	leucine
M00060	rs4148593	A	G	0.624	0.005	0.001	exposure	TRUE	2.87e-07	inferred	rLxtju	leucine
M00060	rs797348	A	G	0.6447	0.004	0.0009	exposure	TRUE	4.41e-06	inferred	rLxtju	leucine
M00060	rs6543342	T	C	0.3778	0.004	0.0009	exposure	TRUE	4.41e-06	inferred	rLxtju	leucine
M00060	rs10954411	A	T	0.3772	0.0043	0.0009	exposure	TRUE	8.86e-07	inferred	rLxtju	leucine
M00060	rs2834798	A	G	0.5752	0.004	0.0009	exposure	TRUE	4.41e-06	inferred	rLxtju	leucine
M00060	rs1818106	A	C	0.501	0.005	0.001	exposure	TRUE	2.87e-07	inferred	rLxtju	leucine
M00060	rs481781	T	C	0.5409	0.0044	0.0009	exposure	TRUE	5.07e-07	inferred	rLxtju	leucine
M00060	rs4968791	A	G	0.5344	-0.0043	0.0009	exposure	TRUE	8.86e-07	inferred	rLxtju	leucine
M00060	rs2898645	T	C	0.545	-0.005	0.001	exposure	TRUE	2.87e-07	inferred	rLxtju	leucine
M00060	rs849335	T	C	0.348	0.0042	0.0009	exposure	TRUE	1.53e-06	inferred	rLxtju	leucine
M00060	rs7189113	A	G	0.1723	0.0075	0.0016	exposure	TRUE	1.38e-06	inferred	rLxtju	leucine
M00060	rs10973683	A	C	0.4002	-0.0041	0.0009	exposure	TRUE	2.61e-06	inferred	rLxtju	leucine
M00060	rs4681618	A	G	0.5793	-0.0042	0.0009	exposure	TRUE	1.53e-06	inferred	rLxtju	leucine
M00060	rs12196614	A	T	0.9386	0.0107	0.0024	exposure	TRUE	4.13e-06	inferred	rLxtju	leucine
M00060	rs8131355	A	G	0.5488	-0.0041	0.0009	exposure	TRUE	2.61e-06	inferred	rLxtju	leucine
M00060	rs1104999	T	C	0.4822	0.0041	0.0009	exposure	TRUE	2.61e-06	inferred	rLxtju	leucine
M00060	rs6588636	T	C	0.611	-0.004	0.0009	exposure	TRUE	4.41e-06	inferred	rLxtju	leucine
M00060	rs4073959	A	G	0.4711	0.0041	0.0009	exposure	TRUE	2.61e-06	inferred	rLxtju	leucine
M00060	rs2624695	T	C	0.5102	-0.004	0.0009	exposure	TRUE	4.41e-06	inferred	rLxtju	leucine
M00060	rs2634945	T	C	0.5502	0.0048	0.0009	exposure	TRUE	4.82e-08	inferred	rLxtju	leucine
M00060	rs1822834	C	G	0.0629	0.0108	0.0024	exposure	TRUE	3.4e-06	inferred	rLxtju	leucine
M00063	rs6511720	T	G	0.1197	-0.0136	0.0027	exposure	TRUE	2.36e-07	inferred	dtDGju	cholesterol
M00063	rs602633	T	G	0.2163	-0.0102	0.0017	exposure	TRUE	9.87e-10	inferred	dtDGju	cholesterol
M00063	rs886282	T	C	0.1989	0.0081	0.0018	exposure	TRUE	3.4e-06	inferred	dtDGju	cholesterol
M00063	rs12648765	A	G	0.9861	0.0564	0.0122	exposure	TRUE	1.89e-06	inferred	dtDGju	cholesterol
M00063	rs6573766	T	G	0.8061	-0.0085	0.0018	exposure	TRUE	1.17e-06	inferred	dtDGju	cholesterol
M00063	rs1005596	A	G	0.1014	0.0115	0.0025	exposure	TRUE	2.11e-06	inferred	dtDGju	cholesterol
M00063	rs445925	A	G	0.079	-0.025	0.004	exposure	TRUE	2.05e-10	inferred	dtDGju	cholesterol
M00063	rs2869804	A	G	0.2489	0.0078	0.0017	exposure	TRUE	2.24e-06	inferred	dtDGju	cholesterol
M00063	rs17683567	T	C	0.2146	0.0078	0.0017	exposure	TRUE	2.24e-06	inferred	dtDGju	cholesterol
M00063	rs11610936	T	C	0.0989	-0.0121	0.0025	exposure	TRUE	6.49e-07	inferred	dtDGju	cholesterol
M00063	rs11813145	A	G	0.3414	0.0076	0.0017	exposure	TRUE	3.9e-06	inferred	dtDGju	cholesterol
M00063	rs7595385	T	C	0.9759	0.0237	0.0051	exposure	TRUE	1.68e-06	inferred	dtDGju	cholesterol
M00063	rs12881791	T	G	0.7603	-0.0083	0.0018	exposure	TRUE	2e-06	inferred	dtDGju	cholesterol
M00063	rs17293443	T	C	0.7718	0.0078	0.0017	exposure	TRUE	2.24e-06	inferred	dtDGju	cholesterol
M00063	rs3802195	T	G	0.1886	0.0086	0.0018	exposure	TRUE	8.86e-07	inferred	dtDGju	cholesterol
M00063	rs927961	T	G	0.7597	-0.0079	0.0017	exposure	TRUE	1.68e-06	inferred	dtDGju	cholesterol
M00063	rs17765253	A	G	0.1845	0.0096	0.0018	exposure	TRUE	4.82e-08	inferred	dtDGju	cholesterol
M00063	rs10207315	T	G	0.2432	0.0078	0.0017	exposure	TRUE	2.24e-06	inferred	dtDGju	cholesterol
M00063	rs3897960	A	T	0.2083	-0.0084	0.0017	exposure	TRUE	3.88e-07	inferred	dtDGju	cholesterol
M00063	rs7329734	T	C	0.8201	-0.0081	0.0018	exposure	TRUE	3.4e-06	inferred	dtDGju	cholesterol
M00063	rs1124515	A	G	0.2539	-0.0078	0.0017	exposure	TRUE	2.24e-06	inferred	dtDGju	cholesterol
M00063	rs2407893	A	G	0.427	0.0079	0.0016	exposure	TRUE	3.96e-07	inferred	dtDGju	cholesterol
M00063	rs1433904	T	C	0.0228	0.0442	0.0097	exposure	TRUE	2.6e-06	inferred	dtDGju	cholesterol
M00063	rs11106131	T	G	0.2379	-0.0089	0.0019	exposure	TRUE	1.41e-06	inferred	dtDGju	cholesterol
M00063	rs4602115	T	G	0.7133	0.0146	0.0033	exposure	TRUE	4.84e-06	inferred	dtDGju	cholesterol
M00063	rs10011091	T	C	0.8159	0.0086	0.0018	exposure	TRUE	8.86e-07	inferred	dtDGju	cholesterol
M00063	rs4941743	T	C	0.2179	0.0087	0.0017	exposure	TRUE	1.55e-07	inferred	dtDGju	cholesterol
M00063	rs1077834	T	C	0.7912	-0.0113	0.0023	exposure	TRUE	4.48e-07	inferred	dtDGju	cholesterol
M00063	rs3747924	T	C	0.1781	0.0083	0.0018	exposure	TRUE	2e-06	inferred	dtDGju	cholesterol
M00063	rs1411983	A	T	0.594	-0.0073	0.0017	exposure	TRUE	8.77e-06	inferred	dtDGju	cholesterol
M00063	rs2259571	T	G	0.6893	-0.0078	0.0017	exposure	TRUE	2.24e-06	inferred	dtDGju	cholesterol
M00063	rs12896813	T	C	0.1853	-0.0082	0.0018	exposure	TRUE	2.61e-06	inferred	dtDGju	cholesterol
M00063	rs11111293	T	C	0.7914	-0.008	0.0018	exposure	TRUE	4.41e-06	inferred	dtDGju	cholesterol
M00063	rs13109747	T	C	0.9201	0.0165	0.0032	exposure	TRUE	1.26e-07	inferred	dtDGju	cholesterol
M00063	rs2050223	A	G	0.2016	-0.0078	0.0017	exposure	TRUE	2.24e-06	inferred	dtDGju	cholesterol
M00063	rs4401492	T	G	0.1795	0.0082	0.0018	exposure	TRUE	2.61e-06	inferred	dtDGju	cholesterol
M00063	rs4839199	T	G	0.1853	-0.0079	0.0017	exposure	TRUE	1.68e-06	inferred	dtDGju	cholesterol
M00063	rs6603141	A	G	0.258	-0.0081	0.0017	exposure	TRUE	9.46e-07	inferred	dtDGju	cholesterol
M00063	rs3869132	T	C	0.2494	0.0079	0.0017	exposure	TRUE	1.68e-06	inferred	dtDGju	cholesterol
M00063	rs810551	C	G	0.7904	0.008	0.0017	exposure	TRUE	1.26e-06	inferred	dtDGju	cholesterol
M00063	rs11022174	A	G	0.295	0.0101	0.0023	exposure	TRUE	5.63e-06	inferred	dtDGju	cholesterol
M00063	rs10966493	C	G	0.2203	0.008	0.0017	exposure	TRUE	1.26e-06	inferred	dtDGju	cholesterol
M00063	rs6718960	A	G	0.7439	0.0082	0.0017	exposure	TRUE	7.05e-07	inferred	dtDGju	cholesterol
M00063	rs10493549	A	G	0.7989	-0.009	0.0017	exposure	TRUE	5.98e-08	inferred	dtDGju	cholesterol
M00063	rs6970076	T	C	0.7679	-0.0079	0.0017	exposure	TRUE	1.68e-06	inferred	dtDGju	cholesterol
M00063	rs7629006	A	G	0.0977	-0.0132	0.0025	exposure	TRUE	6.46e-08	inferred	dtDGju	cholesterol
M00063	rs1479402	T	C	0.0137	0.0306	0.0068	exposure	TRUE	3.4e-06	inferred	dtDGju	cholesterol
M00063	rs871748	T	C	0.182	-0.0082	0.0018	exposure	TRUE	2.61e-06	inferred	dtDGju	cholesterol
M00063	rs2870664	T	C	0.4767	0.0147	0.0031	exposure	TRUE	1.06e-06	inferred	dtDGju	cholesterol
M00064	rs2953014	T	G	0.742	0.0055	0.0012	exposure	TRUE	2.29e-06	inferred	LEUA4T	phenylalanine
M00064	rs6831907	T	C	0.0395	0.0206	0.0046	exposure	TRUE	3.76e-06	inferred	LEUA4T	phenylalanine
M00064	rs10050054	T	C	0.9828	-0.0325	0.0069	exposure	TRUE	1.24e-06	inferred	LEUA4T	phenylalanine
M00064	rs1565225	A	G	0.245	0.007	0.0015	exposure	TRUE	1.53e-06	inferred	LEUA4T	phenylalanine
M00064	rs1718306	T	C	0.4023	0.0075	0.0011	exposure	TRUE	4.61e-12	inferred	LEUA4T	phenylalanine
M00064	rs1722400	A	C	0.8799	0.01	0.0021	exposure	TRUE	9.59e-07	inferred	LEUA4T	phenylalanine
M00513	rs482082	T	C	0.4902	0.0045	0.0009	exposure	TRUE	2.87e-07	inferred	xwuqUQ	creatinine
M00513	rs10426415	A	G	0.878	-0.0086	0.0018	exposure	TRUE	8.86e-07	inferred	xwuqUQ	creatinine
M00513	rs9477021	C	G	0.0178	-0.0236	0.0053	exposure	TRUE	4.24e-06	inferred	xwuqUQ	creatinine
M00513	rs9456538	A	G	0.1493	-0.0082	0.0018	exposure	TRUE	2.61e-06	inferred	xwuqUQ	creatinine
M00513	rs11694230	T	C	0.3363	-0.0075	0.0017	exposure	TRUE	5.13e-06	inferred	xwuqUQ	creatinine
M00513	rs394282	A	T	0.1112	-0.0163	0.0033	exposure	TRUE	3.92e-07	inferred	xwuqUQ	creatinine
M00513	rs10519445	A	G	0.5338	-0.0045	0.0009	exposure	TRUE	2.87e-07	inferred	xwuqUQ	creatinine
M00513	rs2048277	A	G	0.8956	0.0083	0.0019	exposure	TRUE	6.26e-06	inferred	xwuqUQ	creatinine
M00513	rs1374355	A	T	0.1077	0.0083	0.0019	exposure	TRUE	6.26e-06	inferred	xwuqUQ	creatinine
M00513	rs6502247	A	G	0.119	-0.009	0.002	exposure	TRUE	3.4e-06	inferred	xwuqUQ	creatinine
M00513	rs9312777	T	C	0.4788	0.0043	0.0009	exposure	TRUE	8.86e-07	inferred	xwuqUQ	creatinine
M00513	rs11638382	T	C	0.1875	-0.0171	0.0038	exposure	TRUE	3.4e-06	inferred	xwuqUQ	creatinine
M00513	rs6663614	A	C	0.2085	-0.0104	0.0022	exposure	TRUE	1.14e-06	inferred	xwuqUQ	creatinine
M00513	rs12801550	T	C	0.8705	0.0088	0.0018	exposure	TRUE	5.07e-07	inferred	xwuqUQ	creatinine
M00513	rs11632813	A	C	0.5279	0.0042	0.0009	exposure	TRUE	1.53e-06	inferred	xwuqUQ	creatinine
M00513	rs12175103	A	C	0.4153	0.0048	0.0009	exposure	TRUE	4.82e-08	inferred	xwuqUQ	creatinine
M00513	rs4460629	T	C	0.5224	-0.0045	0.001	exposure	TRUE	3.4e-06	inferred	xwuqUQ	creatinine
M00513	rs2289804	A	G	0.9343	-0.0143	0.0027	exposure	TRUE	5.91e-08	inferred	xwuqUQ	creatinine
M00513	rs10202838	C	G	0.5288	0.0137	0.0029	exposure	TRUE	1.16e-06	inferred	xwuqUQ	creatinine
M00513	rs1955135	A	C	0.8659	0.008	0.0018	exposure	TRUE	4.41e-06	inferred	xwuqUQ	creatinine
M00513	rs1116866	T	C	0.1035	0.0094	0.0018	exposure	TRUE	8.84e-08	inferred	xwuqUQ	creatinine
M00513	rs2521310	T	C	0.874	0.009	0.002	exposure	TRUE	3.4e-06	inferred	xwuqUQ	creatinine
M00513	rs1990178	T	C	0.1943	-0.0164	0.0036	exposure	TRUE	2.61e-06	inferred	xwuqUQ	creatinine
M00513	rs11054328	T	C	0.1072	0.0088	0.0018	exposure	TRUE	5.07e-07	inferred	xwuqUQ	creatinine
M00513	rs2042499	A	C	0.4837	0.0052	0.0009	exposure	TRUE	3.78e-09	inferred	xwuqUQ	creatinine
M00513	rs17533525	T	C	0.1534	0.0082	0.0018	exposure	TRUE	2.61e-06	inferred	xwuqUQ	creatinine
M00513	rs13031396	T	G	0.2473	-0.0076	0.0017	exposure	TRUE	3.9e-06	inferred	xwuqUQ	creatinine
M00527	rs2242578	C	G	0.6704	-0.0111	0.0024	exposure	TRUE	1.87e-06	inferred	ld5wsV	lactate
M00527	rs4635489	A	G	0.0177	0.0364	0.008	exposure	TRUE	2.68e-06	inferred	ld5wsV	lactate
M00527	rs16937124	A	C	0.9471	-0.021	0.0046	exposure	TRUE	2.49e-06	inferred	ld5wsV	lactate
M00527	rs780093	T	C	0.4	0.0117	0.0023	exposure	TRUE	1.82e-07	inferred	ld5wsV	lactate
M00527	rs4718532	T	C	0.5052	-0.016	0.0035	exposure	TRUE	2.42e-06	inferred	ld5wsV	lactate
M00527	rs3785024	A	G	0.9469	-0.0223	0.0049	exposure	TRUE	2.67e-06	inferred	ld5wsV	lactate
M00527	rs1876100	A	T	0.2626	-0.0106	0.0024	exposure	TRUE	5.01e-06	inferred	ld5wsV	lactate
M00527	rs2000812	T	C	0.8223	0.0111	0.0025	exposure	TRUE	4.5e-06	inferred	ld5wsV	lactate
M00527	rs1193345	A	G	0.9357	-0.0216	0.0045	exposure	TRUE	7.93e-07	inferred	ld5wsV	lactate
M00527	rs1330523	A	G	0.2326	-0.0117	0.0024	exposure	TRUE	5.44e-07	inferred	ld5wsV	lactate
M00527	rs10788232	T	C	0.6825	-0.0111	0.0024	exposure	TRUE	1.87e-06	inferred	ld5wsV	lactate
M00527	rs11901476	A	G	0.1412	0.0235	0.0048	exposure	TRUE	4.89e-07	inferred	ld5wsV	lactate
M00527	rs723526	A	G	0.1994	-0.011	0.0024	exposure	TRUE	2.29e-06	inferred	ld5wsV	lactate
M00542	rs4297577	T	C	0.0384	0.0977	0.0209	exposure	TRUE	1.47e-06	inferred	rn9bPc	3-hydroxybutyrate (BHBA)
M00542	rs8000457	T	C	0.9661	-0.2093	0.0433	exposure	TRUE	6.7e-07	inferred	rn9bPc	3-hydroxybutyrate (BHBA)
M00542	rs2711506	A	G	0.5343	-0.0326	0.0072	exposure	TRUE	2.98e-06	inferred	rn9bPc	3-hydroxybutyrate (BHBA)
M00542	rs13288937	A	C	0.0205	0.2488	0.0526	exposure	TRUE	1.12e-06	inferred	rn9bPc	3-hydroxybutyrate (BHBA)
M00542	rs6493912	T	C	0.7431	-0.0368	0.0081	exposure	TRUE	2.77e-06	inferred	rn9bPc	3-hydroxybutyrate (BHBA)
M00542	rs4838537	T	C	0.0133	0.3226	0.0699	exposure	TRUE	1.96e-06	inferred	rn9bPc	3-hydroxybutyrate (BHBA)
M00542	rs11719883	C	G	0.8445	-0.0524	0.0103	exposure	TRUE	1.82e-07	inferred	rn9bPc	3-hydroxybutyrate (BHBA)
M00542	rs7314742	T	G	0.2662	-0.0358	0.008	exposure	TRUE	3.82e-06	inferred	rn9bPc	3-hydroxybutyrate (BHBA)
M00542	rs2295758	T	C	0.9754	-0.1137	0.0255	exposure	TRUE	4.12e-06	inferred	rn9bPc	3-hydroxybutyrate (BHBA)
M00542	rs11224003	A	G	0.177	0.0419	0.0093	exposure	TRUE	3.31e-06	inferred	rn9bPc	3-hydroxybutyrate (BHBA)
M00553	rs17800513	T	G	0.1085	-0.1308	0.0273	exposure	TRUE	8.29e-07	inferred	Oww8lS	cotinine
M00553	rs7701941	C	G	0.0194	-0.5561	0.1115	exposure	TRUE	3.06e-07	inferred	Oww8lS	cotinine
M00553	rs2211372	T	C	0.985	0.3317	0.0696	exposure	TRUE	9.41e-07	inferred	Oww8lS	cotinine
M00553	rs7359970	C	G	0.8975	0.2147	0.0451	exposure	TRUE	9.65e-07	inferred	Oww8lS	cotinine
M00553	rs12127162	A	T	0.4773	-0.0775	0.0167	exposure	TRUE	1.74e-06	inferred	Oww8lS	cotinine
M00553	rs16830773	C	G	0.0197	-0.5244	0.1007	exposure	TRUE	9.57e-08	inferred	Oww8lS	cotinine
M00553	rs1176413	T	C	0.1873	-0.1032	0.0219	exposure	TRUE	1.22e-06	inferred	Oww8lS	cotinine
M00553	rs2075317	T	C	0.5417	0.0732	0.0165	exposure	TRUE	4.57e-06	inferred	Oww8lS	cotinine
M00553	rs12511407	A	T	0.436	-0.1357	0.0285	exposure	TRUE	9.61e-07	inferred	Oww8lS	cotinine
M00553	rs1818902	T	C	0.9701	0.5718	0.1255	exposure	TRUE	2.6e-06	inferred	Oww8lS	cotinine
M00553	rs7482087	T	C	0.0254	-0.5162	0.1064	exposure	TRUE	6.13e-07	inferred	Oww8lS	cotinine
M00553	rs1556938	T	G	0.0466	-0.1815	0.041	exposure	TRUE	4.78e-06	inferred	Oww8lS	cotinine
M00553	rs2234233	A	G	0.135	-0.1234	0.0248	exposure	TRUE	3.25e-07	inferred	Oww8lS	cotinine
M00553	rs1662749	A	T	0.5299	0.0843	0.0167	exposure	TRUE	2.23e-07	inferred	Oww8lS	cotinine
M00553	rs1605457	T	C	0.9643	0.3731	0.08	exposure	TRUE	1.55e-06	inferred	Oww8lS	cotinine
M00553	rs6816298	A	G	0.8254	0.1842	0.0403	exposure	TRUE	2.43e-06	inferred	Oww8lS	cotinine
M00553	rs9614985	A	G	0.4177	-0.0855	0.0177	exposure	TRUE	6.81e-07	inferred	Oww8lS	cotinine
M00553	rs6468437	T	C	0.8334	0.1246	0.0277	exposure	TRUE	3.43e-06	inferred	Oww8lS	cotinine
M00553	rs12440014	C	G	0.7673	0.1008	0.0213	exposure	TRUE	1.11e-06	inferred	Oww8lS	cotinine
M00569	rs1397829	A	G	0.5328	0.042	0.0085	exposure	TRUE	3.88e-07	inferred	fijgbc	caffeine
M00569	rs6603123	T	G	0.3939	0.0865	0.0193	exposure	TRUE	3.7e-06	inferred	fijgbc	caffeine
M00569	rs2446427	T	C	0.8371	-0.0554	0.0122	exposure	TRUE	2.8e-06	inferred	fijgbc	caffeine
M00569	rs2472297	T	C	0.2362	-0.0668	0.0104	exposure	TRUE	6.68e-11	inferred	fijgbc	caffeine
M00569	rs6968554	A	G	0.3756	0.0644	0.0086	exposure	TRUE	3.49e-14	inferred	fijgbc	caffeine
M00569	rs2493277	C	G	0.6552	0.0605	0.0127	exposure	TRUE	9.5e-07	inferred	fijgbc	caffeine
M00569	rs8096497	A	G	0.097	0.089	0.0163	exposure	TRUE	2.38e-08	inferred	fijgbc	caffeine
M00569	rs16902976	T	G	0.0232	-0.1325	0.0294	exposure	TRUE	3.29e-06	inferred	fijgbc	caffeine
M00569	rs28393181	T	C	0.7961	-0.0927	0.0184	exposure	TRUE	2.35e-07	inferred	fijgbc	caffeine
M00569	rs946712	A	C	0.9559	0.1039	0.0212	exposure	TRUE	4.77e-07	inferred	fijgbc	caffeine
M00569	rs384814	A	G	0.0255	0.1452	0.0326	exposure	TRUE	4.21e-06	inferred	fijgbc	caffeine
M00569	rs1039293	A	G	0.4948	0.0709	0.0153	exposure	TRUE	1.79e-06	inferred	fijgbc	caffeine
M00569	rs13096682	T	C	0.14	0.0538	0.0119	exposure	TRUE	3.08e-06	inferred	fijgbc	caffeine
M00575	rs7790791	T	C	0.0873	0.0594	0.013	exposure	TRUE	2.45e-06	inferred	sNZACJ	arabinose
M00575	rs12426131	A	G	0.1446	0.0246	0.0051	exposure	TRUE	7.05e-07	inferred	sNZACJ	arabinose
M00575	rs33976862	C	G	0.0674	0.0602	0.0135	exposure	TRUE	4.11e-06	inferred	sNZACJ	arabinose
M00575	rs491459	C	G	0.21	-0.025	0.0053	exposure	TRUE	1.2e-06	inferred	sNZACJ	arabinose
M00577	rs2456584	A	G	0.5393	-0.0179	0.0037	exposure	TRUE	6.56e-07	inferred	m255Gx	fructose
M00577	rs661454	A	G	0.0848	0.0317	0.0065	exposure	TRUE	5.39e-07	inferred	m255Gx	fructose
M00577	rs4663119	A	G	0.0773	0.0331	0.0074	exposure	TRUE	3.86e-06	inferred	m255Gx	fructose
M00577	rs11648366	A	G	0.9049	-0.0285	0.0063	exposure	TRUE	3.04e-06	inferred	m255Gx	fructose
M00584	rs937813	T	C	0.9025	0.0271	0.0039	exposure	TRUE	1.84e-12	inferred	CTYKNP	mannose
M00584	rs4980268	A	G	0.9184	0.019	0.0039	exposure	TRUE	5.53e-07	inferred	CTYKNP	mannose
M00584	rs2723713	T	C	0.0254	-0.0356	0.008	exposure	TRUE	4.29e-06	inferred	CTYKNP	mannose
M00584	rs7007251	A	G	0.1057	-0.015	0.0034	exposure	TRUE	5.13e-06	inferred	CTYKNP	mannose
M00584	rs2304684	T	C	0.0182	-0.0438	0.0094	exposure	TRUE	1.58e-06	inferred	CTYKNP	mannose
M00584	rs6547811	A	T	0.1583	0.0222	0.0032	exposure	TRUE	2e-12	inferred	CTYKNP	mannose
M00584	rs7596471	A	C	0.3083	0.0137	0.0025	exposure	TRUE	2.13e-08	inferred	CTYKNP	mannose
M00584	rs12414366	C	G	0.7696	0.0214	0.0047	exposure	TRUE	2.64e-06	inferred	CTYKNP	mannose
M00584	rs428823	T	C	0.7951	0.0121	0.0026	exposure	TRUE	1.63e-06	inferred	CTYKNP	mannose
M00584	rs13116473	A	G	0.9853	-0.0448	0.0096	exposure	TRUE	1.53e-06	inferred	CTYKNP	mannose
M00584	rs2289017	T	C	0.6562	0.0113	0.0025	exposure	TRUE	3.09e-06	inferred	CTYKNP	mannose
M00584	rs7349418	T	C	0.5484	0.0154	0.0024	exposure	TRUE	6.96e-11	inferred	CTYKNP	mannose
M00584	rs13016086	T	C	0.8778	-0.0162	0.0033	exposure	TRUE	4.57e-07	inferred	CTYKNP	mannose
M00584	rs2272172	T	C	0.0226	-0.0648	0.0145	exposure	TRUE	3.93e-06	inferred	CTYKNP	mannose
M00584	rs12474099	A	G	0.0649	-0.0202	0.0043	exposure	TRUE	1.32e-06	inferred	CTYKNP	mannose
M00584	rs991670	T	C	0.6624	-0.0111	0.0025	exposure	TRUE	4.5e-06	inferred	CTYKNP	mannose
M00584	rs17706100	T	G	0.9553	0.0246	0.0051	exposure	TRUE	7.05e-07	inferred	CTYKNP	mannose
M00584	rs2141371	A	G	0.682	-0.0198	0.0024	exposure	TRUE	7.92e-17	inferred	CTYKNP	mannose
M00584	rs12581199	A	C	0.8984	0.0157	0.0034	exposure	TRUE	1.94e-06	inferred	CTYKNP	mannose
M00584	rs7747345	A	T	0.8153	0.0122	0.0026	exposure	TRUE	1.35e-06	inferred	CTYKNP	mannose
M00584	rs10982244	A	G	0.6098	-0.0177	0.004	exposure	TRUE	4.82e-06	inferred	CTYKNP	mannose
M00584	rs1841535	T	G	0.1482	0.0252	0.0056	exposure	TRUE	3.4e-06	inferred	CTYKNP	mannose
M00584	rs7583698	T	C	0.0483	0.0338	0.0049	exposure	TRUE	2.64e-12	inferred	CTYKNP	mannose
M00584	rs16932803	T	G	0.1673	-0.0121	0.0026	exposure	TRUE	1.63e-06	inferred	CTYKNP	mannose
M00584	rs11676911	A	G	0.0216	-0.0429	0.0084	exposure	TRUE	1.64e-07	inferred	CTYKNP	mannose
M00584	rs10736	T	C	0.2011	-0.0118	0.0026	exposure	TRUE	2.83e-06	inferred	CTYKNP	mannose
M00584	rs17061914	A	G	0.8581	-0.0146	0.0033	exposure	TRUE	4.84e-06	inferred	CTYKNP	mannose
M00584	rs1181723	A	G	0.2086	0.0116	0.0026	exposure	TRUE	4.07e-06	inferred	CTYKNP	mannose
M00584	rs1260326	T	C	0.4088	-0.0439	0.0024	exposure	TRUE	4.82e-75	inferred	CTYKNP	mannose
M00599	rs1133034	T	C	0.0757	0.032	0.0069	exposure	TRUE	1.76e-06	inferred	M75b50	pyruvate
M00599	rs4648464	A	G	0.5522	-0.0161	0.0036	exposure	TRUE	3.87e-06	inferred	M75b50	pyruvate
M00599	rs3925033	T	G	0.4591	-0.0164	0.0035	exposure	TRUE	1.39e-06	inferred	M75b50	pyruvate
M00599	rs10237319	T	C	0.1467	0.0226	0.0051	exposure	TRUE	4.68e-06	inferred	M75b50	pyruvate
M00599	rs11259923	A	G	0.8139	0.042	0.0091	exposure	TRUE	1.96e-06	inferred	M75b50	pyruvate
M00599	rs924483	A	G	0.0916	-0.0289	0.0062	exposure	TRUE	1.57e-06	inferred	M75b50	pyruvate
M00599	rs2964063	T	C	0.9853	-0.0735	0.0155	exposure	TRUE	1.06e-06	inferred	M75b50	pyruvate
M00599	rs13195863	A	C	0.2043	0.022	0.0044	exposure	TRUE	2.87e-07	inferred	M75b50	pyruvate
M00599	rs12515830	T	G	0.8744	0.0244	0.0054	exposure	TRUE	3.11e-06	inferred	M75b50	pyruvate
M00599	rs11038739	A	T	0.7937	-0.0203	0.0043	exposure	TRUE	1.17e-06	inferred	M75b50	pyruvate
M00599	rs6895278	T	C	0.3354	0.0168	0.0037	exposure	TRUE	2.81e-06	inferred	M75b50	pyruvate
M00599	rs7941871	T	G	0.8353	-0.024	0.005	exposure	TRUE	7.93e-07	inferred	M75b50	pyruvate
M00599	rs11216267	T	C	0.6435	0.0168	0.0035	exposure	TRUE	7.93e-07	inferred	M75b50	pyruvate
M00606	rs163425	A	G	0.8734	0.0086	0.0018	exposure	TRUE	8.86e-07	inferred	RSUwo4	uridine
M00606	rs12580704	T	C	0.1328	0.0085	0.0018	exposure	TRUE	1.17e-06	inferred	RSUwo4	uridine
M00606	rs1007797	T	C	0.879	-0.0092	0.0018	exposure	TRUE	1.6e-07	inferred	RSUwo4	uridine
M00606	rs7948201	T	C	0.9623	-0.023	0.0046	exposure	TRUE	2.87e-07	inferred	RSUwo4	uridine
M00606	rs11033504	A	G	0.9307	0.0143	0.0027	exposure	TRUE	5.91e-08	inferred	RSUwo4	uridine
M00606	rs12544733	C	G	0.8378	-0.0084	0.0018	exposure	TRUE	1.53e-06	inferred	RSUwo4	uridine
M00606	rs12524738	A	G	0.069	0.0156	0.0035	exposure	TRUE	4.15e-06	inferred	RSUwo4	uridine
M00606	rs7593385	A	C	0.9685	0.0359	0.008	exposure	TRUE	3.6e-06	inferred	RSUwo4	uridine
M00606	rs1482928	T	G	0.7912	0.0081	0.0018	exposure	TRUE	3.4e-06	inferred	RSUwo4	uridine
M00606	rs11705028	A	G	0.0859	-0.0206	0.0046	exposure	TRUE	3.76e-06	inferred	RSUwo4	uridine
M00606	rs4286846	C	G	0.7232	0.0083	0.0017	exposure	TRUE	5.24e-07	inferred	RSUwo4	uridine
M00606	rs131794	A	C	0.2074	0.0146	0.0018	exposure	TRUE	2.51e-16	inferred	RSUwo4	uridine
M00606	rs2686789	A	C	0.1304	-0.0092	0.0018	exposure	TRUE	1.6e-07	inferred	RSUwo4	uridine
M00606	rs787496	A	G	0.1702	0.0081	0.0018	exposure	TRUE	3.4e-06	inferred	RSUwo4	uridine
M00606	rs6988242	T	G	0.769	0.0094	0.0018	exposure	TRUE	8.84e-08	inferred	RSUwo4	uridine
M00606	rs11606336	A	G	0.1217	-0.0093	0.0019	exposure	TRUE	4.92e-07	inferred	RSUwo4	uridine
M00606	rs977712	A	C	0.8633	-0.0085	0.0019	exposure	TRUE	3.84e-06	inferred	RSUwo4	uridine
M00606	rs2904665	A	G	0.861	-0.0089	0.0018	exposure	TRUE	3.82e-07	inferred	RSUwo4	uridine
M00606	rs2982907	T	G	0.1465	-0.0088	0.0018	exposure	TRUE	5.07e-07	inferred	RSUwo4	uridine
M00606	rs532545	T	C	0.3065	-0.0095	0.0017	exposure	TRUE	1.15e-08	inferred	RSUwo4	uridine
M00606	rs2686796	T	C	0.4524	0.0094	0.0017	exposure	TRUE	1.61e-08	inferred	RSUwo4	uridine
M00606	rs9601054	T	C	0.162	0.0083	0.0018	exposure	TRUE	2e-06	inferred	RSUwo4	uridine
M01105	rs6075489	A	G	0.7177	0.0113	0.0025	exposure	TRUE	3.09e-06	inferred	3K7Qru	linoleate (18:2n6)
M01105	rs7014120	A	G	0.1341	0.0148	0.0033	exposure	TRUE	3.65e-06	inferred	3K7Qru	linoleate (18:2n6)
M01105	rs4654501	A	G	0.7671	0.0111	0.0025	exposure	TRUE	4.5e-06	inferred	3K7Qru	linoleate (18:2n6)
M01105	rs12238083	T	C	0.1389	0.0152	0.0033	exposure	TRUE	2.05e-06	inferred	3K7Qru	linoleate (18:2n6)
M01105	rs16911296	A	G	0.0771	-0.0209	0.0045	exposure	TRUE	1.7e-06	inferred	3K7Qru	linoleate (18:2n6)
M01105	rs12336893	T	G	0.9588	0.0289	0.0062	exposure	TRUE	1.57e-06	inferred	3K7Qru	linoleate (18:2n6)
M01105	rs1956129	T	C	0.7589	-0.0127	0.0025	exposure	TRUE	1.89e-07	inferred	3K7Qru	linoleate (18:2n6)
M01105	rs17087487	A	G	0.053	-0.0231	0.0052	exposure	TRUE	4.45e-06	inferred	3K7Qru	linoleate (18:2n6)
M01105	rs11719883	C	G	0.8444	-0.0174	0.0034	exposure	TRUE	1.55e-07	inferred	3K7Qru	linoleate (18:2n6)
M01105	rs884597	A	T	0.5696	-0.0106	0.0024	exposure	TRUE	5.01e-06	inferred	3K7Qru	linoleate (18:2n6)
M01105	rs7115681	T	C	0.4668	-0.0131	0.0024	exposure	TRUE	2.4e-08	inferred	3K7Qru	linoleate (18:2n6)
M01105	rs2242415	A	C	0.6233	0.0109	0.0024	exposure	TRUE	2.79e-06	inferred	3K7Qru	linoleate (18:2n6)
M01105	rs2510027	A	C	0.2429	0.0114	0.0025	exposure	TRUE	2.56e-06	inferred	3K7Qru	linoleate (18:2n6)
M01105	rs7898173	A	G	0.1419	-0.0143	0.0032	exposure	TRUE	3.93e-06	inferred	3K7Qru	linoleate (18:2n6)
M01105	rs13280152	T	G	0.1202	0.0162	0.0033	exposure	TRUE	4.57e-07	inferred	3K7Qru	linoleate (18:2n6)
M01105	rs2158555	C	G	0.0331	-0.0337	0.0075	exposure	TRUE	3.51e-06	inferred	3K7Qru	linoleate (18:2n6)
M01105	rs1477025	T	C	0.6545	0.0109	0.0024	exposure	TRUE	2.79e-06	inferred	3K7Qru	linoleate (18:2n6)
M01105	rs1502520	T	G	0.7334	0.0119	0.0025	exposure	TRUE	9.68e-07	inferred	3K7Qru	linoleate (18:2n6)
M01105	rs13225022	A	G	0.6784	-0.0123	0.0026	exposure	TRUE	1.12e-06	inferred	3K7Qru	linoleate (18:2n6)
M01107	rs1447307	T	G	0.227	-0.0211	0.0046	exposure	TRUE	2.25e-06	inferred	dbi41m	allantoin
M01107	rs1320934	A	T	0.9599	0.1215	0.0253	exposure	TRUE	7.84e-07	inferred	dbi41m	allantoin
M01107	rs972709	A	C	0.6548	0.0483	0.0107	exposure	TRUE	3.18e-06	inferred	dbi41m	allantoin
M01107	rs2549842	T	C	0.786	-0.0206	0.0046	exposure	TRUE	3.76e-06	inferred	dbi41m	allantoin
M01107	rs8108144	T	G	0.788	-0.0232	0.0047	exposure	TRUE	3.98e-07	inferred	dbi41m	allantoin
M01107	rs4579742	A	T	0.1251	0.029	0.0064	exposure	TRUE	2.93e-06	inferred	dbi41m	allantoin
M01107	rs11147404	T	G	0.8872	0.0282	0.0063	exposure	TRUE	3.8e-06	inferred	dbi41m	allantoin
M01107	rs10771223	A	G	0.78	0.0237	0.0046	exposure	TRUE	1.29e-07	inferred	dbi41m	allantoin
M01107	rs1431793	A	C	0.7526	-0.0216	0.0046	exposure	TRUE	1.33e-06	inferred	dbi41m	allantoin
M01107	rs300482	A	G	0.7827	-0.0207	0.0046	exposure	TRUE	3.4e-06	inferred	dbi41m	allantoin
M01107	rs10492266	T	C	0.4255	-0.0167	0.0038	exposure	TRUE	5.55e-06	inferred	dbi41m	allantoin
M01107	rs1799412	C	G	0.8394	-0.0262	0.0055	exposure	TRUE	9.51e-07	inferred	dbi41m	allantoin
M01107	rs8184921	T	C	0.5087	0.0165	0.0037	exposure	TRUE	4.11e-06	inferred	dbi41m	allantoin
M01107	rs1499094	T	G	0.7686	0.0208	0.0046	exposure	TRUE	3.07e-06	inferred	dbi41m	allantoin
M01107	rs12189555	A	T	0.7684	0.021	0.0046	exposure	TRUE	2.49e-06	inferred	dbi41m	allantoin
M01107	rs12132798	C	G	0.9749	0.0615	0.013	exposure	TRUE	1.12e-06	inferred	dbi41m	allantoin
M01107	rs12718598	T	C	0.5178	0.018	0.0037	exposure	TRUE	5.73e-07	inferred	dbi41m	allantoin
M01107	rs9834988	T	C	0.5297	0.0185	0.0038	exposure	TRUE	5.62e-07	inferred	dbi41m	allantoin
M01107	rs2293319	T	C	0.7852	-0.0219	0.0047	exposure	TRUE	1.58e-06	inferred	dbi41m	allantoin
M01110	rs2727261	T	C	0.09	-0.0189	0.0037	exposure	TRUE	1.63e-07	inferred	OWoFsW	arachidonate (20:4n6)
M01110	rs12352829	A	G	0.1506	-0.0134	0.0027	exposure	TRUE	3.47e-07	inferred	OWoFsW	arachidonate (20:4n6)
M01110	rs9679675	A	C	0.4732	0.0092	0.0018	exposure	TRUE	1.6e-07	inferred	OWoFsW	arachidonate (20:4n6)
M01110	rs472031	A	G	0.0883	0.0175	0.0035	exposure	TRUE	2.87e-07	inferred	OWoFsW	arachidonate (20:4n6)
M01110	rs7939710	A	T	0.4737	-0.0081	0.0018	exposure	TRUE	3.4e-06	inferred	OWoFsW	arachidonate (20:4n6)
M01110	rs526126	C	G	0.8409	0.0249	0.0039	exposure	TRUE	8.59e-11	inferred	OWoFsW	arachidonate (20:4n6)
M01110	rs741886	T	G	0.0829	-0.0187	0.0036	exposure	TRUE	1.03e-07	inferred	OWoFsW	arachidonate (20:4n6)
M01110	rs180022	T	C	0.8328	0.0117	0.0026	exposure	TRUE	3.4e-06	inferred	OWoFsW	arachidonate (20:4n6)
M01110	rs7394871	A	C	0.0333	-0.039	0.0066	exposure	TRUE	1.72e-09	inferred	OWoFsW	arachidonate (20:4n6)
M01110	rs198462	A	G	0.4807	0.0122	0.0024	exposure	TRUE	1.85e-07	inferred	OWoFsW	arachidonate (20:4n6)
M01110	rs3798211	A	C	0.4247	-0.0083	0.0018	exposure	TRUE	2e-06	inferred	OWoFsW	arachidonate (20:4n6)
M01110	rs10091394	A	G	0.4252	0.0082	0.0018	exposure	TRUE	2.61e-06	inferred	OWoFsW	arachidonate (20:4n6)
M01110	rs6535974	A	G	0.8465	-0.0122	0.0027	exposure	TRUE	3.11e-06	inferred	OWoFsW	arachidonate (20:4n6)
M01110	rs17099238	T	C	0.8343	-0.012	0.0027	exposure	TRUE	4.41e-06	inferred	OWoFsW	arachidonate (20:4n6)
M01110	rs174602	T	C	0.8702	0.0353	0.004	exposure	TRUE	5.47e-19	inferred	OWoFsW	arachidonate (20:4n6)
M01110	rs11837423	A	G	0.088	0.0385	0.008	exposure	TRUE	7.45e-07	inferred	OWoFsW	arachidonate (20:4n6)
M01110	rs7169869	A	G	0.5404	-0.0194	0.0043	exposure	TRUE	3.22e-06	inferred	OWoFsW	arachidonate (20:4n6)
M01110	rs174548	C	G	0.7005	0.0488	0.0025	exposure	TRUE	3.71e-85	inferred	OWoFsW	arachidonate (20:4n6)
M01110	rs1010069	A	G	0.4623	0.0081	0.0018	exposure	TRUE	3.4e-06	inferred	OWoFsW	arachidonate (20:4n6)
M01110	rs2275351	T	C	0.1657	0.012	0.0027	exposure	TRUE	4.41e-06	inferred	OWoFsW	arachidonate (20:4n6)
M01110	rs1800009	T	C	0.6444	0.0125	0.0025	exposure	TRUE	2.87e-07	inferred	OWoFsW	arachidonate (20:4n6)
M01110	rs10514491	T	C	0.6782	0.012	0.0026	exposure	TRUE	1.96e-06	inferred	OWoFsW	arachidonate (20:4n6)
M01110	rs1430209	T	C	0.5313	-0.0086	0.0018	exposure	TRUE	8.86e-07	inferred	OWoFsW	arachidonate (20:4n6)
M01110	rs2391260	A	T	0.5386	0.0094	0.0018	exposure	TRUE	8.84e-08	inferred	OWoFsW	arachidonate (20:4n6)
M01110	rs412334	T	C	0.157	0.022	0.003	exposure	TRUE	1.12e-13	inferred	OWoFsW	arachidonate (20:4n6)
M01110	rs8123073	A	G	0.983	-0.0372	0.0082	exposure	TRUE	2.86e-06	inferred	OWoFsW	arachidonate (20:4n6)
M01110	rs712916	T	C	0.9875	-0.0456	0.0102	exposure	TRUE	3.9e-06	inferred	OWoFsW	arachidonate (20:4n6)
M01110	rs532098	A	G	0.461	0.009	0.002	exposure	TRUE	3.4e-06	inferred	OWoFsW	arachidonate (20:4n6)
M01110	rs12532113	T	C	0.961	-0.028	0.006	exposure	TRUE	1.53e-06	inferred	OWoFsW	arachidonate (20:4n6)
M01110	rs10241964	A	G	0.0952	0.0182	0.0035	exposure	TRUE	9.96e-08	inferred	OWoFsW	arachidonate (20:4n6)
M01110	rs6999018	C	G	0.4691	-0.0083	0.0018	exposure	TRUE	2e-06	inferred	OWoFsW	arachidonate (20:4n6)
M01110	rs6568389	T	C	0.8061	0.0157	0.0033	exposure	TRUE	9.8e-07	inferred	OWoFsW	arachidonate (20:4n6)
M01110	rs4982495	T	C	0.4275	-0.0084	0.0018	exposure	TRUE	1.53e-06	inferred	OWoFsW	arachidonate (20:4n6)
M01114	rs17175231	A	G	0.9348	0.0593	0.0125	exposure	TRUE	1.05e-06	inferred	KZ8D9D	deoxycholate
M01114	rs7427777	A	C	0.0483	0.1291	0.0286	exposure	TRUE	3.18e-06	inferred	KZ8D9D	deoxycholate
M01114	rs2391088	A	G	0.6873	-0.0341	0.0073	exposure	TRUE	1.5e-06	inferred	KZ8D9D	deoxycholate
M01114	rs3752241	C	G	0.8684	0.0574	0.0126	exposure	TRUE	2.61e-06	inferred	KZ8D9D	deoxycholate
M01114	rs8192870	T	G	0.3498	-0.0365	0.0067	exposure	TRUE	2.55e-08	inferred	KZ8D9D	deoxycholate
M01114	rs11159894	T	C	0.3295	0.032	0.0067	exposure	TRUE	8.94e-07	inferred	KZ8D9D	deoxycholate
M01114	rs2002212	A	G	0.049	-0.0691	0.0155	exposure	TRUE	4.14e-06	inferred	KZ8D9D	deoxycholate
M01114	rs696155	A	G	0.1888	-0.0412	0.0088	exposure	TRUE	1.42e-06	inferred	KZ8D9D	deoxycholate
M01114	rs17131011	A	G	0.0404	-0.0781	0.0174	exposure	TRUE	3.59e-06	inferred	KZ8D9D	deoxycholate
M01114	rs17641342	C	G	0.1639	0.0725	0.0159	exposure	TRUE	2.56e-06	inferred	KZ8D9D	deoxycholate
M01114	rs2140798	T	C	0.0986	-0.0519	0.0117	exposure	TRUE	4.58e-06	inferred	KZ8D9D	deoxycholate
M01114	rs12405017	T	C	0.9817	-0.1891	0.0426	exposure	TRUE	4.52e-06	inferred	KZ8D9D	deoxycholate
M01114	rs7269193	A	G	0.9092	-0.0528	0.0116	exposure	TRUE	2.66e-06	inferred	KZ8D9D	deoxycholate
M01114	rs9851393	A	G	0.5199	0.0297	0.0066	exposure	TRUE	3.4e-06	inferred	KZ8D9D	deoxycholate
M01114	rs7262824	T	C	0.2062	0.0357	0.008	exposure	TRUE	4.05e-06	inferred	KZ8D9D	deoxycholate
M01114	rs4579412	A	C	0.1469	-0.0414	0.0091	exposure	TRUE	2.69e-06	inferred	KZ8D9D	deoxycholate
M01114	rs4244808	T	G	0.5307	0.0305	0.0068	exposure	TRUE	3.64e-06	inferred	KZ8D9D	deoxycholate
M01121	rs11118120	A	C	0.8501	-0.019	0.004	exposure	TRUE	1.02e-06	inferred	XuNSgQ	margarate (17:0)
M01121	rs7583745	T	C	0.884	-0.0348	0.0075	exposure	TRUE	1.74e-06	inferred	XuNSgQ	margarate (17:0)
M01121	rs1466228	T	C	0.0348	-0.0361	0.0078	exposure	TRUE	1.84e-06	inferred	XuNSgQ	margarate (17:0)
M01121	rs17351329	A	G	0.8651	-0.0185	0.0041	exposure	TRUE	3.21e-06	inferred	XuNSgQ	margarate (17:0)
M01121	rs11940037	T	C	0.842	0.019	0.0041	exposure	TRUE	1.79e-06	inferred	XuNSgQ	margarate (17:0)
M01121	rs603424	A	G	0.1865	0.0292	0.0038	exposure	TRUE	7.7e-15	inferred	XuNSgQ	margarate (17:0)
M01121	rs4470674	A	T	0.7182	-0.0141	0.0031	exposure	TRUE	2.7e-06	inferred	XuNSgQ	margarate (17:0)
M01121	rs1822906	A	G	0.2048	0.018	0.0034	exposure	TRUE	5.98e-08	inferred	XuNSgQ	margarate (17:0)
M01123	rs7297956	C	G	0.7301	0.0597	0.0134	exposure	TRUE	4.19e-06	inferred	i9fY6m	inosine
M01123	rs4384764	A	G	0.2371	-0.0568	0.0127	exposure	TRUE	3.87e-06	inferred	i9fY6m	inosine
M01123	rs7795118	T	C	0.2305	0.0905	0.0186	exposure	TRUE	5.71e-07	inferred	i9fY6m	inosine
M01123	rs17224277	A	G	0.0778	0.0951	0.0199	exposure	TRUE	8.81e-07	inferred	i9fY6m	inosine
M01123	rs10489	A	C	0.0243	0.1743	0.038	exposure	TRUE	2.25e-06	inferred	i9fY6m	inosine
M01123	rs11616655	A	G	0.9444	-0.1069	0.0237	exposure	TRUE	3.23e-06	inferred	i9fY6m	inosine
M01123	rs9359674	A	T	0.0565	0.1142	0.0218	exposure	TRUE	8.09e-08	inferred	i9fY6m	inosine
M01123	rs1415753	T	C	0.3236	-0.0551	0.0111	exposure	TRUE	3.45e-07	inferred	i9fY6m	inosine
M01123	rs9450282	A	G	0.3626	-0.0717	0.0108	exposure	TRUE	1.58e-11	inferred	i9fY6m	inosine
M01123	rs17741813	T	C	0.015	0.538	0.1192	exposure	TRUE	3.19e-06	inferred	i9fY6m	inosine
M01123	rs494562	A	G	0.8988	-0.1182	0.0167	exposure	TRUE	7.32e-13	inferred	i9fY6m	inosine
M01123	rs17077586	A	G	0.9187	0.1032	0.021	exposure	TRUE	4.46e-07	inferred	i9fY6m	inosine
M01123	rs2846723	T	G	0.5442	-0.0476	0.0105	exposure	TRUE	2.9e-06	inferred	i9fY6m	inosine
M01125	rs2470439	A	G	0.11	0.0083	0.0018	exposure	TRUE	2e-06	inferred	0wosA7	isoleucine
M01125	rs4347830	A	G	0.337	0.01	0.002	exposure	TRUE	2.87e-07	inferred	0wosA7	isoleucine
M01125	rs161503	T	C	0.1176	0.008	0.0018	exposure	TRUE	4.41e-06	inferred	0wosA7	isoleucine
M01125	rs12707434	A	G	0.9639	-0.0366	0.008	exposure	TRUE	2.38e-06	inferred	0wosA7	isoleucine
M01125	rs7340968	A	C	0.027	0.0333	0.0075	exposure	TRUE	4.5e-06	inferred	0wosA7	isoleucine
M01125	rs7530270	A	C	0.2	-0.0085	0.0018	exposure	TRUE	1.17e-06	inferred	0wosA7	isoleucine
M01125	rs2397972	A	G	0.054	0.012	0.0026	exposure	TRUE	1.96e-06	inferred	0wosA7	isoleucine
M01125	rs6084839	A	C	0.9446	-0.0123	0.0027	exposure	TRUE	2.61e-06	inferred	0wosA7	isoleucine
M01125	rs6101153	A	G	0.8897	-0.008	0.0018	exposure	TRUE	4.41e-06	inferred	0wosA7	isoleucine
M01125	rs4562384	T	C	0.7166	0.0075	0.0017	exposure	TRUE	5.13e-06	inferred	0wosA7	isoleucine
M01125	rs11128879	T	C	0.1208	-0.0078	0.0018	exposure	TRUE	7.34e-06	inferred	0wosA7	isoleucine
M01125	rs10063205	T	C	0.1559	0.008	0.0017	exposure	TRUE	1.26e-06	inferred	0wosA7	isoleucine
M01125	rs7678928	T	C	0.4688	0.0081	0.0015	exposure	TRUE	3.33e-08	inferred	0wosA7	isoleucine
M01125	rs3760605	T	C	0.8912	0.0079	0.0018	exposure	TRUE	5.7e-06	inferred	0wosA7	isoleucine
M01125	rs1618996	A	G	0.1298	0.0091	0.0018	exposure	TRUE	2.15e-07	inferred	0wosA7	isoleucine
M01125	rs1895999	A	G	0.1699	-0.0151	0.0032	exposure	TRUE	1.19e-06	inferred	0wosA7	isoleucine
M01125	rs4086666	T	G	0.8804	0.0083	0.0018	exposure	TRUE	2e-06	inferred	0wosA7	isoleucine
M01125	rs503360	A	G	0.8799	0.0081	0.0018	exposure	TRUE	3.4e-06	inferred	0wosA7	isoleucine
M01284	rs4516857	C	G	0.0991	0.0205	0.0045	exposure	TRUE	2.61e-06	inferred	mzQRtU	threonine
M01284	rs1043011	T	G	0.1722	0.0172	0.0034	exposure	TRUE	2.11e-07	inferred	mzQRtU	threonine
M01284	rs202490	T	C	0.3533	-0.0111	0.0024	exposure	TRUE	1.87e-06	inferred	mzQRtU	threonine
M01284	rs17092955	T	G	0.1024	-0.0175	0.0034	exposure	TRUE	1.32e-07	inferred	mzQRtU	threonine
M01284	rs780093	T	C	0.3998	-0.0108	0.0024	exposure	TRUE	3.4e-06	inferred	mzQRtU	threonine
M01284	rs892051	T	C	0.2576	0.011	0.0025	exposure	TRUE	5.41e-06	inferred	mzQRtU	threonine
M01284	rs4822129	A	G	0.194	0.0122	0.0026	exposure	TRUE	1.35e-06	inferred	mzQRtU	threonine
M01284	rs7220150	A	C	0.8227	0.0147	0.0033	exposure	TRUE	4.2e-06	inferred	mzQRtU	threonine
M01284	rs13242474	A	G	0.7395	0.0111	0.0024	exposure	TRUE	1.87e-06	inferred	mzQRtU	threonine
M01284	rs3857856	A	G	0.8885	0.0152	0.0033	exposure	TRUE	2.05e-06	inferred	mzQRtU	threonine
M01284	rs9403794	A	C	0.5963	0.0175	0.0039	exposure	TRUE	3.61e-06	inferred	mzQRtU	threonine
M01284	rs17268257	T	C	0.1349	-0.0159	0.0035	exposure	TRUE	2.77e-06	inferred	mzQRtU	threonine
M01284	rs42041	C	G	0.7449	-0.0109	0.0025	exposure	TRUE	6.5e-06	inferred	mzQRtU	threonine
M01284	rs10433674	T	C	0.9584	0.0264	0.0054	exposure	TRUE	5.07e-07	inferred	mzQRtU	threonine
M01284	rs2645453	A	G	0.4428	-0.0106	0.0024	exposure	TRUE	5.01e-06	inferred	mzQRtU	threonine
M01284	rs10795360	C	G	0.6957	0.0114	0.0025	exposure	TRUE	2.56e-06	inferred	mzQRtU	threonine
M01284	rs10993160	A	G	0.9587	0.0295	0.0062	exposure	TRUE	9.77e-07	inferred	mzQRtU	threonine
M01284	rs10234936	A	G	0.035	0.028	0.0061	exposure	TRUE	2.21e-06	inferred	mzQRtU	threonine
M01284	rs10798574	T	G	0.2212	-0.0142	0.003	exposure	TRUE	1.1e-06	inferred	mzQRtU	threonine
M01284	rs715	T	C	0.7125	0.0113	0.0024	exposure	TRUE	1.25e-06	inferred	mzQRtU	threonine
M01299	rs10033622	T	C	0.6115	0.0126	0.0026	exposure	TRUE	6.29e-07	inferred	Q2TZiP	tyrosine
M01299	rs1536564	T	C	0.2644	0.0075	0.0017	exposure	TRUE	5.13e-06	inferred	Q2TZiP	tyrosine
M01299	rs4347830	A	G	0.337	0.009	0.002	exposure	TRUE	3.4e-06	inferred	Q2TZiP	tyrosine
M01299	rs906466	A	G	0.1846	0.0076	0.0017	exposure	TRUE	3.9e-06	inferred	Q2TZiP	tyrosine
M01299	rs1851740	A	C	0.185	-0.008	0.0017	exposure	TRUE	1.26e-06	inferred	Q2TZiP	tyrosine
M01299	rs10873157	T	C	0.0933	-0.0109	0.0024	exposure	TRUE	2.79e-06	inferred	Q2TZiP	tyrosine
M01299	rs13237436	A	G	0.193	-0.0076	0.0017	exposure	TRUE	3.9e-06	inferred	Q2TZiP	tyrosine
M01299	rs1512342	T	C	0.3384	0.0072	0.0016	exposure	TRUE	3.4e-06	inferred	Q2TZiP	tyrosine
M01299	rs7641634	A	G	0.266	-0.0077	0.0016	exposure	TRUE	7.45e-07	inferred	Q2TZiP	tyrosine
M01299	rs4363868	A	G	0.3182	0.0073	0.0016	exposure	TRUE	2.53e-06	inferred	Q2TZiP	tyrosine
M01299	rs10516469	T	C	0.1	-0.0114	0.0025	exposure	TRUE	2.56e-06	inferred	Q2TZiP	tyrosine
M01299	rs9594421	A	T	0.2757	0.0075	0.0016	exposure	TRUE	1.38e-06	inferred	Q2TZiP	tyrosine
M01299	rs11243929	T	C	0.7731	-0.0076	0.0017	exposure	TRUE	3.9e-06	inferred	Q2TZiP	tyrosine
M01299	rs703014	A	G	0.326	0.0135	0.0027	exposure	TRUE	2.87e-07	inferred	Q2TZiP	tyrosine
M01299	rs4863214	T	C	0.7398	-0.0149	0.0032	exposure	TRUE	1.61e-06	inferred	Q2TZiP	tyrosine
M01299	rs7151615	T	G	0.273	-0.0079	0.0016	exposure	TRUE	3.96e-07	inferred	Q2TZiP	tyrosine
M01299	rs4808739	T	C	0.7578	0.0083	0.0018	exposure	TRUE	2e-06	inferred	Q2TZiP	tyrosine
M01299	rs2879560	T	C	0.2226	-0.0081	0.0017	exposure	TRUE	9.46e-07	inferred	Q2TZiP	tyrosine
M01299	rs1475943	T	C	0.2215	0.0079	0.0017	exposure	TRUE	1.68e-06	inferred	Q2TZiP	tyrosine
M01299	rs9400467	T	C	0.7059	-0.0121	0.0016	exposure	TRUE	1.98e-14	inferred	Q2TZiP	tyrosine
M01299	rs8035304	T	G	0.81	0.009	0.002	exposure	TRUE	3.4e-06	inferred	Q2TZiP	tyrosine
M01299	rs12891	C	G	0.4177	0.0078	0.0018	exposure	TRUE	7.34e-06	inferred	Q2TZiP	tyrosine
M01299	rs7834337	A	G	0.0904	-0.0113	0.0025	exposure	TRUE	3.09e-06	inferred	Q2TZiP	tyrosine
M01299	rs9327433	T	G	0.5134	-0.0076	0.0016	exposure	TRUE	1.02e-06	inferred	Q2TZiP	tyrosine
M01299	rs1532775	A	G	0.7796	0.0081	0.0017	exposure	TRUE	9.46e-07	inferred	Q2TZiP	tyrosine
M01299	rs7748391	A	G	0.9845	0.0291	0.0061	exposure	TRUE	9.19e-07	inferred	Q2TZiP	tyrosine
M01299	rs936632	A	C	0.1787	-0.0089	0.0017	exposure	TRUE	8.24e-08	inferred	Q2TZiP	tyrosine
M01299	rs174408	A	G	0.149	0.0129	0.0023	exposure	TRUE	1.02e-08	inferred	Q2TZiP	tyrosine
M01299	rs172650	A	C	0.6543	0.0102	0.0016	exposure	TRUE	9.15e-11	inferred	Q2TZiP	tyrosine
M01299	rs12728678	T	C	0.2003	-0.0096	0.0017	exposure	TRUE	8.16e-09	inferred	Q2TZiP	tyrosine
M01299	rs17293820	T	G	0.8016	0.0081	0.0017	exposure	TRUE	9.46e-07	inferred	Q2TZiP	tyrosine
M01299	rs2891733	T	C	0.8941	-0.0109	0.0024	exposure	TRUE	2.79e-06	inferred	Q2TZiP	tyrosine
M01299	rs8111703	A	T	0.2142	-0.0084	0.0017	exposure	TRUE	3.88e-07	inferred	Q2TZiP	tyrosine
M01299	rs6493	A	G	0.1195	0.0114	0.0024	exposure	TRUE	1.02e-06	inferred	Q2TZiP	tyrosine
M01299	rs7195332	T	C	0.2152	0.0077	0.0017	exposure	TRUE	2.96e-06	inferred	Q2TZiP	tyrosine
M01301	rs16824639	A	G	0.8609	-0.0086	0.0018	exposure	TRUE	8.86e-07	inferred	qz0dab	lysine
M01301	rs13302218	A	G	0.932	-0.0118	0.0026	exposure	TRUE	2.83e-06	inferred	qz0dab	lysine
M01301	rs11151130	A	G	0.1379	0.0085	0.0018	exposure	TRUE	1.17e-06	inferred	qz0dab	lysine
M01301	rs10491431	A	C	0.1435	0.0082	0.0018	exposure	TRUE	2.61e-06	inferred	qz0dab	lysine
M01301	rs4426541	A	G	0.2229	-0.0079	0.0017	exposure	TRUE	1.68e-06	inferred	qz0dab	lysine
M01301	rs8056893	A	C	0.7333	0.0143	0.0017	exposure	TRUE	2.02e-17	inferred	qz0dab	lysine
M01301	rs2383208	A	G	0.8223	0.0078	0.0017	exposure	TRUE	2.24e-06	inferred	qz0dab	lysine
M01301	rs1402325	A	G	0.1437	-0.008	0.0018	exposure	TRUE	4.41e-06	inferred	qz0dab	lysine
M01301	rs1179979	A	G	0.9214	-0.0128	0.0026	exposure	TRUE	4.26e-07	inferred	qz0dab	lysine
M01301	rs10738383	A	G	0.6175	-0.0131	0.0029	exposure	TRUE	3.13e-06	inferred	qz0dab	lysine
M01301	rs13339263	A	G	0.8587	-0.0081	0.0018	exposure	TRUE	3.4e-06	inferred	qz0dab	lysine
M01301	rs1573544	T	C	0.1484	0.0087	0.0018	exposure	TRUE	6.71e-07	inferred	qz0dab	lysine
M01301	rs7583413	T	C	0.8245	0.0082	0.0017	exposure	TRUE	7.05e-07	inferred	qz0dab	lysine
M01301	rs6587731	T	G	0.1626	-0.0093	0.0018	exposure	TRUE	1.19e-07	inferred	qz0dab	lysine
M01301	rs12268257	T	C	0.1339	-0.0082	0.0018	exposure	TRUE	2.61e-06	inferred	qz0dab	lysine
M01301	rs7572149	T	C	0.133	0.0088	0.0018	exposure	TRUE	5.07e-07	inferred	qz0dab	lysine
M01301	rs10095414	A	G	0.8619	0.0086	0.0018	exposure	TRUE	8.86e-07	inferred	qz0dab	lysine
M01301	rs12927959	A	G	0.7248	0.0089	0.0018	exposure	TRUE	3.82e-07	inferred	qz0dab	lysine
M01301	rs11659807	C	G	0.1964	-0.0082	0.0017	exposure	TRUE	7.05e-07	inferred	qz0dab	lysine
M01301	rs10850904	T	C	0.127	0.0085	0.0018	exposure	TRUE	1.17e-06	inferred	qz0dab	lysine
M01301	rs4317453	A	G	0.3363	-0.0077	0.0017	exposure	TRUE	2.96e-06	inferred	qz0dab	lysine
M01301	rs11600689	A	T	0.1616	-0.0103	0.0023	exposure	TRUE	3.76e-06	inferred	qz0dab	lysine
M01301	rs1894947	T	C	0.1801	0.0083	0.0017	exposure	TRUE	5.24e-07	inferred	qz0dab	lysine
M01301	rs9642758	A	G	0.1578	0.0086	0.0018	exposure	TRUE	8.86e-07	inferred	qz0dab	lysine
M01301	rs3024536	T	C	0.1443	-0.0085	0.0018	exposure	TRUE	1.17e-06	inferred	qz0dab	lysine
M01302	rs6766715	A	G	0.128	-0.009	0.002	exposure	TRUE	3.4e-06	inferred	imeBJc	methionine
M01302	rs1742639	A	G	0.8865	0.0077	0.0017	exposure	TRUE	2.96e-06	inferred	imeBJc	methionine
M01302	rs7570141	A	G	0.104	-0.0119	0.0026	exposure	TRUE	2.36e-06	inferred	imeBJc	methionine
M01302	rs10043188	A	G	0.0321	0.0184	0.0039	exposure	TRUE	1.19e-06	inferred	imeBJc	methionine
M01302	rs1015960	A	T	0.4572	-0.0062	0.0014	exposure	TRUE	4.74e-06	inferred	imeBJc	methionine
M01302	rs6008770	T	C	0.872	-0.0075	0.0016	exposure	TRUE	1.38e-06	inferred	imeBJc	methionine
M01302	rs6960830	T	C	0.8851	0.0078	0.0017	exposure	TRUE	2.24e-06	inferred	imeBJc	methionine
M01302	rs2418886	A	G	0.0489	0.0223	0.0047	exposure	TRUE	1.04e-06	inferred	imeBJc	methionine
M01302	rs320485	T	C	0.1324	0.0094	0.0017	exposure	TRUE	1.61e-08	inferred	imeBJc	methionine
M01302	rs885076	A	G	0.8716	-0.0074	0.0017	exposure	TRUE	6.72e-06	inferred	imeBJc	methionine
M01302	rs2066415	T	C	0.3567	0.0065	0.0015	exposure	TRUE	7.34e-06	inferred	imeBJc	methionine
M01302	rs3740996	A	G	0.1208	0.0078	0.0017	exposure	TRUE	2.24e-06	inferred	imeBJc	methionine
M01302	rs2780242	T	C	0.1138	-0.0083	0.0018	exposure	TRUE	2e-06	inferred	imeBJc	methionine
M01302	rs4693555	T	C	0.2131	-0.0069	0.0016	exposure	TRUE	8.07e-06	inferred	imeBJc	methionine
M01302	rs11760350	A	G	0.1238	-0.0075	0.0017	exposure	TRUE	5.13e-06	inferred	imeBJc	methionine
M01302	rs6533609	T	C	0.1429	-0.0077	0.0017	exposure	TRUE	2.96e-06	inferred	imeBJc	methionine
M01302	rs6071991	T	C	0.1495	-0.0075	0.0016	exposure	TRUE	1.38e-06	inferred	imeBJc	methionine
M01302	rs17478241	T	C	0.168	-0.0076	0.0016	exposure	TRUE	1.02e-06	inferred	imeBJc	methionine
M01302	rs487946	T	G	0.8292	-0.0074	0.0016	exposure	TRUE	1.87e-06	inferred	imeBJc	methionine
M01302	rs9598454	A	G	0.8961	0.0079	0.0017	exposure	TRUE	1.68e-06	inferred	imeBJc	methionine
M01302	rs16839317	T	C	0.8726	-0.0078	0.0017	exposure	TRUE	2.24e-06	inferred	imeBJc	methionine
M01302	rs9410970	A	C	0.2201	-0.0068	0.0015	exposure	TRUE	2.9e-06	inferred	imeBJc	methionine
M01302	rs11232103	A	C	0.1151	0.0085	0.0017	exposure	TRUE	2.87e-07	inferred	imeBJc	methionine
M01303	rs690191	T	C	0.7821	-0.0121	0.0027	exposure	TRUE	3.71e-06	inferred	sqbd4k	malate
M01303	rs8073225	T	C	0.7657	-0.013	0.0028	exposure	TRUE	1.72e-06	inferred	sqbd4k	malate
M01303	rs1939471	A	G	0.7209	-0.0123	0.0027	exposure	TRUE	2.61e-06	inferred	sqbd4k	malate
M01303	rs2869990	T	C	0.7192	-0.0125	0.0027	exposure	TRUE	1.83e-06	inferred	sqbd4k	malate
M01303	rs726900	T	G	0.8497	0.0173	0.0036	exposure	TRUE	7.72e-07	inferred	sqbd4k	malate
M01303	rs7503429	A	C	0.4255	-0.016	0.0026	exposure	TRUE	3.78e-10	inferred	sqbd4k	malate
M01303	rs10166484	T	C	0.3157	-0.0121	0.0027	exposure	TRUE	3.71e-06	inferred	sqbd4k	malate
M01303	rs9471841	T	C	0.0526	-0.0275	0.0062	exposure	TRUE	4.59e-06	inferred	sqbd4k	malate
M01303	rs7010256	C	G	0.0158	0.1003	0.0224	exposure	TRUE	3.77e-06	inferred	sqbd4k	malate
M01303	rs912170	A	G	0.8773	-0.0186	0.0036	exposure	TRUE	1.19e-07	inferred	sqbd4k	malate
M01303	rs10990303	T	C	0.2309	-0.0129	0.0028	exposure	TRUE	2.04e-06	inferred	sqbd4k	malate
M01303	rs26724	A	G	0.3507	0.014	0.0026	exposure	TRUE	3.63e-08	inferred	sqbd4k	malate
M01303	rs12713120	T	C	0.7564	0.0122	0.0027	exposure	TRUE	3.11e-06	inferred	sqbd4k	malate
M01303	rs4768795	T	G	0.3587	0.0195	0.0043	exposure	TRUE	2.88e-06	inferred	sqbd4k	malate
M01303	rs2288867	T	C	0.2334	-0.0132	0.0027	exposure	TRUE	5.07e-07	inferred	sqbd4k	malate
M01303	rs10899384	A	G	0.3819	0.0139	0.0026	exposure	TRUE	4.49e-08	inferred	sqbd4k	malate
M01303	rs2026395	A	T	0.6013	-0.0116	0.0026	exposure	TRUE	4.07e-06	inferred	sqbd4k	malate
M01336	rs11118120	A	C	0.8495	-0.0137	0.0029	exposure	TRUE	1.16e-06	inferred	NOqFcK	palmitate (16:0)
M01336	rs11222474	T	G	0.6036	-0.0082	0.0017	exposure	TRUE	7.05e-07	inferred	NOqFcK	palmitate (16:0)
M01336	rs10199787	T	C	0.6173	0.0077	0.0017	exposure	TRUE	2.96e-06	inferred	NOqFcK	palmitate (16:0)
M01336	rs13355979	A	G	0.5663	-0.0078	0.0017	exposure	TRUE	2.24e-06	inferred	NOqFcK	palmitate (16:0)
M01336	rs2931383	T	G	0.5816	0.0078	0.0017	exposure	TRUE	2.24e-06	inferred	NOqFcK	palmitate (16:0)
M01336	rs4408	A	G	0.1844	0.0107	0.0024	exposure	TRUE	4.13e-06	inferred	NOqFcK	palmitate (16:0)
M01336	rs7661524	C	G	0.5784	0.009	0.0017	exposure	TRUE	5.98e-08	inferred	NOqFcK	palmitate (16:0)
M01336	rs4957697	A	G	0.4208	-0.0081	0.0017	exposure	TRUE	9.46e-07	inferred	NOqFcK	palmitate (16:0)
M01336	rs1348656	T	C	0.798	-0.0117	0.0024	exposure	TRUE	5.44e-07	inferred	NOqFcK	palmitate (16:0)
M01336	rs12147529	A	G	0.4485	0.0078	0.0017	exposure	TRUE	2.24e-06	inferred	NOqFcK	palmitate (16:0)
M01336	rs12931268	T	C	0.6329	-0.0087	0.0017	exposure	TRUE	1.55e-07	inferred	NOqFcK	palmitate (16:0)
M01336	rs11720202	C	G	0.5509	0.008	0.0017	exposure	TRUE	1.26e-06	inferred	NOqFcK	palmitate (16:0)
M01336	rs7565567	A	C	0.982	-0.042	0.009	exposure	TRUE	1.53e-06	inferred	NOqFcK	palmitate (16:0)
M01336	rs11940037	T	C	0.8408	0.0121	0.0025	exposure	TRUE	6.49e-07	inferred	NOqFcK	palmitate (16:0)
M01336	rs12200468	A	G	0.8245	0.0111	0.0025	exposure	TRUE	4.5e-06	inferred	NOqFcK	palmitate (16:0)
M01336	rs12668663	C	G	0.4296	-0.0076	0.0017	exposure	TRUE	3.9e-06	inferred	NOqFcK	palmitate (16:0)
M01336	rs12114723	A	C	0.0782	0.0158	0.0033	exposure	TRUE	8.43e-07	inferred	NOqFcK	palmitate (16:0)
M01336	rs9809122	A	G	0.5296	-0.008	0.0017	exposure	TRUE	1.26e-06	inferred	NOqFcK	palmitate (16:0)
M01336	rs11133892	A	G	0.4427	0.0089	0.0017	exposure	TRUE	8.24e-08	inferred	NOqFcK	palmitate (16:0)
M01336	rs603424	A	G	0.1836	0.0151	0.0024	exposure	TRUE	1.57e-10	inferred	NOqFcK	palmitate (16:0)
M01336	rs10021069	T	C	0.9663	0.0227	0.0049	exposure	TRUE	1.81e-06	inferred	NOqFcK	palmitate (16:0)
M01336	rs17429373	A	C	0.9629	0.0522	0.0118	exposure	TRUE	4.85e-06	inferred	NOqFcK	palmitate (16:0)
M01336	rs4420815	A	G	0.143	-0.015	0.003	exposure	TRUE	2.87e-07	inferred	NOqFcK	palmitate (16:0)
M01336	rs6540294	A	C	0.451	-0.008	0.0017	exposure	TRUE	1.26e-06	inferred	NOqFcK	palmitate (16:0)
M01336	rs802993	A	G	0.0685	-0.0278	0.0063	exposure	TRUE	5.1e-06	inferred	NOqFcK	palmitate (16:0)
M01336	rs12353451	A	G	0.0373	-0.0229	0.0049	exposure	TRUE	1.48e-06	inferred	NOqFcK	palmitate (16:0)
M01336	rs11193635	T	C	0.6724	0.0087	0.0018	exposure	TRUE	6.71e-07	inferred	NOqFcK	palmitate (16:0)
M01336	rs577266	A	C	0.637	-0.009	0.002	exposure	TRUE	3.4e-06	inferred	NOqFcK	palmitate (16:0)
M01336	rs4470674	A	T	0.7184	-0.0106	0.0022	exposure	TRUE	7.24e-07	inferred	NOqFcK	palmitate (16:0)
M01336	rs10242171	A	G	0.1355	-0.0121	0.0026	exposure	TRUE	1.63e-06	inferred	NOqFcK	palmitate (16:0)
M01336	rs942888	A	G	0.4776	-0.0076	0.0017	exposure	TRUE	3.9e-06	inferred	NOqFcK	palmitate (16:0)
M01356	rs6486528	C	G	0.9236	0.0228	0.0049	exposure	TRUE	1.64e-06	inferred	LD5Xnf	nonadecanoate (19:0)
M01356	rs9291034	T	C	0.4068	-0.0117	0.0026	exposure	TRUE	3.4e-06	inferred	LD5Xnf	nonadecanoate (19:0)
M01356	rs4472784	T	C	0.3048	-0.0118	0.0026	exposure	TRUE	2.83e-06	inferred	LD5Xnf	nonadecanoate (19:0)
M01356	rs11674467	T	C	0.4181	0.0148	0.003	exposure	TRUE	4.04e-07	inferred	LD5Xnf	nonadecanoate (19:0)
M01356	rs1801838	T	C	0.9655	-0.0469	0.0105	exposure	TRUE	3.97e-06	inferred	LD5Xnf	nonadecanoate (19:0)
M01356	rs17081305	T	C	0.9657	0.031	0.0067	exposure	TRUE	1.86e-06	inferred	LD5Xnf	nonadecanoate (19:0)
M01356	rs11828531	A	G	0.9788	-0.072	0.0161	exposure	TRUE	3.87e-06	inferred	LD5Xnf	nonadecanoate (19:0)
M01356	rs603424	A	G	0.1833	0.0182	0.0032	exposure	TRUE	6.45e-09	inferred	LD5Xnf	nonadecanoate (19:0)
M01356	rs10156335	A	G	0.8473	-0.0153	0.0034	exposure	TRUE	3.4e-06	inferred	LD5Xnf	nonadecanoate (19:0)
M01356	rs12857361	A	G	0.0422	-0.0514	0.011	exposure	TRUE	1.49e-06	inferred	LD5Xnf	nonadecanoate (19:0)
M01356	rs11780703	T	C	0.7557	-0.0127	0.0026	exposure	TRUE	5.18e-07	inferred	LD5Xnf	nonadecanoate (19:0)
M01356	rs281216	T	G	0.9184	0.0205	0.0043	exposure	TRUE	9.33e-07	inferred	LD5Xnf	nonadecanoate (19:0)
M01356	rs17066836	C	G	0.0202	-0.0707	0.0157	exposure	TRUE	3.35e-06	inferred	LD5Xnf	nonadecanoate (19:0)
M01356	rs12862123	C	G	0.4723	-0.0119	0.0025	exposure	TRUE	9.68e-07	inferred	LD5Xnf	nonadecanoate (19:0)
M01356	rs11118895	T	C	0.4675	0.0202	0.0045	exposure	TRUE	3.58e-06	inferred	LD5Xnf	nonadecanoate (19:0)
M01356	rs17511568	T	C	0.8423	0.0152	0.0033	exposure	TRUE	2.05e-06	inferred	LD5Xnf	nonadecanoate (19:0)
M01356	rs1483739	A	C	0.2369	0.0117	0.0026	exposure	TRUE	3.4e-06	inferred	LD5Xnf	nonadecanoate (19:0)
M01358	rs11118120	A	C	0.8531	-0.0121	0.0025	exposure	TRUE	6.49e-07	inferred	WKYzcN	stearate (18:0)
M01358	rs1922419	A	G	0.7807	-0.0182	0.0039	exposure	TRUE	1.53e-06	inferred	WKYzcN	stearate (18:0)
M01358	rs3087751	A	C	0.423	0.0078	0.0017	exposure	TRUE	2.24e-06	inferred	WKYzcN	stearate (18:0)
M01358	rs4507103	A	G	0.397	0.0077	0.0017	exposure	TRUE	2.96e-06	inferred	WKYzcN	stearate (18:0)
M01358	rs13355979	A	G	0.5665	-0.0076	0.0017	exposure	TRUE	3.9e-06	inferred	WKYzcN	stearate (18:0)
M01358	rs4750059	C	G	0.7956	-0.0134	0.003	exposure	TRUE	3.97e-06	inferred	WKYzcN	stearate (18:0)
M01358	rs954820	A	G	0.5619	0.0083	0.0018	exposure	TRUE	2e-06	inferred	WKYzcN	stearate (18:0)
M01358	rs2280248	A	G	0.4808	-0.0077	0.0017	exposure	TRUE	2.96e-06	inferred	WKYzcN	stearate (18:0)
M01358	rs2115366	T	C	0.4418	-0.0079	0.0017	exposure	TRUE	1.68e-06	inferred	WKYzcN	stearate (18:0)
M01358	rs4710948	A	G	0.3382	-0.0085	0.0017	exposure	TRUE	2.87e-07	inferred	WKYzcN	stearate (18:0)
M01358	rs1348656	T	C	0.798	-0.0137	0.0024	exposure	TRUE	5.7e-09	inferred	WKYzcN	stearate (18:0)
M01358	rs6883481	T	C	0.4737	0.0077	0.0017	exposure	TRUE	2.96e-06	inferred	WKYzcN	stearate (18:0)
M01358	rs7583745	T	C	0.8839	-0.0262	0.0055	exposure	TRUE	9.51e-07	inferred	WKYzcN	stearate (18:0)
M01358	rs1426441	A	G	0.1423	0.0113	0.0025	exposure	TRUE	3.09e-06	inferred	WKYzcN	stearate (18:0)
M01358	rs1502593	A	G	0.3909	0.0081	0.0017	exposure	TRUE	9.46e-07	inferred	WKYzcN	stearate (18:0)
M01358	rs4961155	C	G	0.4226	0.0077	0.0017	exposure	TRUE	2.96e-06	inferred	WKYzcN	stearate (18:0)
M01358	rs9568232	T	C	0.1152	0.0126	0.0028	exposure	TRUE	3.4e-06	inferred	WKYzcN	stearate (18:0)
M01358	rs2100884	T	C	0.4375	-0.0084	0.0017	exposure	TRUE	3.88e-07	inferred	WKYzcN	stearate (18:0)
M01358	rs11940037	T	C	0.8408	0.0125	0.0025	exposure	TRUE	2.87e-07	inferred	WKYzcN	stearate (18:0)
M01358	rs727892	A	G	0.5021	0.0083	0.0017	exposure	TRUE	5.24e-07	inferred	WKYzcN	stearate (18:0)
M01358	rs216283	A	C	0.4171	0.008	0.0017	exposure	TRUE	1.26e-06	inferred	WKYzcN	stearate (18:0)
M01358	rs3793900	A	C	0.6337	-0.0078	0.0017	exposure	TRUE	2.24e-06	inferred	WKYzcN	stearate (18:0)
M01358	rs3863373	A	C	0.3335	-0.008	0.0017	exposure	TRUE	1.26e-06	inferred	WKYzcN	stearate (18:0)
M01358	rs9809122	A	G	0.5295	-0.0087	0.0017	exposure	TRUE	1.55e-07	inferred	WKYzcN	stearate (18:0)
M01358	rs603424	A	G	0.1835	0.0225	0.0024	exposure	TRUE	3.46e-21	inferred	WKYzcN	stearate (18:0)
M01358	rs10021069	T	C	0.9663	0.0238	0.005	exposure	TRUE	9.68e-07	inferred	WKYzcN	stearate (18:0)
M01358	rs4420815	A	G	0.143	-0.014	0.003	exposure	TRUE	1.53e-06	inferred	WKYzcN	stearate (18:0)
M01358	rs10152773	T	C	0.0425	-0.0224	0.0049	exposure	TRUE	2.42e-06	inferred	WKYzcN	stearate (18:0)
M01358	rs3748771	T	G	0.9877	-0.0671	0.0149	exposure	TRUE	3.34e-06	inferred	WKYzcN	stearate (18:0)
M01358	rs1075227	T	C	0.552	0.009	0.002	exposure	TRUE	3.4e-06	inferred	WKYzcN	stearate (18:0)
M01358	rs12353451	A	G	0.0373	-0.0223	0.0049	exposure	TRUE	2.67e-06	inferred	WKYzcN	stearate (18:0)
M01358	rs281216	T	G	0.9187	0.0149	0.0033	exposure	TRUE	3.16e-06	inferred	WKYzcN	stearate (18:0)
M01358	rs10853932	T	C	0.345	0.008	0.0018	exposure	TRUE	4.41e-06	inferred	WKYzcN	stearate (18:0)
M01358	rs6453594	A	G	0.2196	-0.0108	0.0024	exposure	TRUE	3.4e-06	inferred	WKYzcN	stearate (18:0)
M01358	rs1501586	A	G	0.6724	0.008	0.0017	exposure	TRUE	1.26e-06	inferred	WKYzcN	stearate (18:0)
M01358	rs6733405	A	G	0.3867	-0.0082	0.0017	exposure	TRUE	7.05e-07	inferred	WKYzcN	stearate (18:0)
M01358	rs1237044	T	C	0.5836	0.0081	0.0018	exposure	TRUE	3.4e-06	inferred	WKYzcN	stearate (18:0)
M01358	rs1662999	T	C	0.6325	0.0079	0.0017	exposure	TRUE	1.68e-06	inferred	WKYzcN	stearate (18:0)
M01358	rs2489020	T	C	0.5262	-0.0081	0.0017	exposure	TRUE	9.46e-07	inferred	WKYzcN	stearate (18:0)
M01358	rs10242171	A	G	0.1356	-0.012	0.0026	exposure	TRUE	1.96e-06	inferred	WKYzcN	stearate (18:0)
M01358	rs1477025	T	C	0.6547	0.0087	0.0017	exposure	TRUE	1.55e-07	inferred	WKYzcN	stearate (18:0)
M01358	rs10160169	A	G	0.6329	0.0084	0.0018	exposure	TRUE	1.53e-06	inferred	WKYzcN	stearate (18:0)
M01358	rs7681360	A	G	0.5825	0.0078	0.0017	exposure	TRUE	2.24e-06	inferred	WKYzcN	stearate (18:0)
M01358	rs10498606	A	C	0.4534	-0.0077	0.0017	exposure	TRUE	2.96e-06	inferred	WKYzcN	stearate (18:0)
M01358	rs2929381	C	G	0.5722	0.008	0.0017	exposure	TRUE	1.26e-06	inferred	WKYzcN	stearate (18:0)
M01358	rs7996008	A	G	0.2935	0.0079	0.0017	exposure	TRUE	1.68e-06	inferred	WKYzcN	stearate (18:0)
M01359	rs11118120	A	C	0.8514	-0.0142	0.0031	exposure	TRUE	2.32e-06	inferred	eW1n39	oleate (18:1n9)
M01359	rs17495226	A	G	0.0566	0.0216	0.0047	exposure	TRUE	2.16e-06	inferred	eW1n39	oleate (18:1n9)
M01359	rs7951538	C	G	0.7061	-0.0107	0.0024	exposure	TRUE	4.13e-06	inferred	eW1n39	oleate (18:1n9)
M01359	rs9861865	C	G	0.3196	-0.0107	0.0024	exposure	TRUE	4.13e-06	inferred	eW1n39	oleate (18:1n9)
M01359	rs4654501	A	G	0.7667	0.011	0.0025	exposure	TRUE	5.41e-06	inferred	eW1n39	oleate (18:1n9)
M01359	rs1922578	A	G	0.9821	-0.0391	0.0088	exposure	TRUE	4.43e-06	inferred	eW1n39	oleate (18:1n9)
M01359	rs3859383	A	G	0.1539	-0.0142	0.0031	exposure	TRUE	2.32e-06	inferred	eW1n39	oleate (18:1n9)
M01359	rs13019537	C	G	0.841	0.0157	0.0032	exposure	TRUE	4.64e-07	inferred	eW1n39	oleate (18:1n9)
M01359	rs4573205	T	G	0.8698	-0.0146	0.0033	exposure	TRUE	4.84e-06	inferred	eW1n39	oleate (18:1n9)
M01359	rs1348656	T	C	0.7976	-0.0172	0.003	exposure	TRUE	4.92e-09	inferred	eW1n39	oleate (18:1n9)
M01359	rs4353846	T	C	0.5643	-0.0112	0.0023	exposure	TRUE	5.59e-07	inferred	eW1n39	oleate (18:1n9)
M01359	rs7586280	A	T	0.3011	-0.011	0.0024	exposure	TRUE	2.29e-06	inferred	eW1n39	oleate (18:1n9)
M01359	rs35350	A	G	0.9692	0.0376	0.0083	exposure	TRUE	2.95e-06	inferred	eW1n39	oleate (18:1n9)
M01359	rs1502521	T	C	0.7331	0.0115	0.0024	exposure	TRUE	8.27e-07	inferred	eW1n39	oleate (18:1n9)
M01359	rs4287543	A	G	0.8771	0.015	0.0033	exposure	TRUE	2.74e-06	inferred	eW1n39	oleate (18:1n9)
M01359	rs6453591	A	T	0.771	0.0133	0.0025	exposure	TRUE	5.19e-08	inferred	eW1n39	oleate (18:1n9)
M01359	rs12114723	A	C	0.0783	0.019	0.004	exposure	TRUE	1.02e-06	inferred	eW1n39	oleate (18:1n9)
M01359	rs11133892	A	G	0.4423	0.012	0.0023	exposure	TRUE	9.07e-08	inferred	eW1n39	oleate (18:1n9)
M01359	rs17429373	A	C	0.9631	0.0638	0.0137	exposure	TRUE	1.6e-06	inferred	eW1n39	oleate (18:1n9)
M01359	rs7898173	A	G	0.1431	-0.0138	0.0031	exposure	TRUE	4.26e-06	inferred	eW1n39	oleate (18:1n9)
M01359	rs10242171	A	G	0.135	-0.0154	0.0033	exposure	TRUE	1.53e-06	inferred	eW1n39	oleate (18:1n9)
M01359	rs10746614	A	G	0.2333	-0.0114	0.0025	exposure	TRUE	2.56e-06	inferred	eW1n39	oleate (18:1n9)
M01359	rs2929381	C	G	0.5777	0.0105	0.0023	exposure	TRUE	2.49e-06	inferred	eW1n39	oleate (18:1n9)
M01361	rs8098317	T	G	0.7857	-0.0119	0.0026	exposure	TRUE	2.36e-06	inferred	gdHHv6	pentadecanoate (15:0)
M01361	rs1830241	A	G	0.3431	0.0118	0.0026	exposure	TRUE	2.83e-06	inferred	gdHHv6	pentadecanoate (15:0)
M01361	rs6471261	T	G	0.2806	0.0115	0.0025	exposure	TRUE	2.11e-06	inferred	gdHHv6	pentadecanoate (15:0)
M01361	rs7710912	A	G	0.0728	-0.0189	0.0042	exposure	TRUE	3.4e-06	inferred	gdHHv6	pentadecanoate (15:0)
M01361	rs6783294	A	G	0.4281	-0.0213	0.0045	exposure	TRUE	1.1e-06	inferred	gdHHv6	pentadecanoate (15:0)
M01361	rs7791503	T	C	0.269	0.0126	0.0026	exposure	TRUE	6.29e-07	inferred	gdHHv6	pentadecanoate (15:0)
M01361	rs16830012	T	G	0.9719	-0.0328	0.0073	exposure	TRUE	3.51e-06	inferred	gdHHv6	pentadecanoate (15:0)
M01361	rs17056226	T	G	0.1416	0.0153	0.0034	exposure	TRUE	3.4e-06	inferred	gdHHv6	pentadecanoate (15:0)
M01361	rs1571091	T	G	0.1959	-0.012	0.0026	exposure	TRUE	1.96e-06	inferred	gdHHv6	pentadecanoate (15:0)
M01361	rs3135095	A	G	0.2993	-0.0117	0.0025	exposure	TRUE	1.43e-06	inferred	gdHHv6	pentadecanoate (15:0)
M01361	rs4960640	T	C	0.9667	-0.0285	0.0064	exposure	TRUE	4.23e-06	inferred	gdHHv6	pentadecanoate (15:0)
M01361	rs6472299	A	G	0.8381	-0.0149	0.0033	exposure	TRUE	3.16e-06	inferred	gdHHv6	pentadecanoate (15:0)
M01361	rs6887589	A	G	0.7787	-0.0142	0.0026	exposure	TRUE	2.36e-08	inferred	gdHHv6	pentadecanoate (15:0)
M01361	rs7602480	A	G	0.3815	-0.0122	0.0025	exposure	TRUE	5.3e-07	inferred	gdHHv6	pentadecanoate (15:0)
M01361	rs3900774	T	G	0.988	0.061	0.013	exposure	TRUE	1.35e-06	inferred	gdHHv6	pentadecanoate (15:0)
M01361	rs10509840	A	G	0.6879	-0.0119	0.0026	exposure	TRUE	2.36e-06	inferred	gdHHv6	pentadecanoate (15:0)
M01361	rs11036893	T	C	0.3592	-0.013	0.0025	exposure	TRUE	9.96e-08	inferred	gdHHv6	pentadecanoate (15:0)
M01361	rs11791164	T	G	0.0803	0.0196	0.0043	exposure	TRUE	2.58e-06	inferred	gdHHv6	pentadecanoate (15:0)
M01361	rs17773390	A	G	0.2915	0.0123	0.0026	exposure	TRUE	1.12e-06	inferred	gdHHv6	pentadecanoate (15:0)
M01361	rs11245200	T	C	0.1119	0.018	0.004	exposure	TRUE	3.4e-06	inferred	gdHHv6	pentadecanoate (15:0)
M01365	rs11118120	A	C	0.8534	-0.0175	0.0033	exposure	TRUE	5.69e-08	inferred	1G7kwo	myristate (14:0)
M01365	rs670365	A	G	0.0903	0.039	0.0088	exposure	TRUE	4.67e-06	inferred	1G7kwo	myristate (14:0)
M01365	rs10831497	A	G	0.2209	0.0126	0.0028	exposure	TRUE	3.4e-06	inferred	1G7kwo	myristate (14:0)
M01365	rs13393013	A	G	0.0218	0.0415	0.0085	exposure	TRUE	5.24e-07	inferred	1G7kwo	myristate (14:0)
M01365	rs12967799	A	C	0.0794	0.0193	0.0043	exposure	TRUE	3.59e-06	inferred	1G7kwo	myristate (14:0)
M01365	rs4710948	A	G	0.3383	-0.0115	0.0025	exposure	TRUE	2.11e-06	inferred	1G7kwo	myristate (14:0)
M01365	rs7796330	T	C	0.2727	0.0116	0.0026	exposure	TRUE	4.07e-06	inferred	1G7kwo	myristate (14:0)
M01365	rs12426539	T	C	0.0306	0.0405	0.0091	exposure	TRUE	4.28e-06	inferred	1G7kwo	myristate (14:0)
M01365	rs314241	T	C	0.4625	-0.0114	0.0025	exposure	TRUE	2.56e-06	inferred	1G7kwo	myristate (14:0)
M01365	rs35350	A	G	0.9722	0.0397	0.0089	exposure	TRUE	4.09e-06	inferred	1G7kwo	myristate (14:0)
M01365	rs7016645	T	C	0.253	-0.0117	0.0026	exposure	TRUE	3.4e-06	inferred	1G7kwo	myristate (14:0)
M01365	rs453612	T	C	0.3549	0.0114	0.0025	exposure	TRUE	2.56e-06	inferred	1G7kwo	myristate (14:0)
M01365	rs4327548	A	G	0.291	-0.0121	0.0026	exposure	TRUE	1.63e-06	inferred	1G7kwo	myristate (14:0)
M01365	rs6665988	A	C	0.7127	-0.0115	0.0026	exposure	TRUE	4.87e-06	inferred	1G7kwo	myristate (14:0)
M01365	rs603424	A	G	0.1832	0.0162	0.0032	exposure	TRUE	2.07e-07	inferred	1G7kwo	myristate (14:0)
M01365	rs10164158	A	G	0.0577	0.0229	0.005	exposure	TRUE	2.32e-06	inferred	1G7kwo	myristate (14:0)
M01365	rs4420815	A	G	0.143	-0.019	0.004	exposure	TRUE	1.02e-06	inferred	1G7kwo	myristate (14:0)
M01365	rs10005295	A	G	0.0267	-0.0634	0.0136	exposure	TRUE	1.57e-06	inferred	1G7kwo	myristate (14:0)
M01365	rs3759526	T	C	0.0806	-0.0209	0.0043	exposure	TRUE	5.86e-07	inferred	1G7kwo	myristate (14:0)
M01365	rs17155949	T	C	0.9746	0.0698	0.0153	exposure	TRUE	2.53e-06	inferred	1G7kwo	myristate (14:0)
M01365	rs6467872	A	C	0.6087	0.0114	0.0025	exposure	TRUE	2.56e-06	inferred	1G7kwo	myristate (14:0)
M01365	rs4109037	A	T	0.146	0.0162	0.0033	exposure	TRUE	4.57e-07	inferred	1G7kwo	myristate (14:0)
M01365	rs10494825	T	C	0.2783	-0.0114	0.0026	exposure	TRUE	5.81e-06	inferred	1G7kwo	myristate (14:0)
M01365	rs12250605	T	C	0.751	0.0122	0.0026	exposure	TRUE	1.35e-06	inferred	1G7kwo	myristate (14:0)
M01365	rs1936396	A	G	0.2253	-0.0118	0.0026	exposure	TRUE	2.83e-06	inferred	1G7kwo	myristate (14:0)
M01444	rs9460045	T	C	0.9224	-0.0529	0.0119	exposure	TRUE	4.39e-06	inferred	XR3r4z	pipecolate
M01444	rs12725284	T	C	0.1606	0.0315	0.0056	exposure	TRUE	9.28e-09	inferred	XR3r4z	pipecolate
M01444	rs3915237	T	G	0.7005	-0.0182	0.004	exposure	TRUE	2.68e-06	inferred	XR3r4z	pipecolate
M01444	rs3010320	A	T	0.232	-0.0205	0.0042	exposure	TRUE	5.28e-07	inferred	XR3r4z	pipecolate
M01444	rs35421463	A	G	0.4033	0.0277	0.006	exposure	TRUE	1.95e-06	inferred	XR3r4z	pipecolate
M01444	rs1476414	C	G	0.0535	0.0397	0.0081	exposure	TRUE	4.76e-07	inferred	XR3r4z	pipecolate
M01444	rs4590377	T	C	0.7362	-0.0178	0.004	exposure	TRUE	4.29e-06	inferred	XR3r4z	pipecolate
M01444	rs7561932	T	C	0.7721	0.0184	0.0042	exposure	TRUE	5.91e-06	inferred	XR3r4z	pipecolate
M01444	rs11184997	A	T	0.2894	0.0179	0.0039	exposure	TRUE	2.22e-06	inferred	XR3r4z	pipecolate
M01444	rs17255249	A	C	0.2675	0.0185	0.004	exposure	TRUE	1.87e-06	inferred	XR3r4z	pipecolate
M01444	rs9295427	A	G	0.9408	0.0356	0.0077	exposure	TRUE	1.89e-06	inferred	XR3r4z	pipecolate
M01444	rs4443239	T	G	0.7453	0.031	0.0069	exposure	TRUE	3.52e-06	inferred	XR3r4z	pipecolate
M01444	rs4717457	A	C	0.1392	0.0233	0.0052	exposure	TRUE	3.72e-06	inferred	XR3r4z	pipecolate
M01444	rs6497209	A	G	0.2139	0.019	0.0042	exposure	TRUE	3.04e-06	inferred	XR3r4z	pipecolate
M01444	rs11718405	T	C	0.8358	0.0216	0.0048	exposure	TRUE	3.4e-06	inferred	XR3r4z	pipecolate
M01444	rs4669590	A	T	0.5087	-0.0214	0.0048	exposure	TRUE	4.13e-06	inferred	XR3r4z	pipecolate
M01444	rs699474	C	G	0.0134	0.1282	0.0264	exposure	TRUE	5.99e-07	inferred	XR3r4z	pipecolate
M01493	rs6975921	A	G	0.9095	0.0343	0.0071	exposure	TRUE	6.79e-07	inferred	VraWbO	ornithine
M01493	rs2351725	A	T	0.7947	-0.0119	0.0026	exposure	TRUE	2.36e-06	inferred	VraWbO	ornithine
M01493	rs12300345	A	T	0.132	-0.0151	0.0034	exposure	TRUE	4.47e-06	inferred	VraWbO	ornithine
M01493	rs10497426	T	C	0.8064	0.012	0.0026	exposure	TRUE	1.96e-06	inferred	VraWbO	ornithine
M01493	rs4812400	A	T	0.9092	0.0178	0.0039	exposure	TRUE	2.51e-06	inferred	VraWbO	ornithine
M01493	rs13424082	A	G	0.1735	-0.0125	0.0026	exposure	TRUE	7.63e-07	inferred	VraWbO	ornithine
M01493	rs1192521	A	T	0.7755	-0.0163	0.0031	exposure	TRUE	7.28e-08	inferred	VraWbO	ornithine
M01493	rs10900040	T	C	0.8351	-0.0144	0.0031	exposure	TRUE	1.7e-06	inferred	VraWbO	ornithine
M01493	rs10945970	T	C	0.3103	-0.011	0.0025	exposure	TRUE	5.41e-06	inferred	VraWbO	ornithine
M01493	rs4764034	A	G	0.6869	-0.011	0.0024	exposure	TRUE	2.29e-06	inferred	VraWbO	ornithine
M01493	rs3819140	A	G	0.8197	0.0136	0.0026	exposure	TRUE	8.44e-08	inferred	VraWbO	ornithine
M01494	rs10853533	A	C	0.8743	0.0103	0.0023	exposure	TRUE	3.76e-06	inferred	LOU4vt	5-oxoproline
M01494	rs306676	A	G	0.1304	0.0112	0.0024	exposure	TRUE	1.53e-06	inferred	LOU4vt	5-oxoproline
M01494	rs1001210	T	C	0.8353	-0.0106	0.0023	exposure	TRUE	2.03e-06	inferred	LOU4vt	5-oxoproline
M01494	rs4646693	T	C	0.435	-0.009	0.002	exposure	TRUE	3.4e-06	inferred	LOU4vt	5-oxoproline
M01494	rs2115151	A	T	0.8627	0.0103	0.0022	exposure	TRUE	1.42e-06	inferred	LOU4vt	5-oxoproline
M01494	rs2592916	T	C	0.1013	-0.0123	0.0027	exposure	TRUE	2.61e-06	inferred	LOU4vt	5-oxoproline
M01494	rs13159409	T	G	0.0652	-0.0148	0.0032	exposure	TRUE	1.87e-06	inferred	LOU4vt	5-oxoproline
M01494	rs13013224	C	G	0.1794	0.0113	0.0023	exposure	TRUE	4.48e-07	inferred	LOU4vt	5-oxoproline
M01494	rs8092658	A	C	0.389	-0.009	0.002	exposure	TRUE	3.4e-06	inferred	LOU4vt	5-oxoproline
M01494	rs7973508	A	G	0.2831	-0.0073	0.0016	exposure	TRUE	2.53e-06	inferred	LOU4vt	5-oxoproline
M01494	rs9460424	T	G	0.8437	-0.0097	0.0022	exposure	TRUE	5.19e-06	inferred	LOU4vt	5-oxoproline
M01494	rs7561255	A	G	0.7086	-0.0072	0.0016	exposure	TRUE	3.4e-06	inferred	LOU4vt	5-oxoproline
M01494	rs2068157	T	C	0.9144	0.0137	0.0031	exposure	TRUE	4.95e-06	inferred	LOU4vt	5-oxoproline
M01494	rs10890517	T	C	0.0433	-0.0197	0.0043	exposure	TRUE	2.31e-06	inferred	LOU4vt	5-oxoproline
M01494	rs12611788	T	C	0.6267	-0.007	0.0015	exposure	TRUE	1.53e-06	inferred	LOU4vt	5-oxoproline
M01494	rs9987070	C	G	0.9808	-0.028	0.0059	exposure	TRUE	1.04e-06	inferred	LOU4vt	5-oxoproline
M01494	rs9964014	T	C	0.1115	-0.0132	0.0025	exposure	TRUE	6.46e-08	inferred	LOU4vt	5-oxoproline
M01494	rs12542868	A	T	0.536	0.011	0.002	exposure	TRUE	1.9e-08	inferred	LOU4vt	5-oxoproline
M01494	rs11582143	C	G	0.1443	-0.0112	0.0023	exposure	TRUE	5.59e-07	inferred	LOU4vt	5-oxoproline
M01494	rs12294182	T	C	0.0987	0.014	0.0029	exposure	TRUE	6.91e-07	inferred	LOU4vt	5-oxoproline
M01494	rs5764925	A	G	0.0772	-0.016	0.0031	exposure	TRUE	1.23e-07	inferred	LOU4vt	5-oxoproline
M01494	rs3936211	T	C	0.424	-0.0119	0.0015	exposure	TRUE	1.07e-15	inferred	LOU4vt	5-oxoproline
M01494	rs12143589	A	G	0.1428	0.0118	0.0023	exposure	TRUE	1.45e-07	inferred	LOU4vt	5-oxoproline
M01494	rs6558295	C	G	0.9203	0.0629	0.0028	exposure	TRUE	4.64e-112	inferred	LOU4vt	5-oxoproline
M01494	rs1578743	A	C	0.6068	0.0075	0.0016	exposure	TRUE	1.38e-06	inferred	LOU4vt	5-oxoproline
M01494	rs764206	A	G	0.6546	0.0071	0.0015	exposure	TRUE	1.1e-06	inferred	LOU4vt	5-oxoproline
M01508	rs6774965	A	G	0.8582	-0.0163	0.0035	exposure	TRUE	1.6e-06	inferred	1KLcbW	pantothenate
M01508	rs17272386	A	G	0.6886	-0.0125	0.0026	exposure	TRUE	7.63e-07	inferred	1KLcbW	pantothenate
M01508	rs6848070	A	G	0.3521	-0.0117	0.0027	exposure	TRUE	7.34e-06	inferred	1KLcbW	pantothenate
M01508	rs12544560	A	G	0.148	0.0164	0.0035	exposure	TRUE	1.39e-06	inferred	1KLcbW	pantothenate
M01508	rs1350858	A	C	0.1783	0.0152	0.0034	exposure	TRUE	3.9e-06	inferred	1KLcbW	pantothenate
M01508	rs3949865	C	G	0.6187	-0.0115	0.0026	exposure	TRUE	4.87e-06	inferred	1KLcbW	pantothenate
M01508	rs271072	A	C	0.3841	-0.0118	0.0026	exposure	TRUE	2.83e-06	inferred	1KLcbW	pantothenate
M01508	rs7458704	T	G	0.984	-0.0544	0.0109	exposure	TRUE	3.01e-07	inferred	1KLcbW	pantothenate
M01508	rs17751805	A	G	0.9645	0.0628	0.0135	exposure	TRUE	1.64e-06	inferred	1KLcbW	pantothenate
M01508	rs4269521	A	G	0.8431	0.0168	0.0034	exposure	TRUE	3.88e-07	inferred	1KLcbW	pantothenate
M01508	rs4746017	A	C	0.713	-0.0122	0.0027	exposure	TRUE	3.11e-06	inferred	1KLcbW	pantothenate
M01508	rs6078500	T	C	0.5117	-0.0118	0.0026	exposure	TRUE	2.83e-06	inferred	1KLcbW	pantothenate
M01508	rs839524	T	G	0.122	0.0186	0.0042	exposure	TRUE	4.74e-06	inferred	1KLcbW	pantothenate
M01508	rs248063	A	T	0.5019	-0.024	0.0051	exposure	TRUE	1.26e-06	inferred	1KLcbW	pantothenate
M01508	rs7166370	C	G	0.4297	0.0119	0.0026	exposure	TRUE	2.36e-06	inferred	1KLcbW	pantothenate
M01508	rs13212846	A	C	0.9252	-0.0241	0.0052	exposure	TRUE	1.79e-06	inferred	1KLcbW	pantothenate
M01508	rs2173615	T	G	0.3153	0.0125	0.0026	exposure	TRUE	7.63e-07	inferred	1KLcbW	pantothenate
M01508	rs8065435	A	G	0.327	-0.0128	0.0028	exposure	TRUE	2.42e-06	inferred	1KLcbW	pantothenate
M01508	rs1275504	A	T	0.2961	-0.0166	0.0026	exposure	TRUE	8.59e-11	inferred	1KLcbW	pantothenate
M01508	rs17082600	T	C	0.0193	0.0476	0.0094	exposure	TRUE	2.05e-07	inferred	1KLcbW	pantothenate
M01508	rs7009776	T	C	0.3342	-0.0268	0.006	exposure	TRUE	3.97e-06	inferred	1KLcbW	pantothenate
M01508	rs7574257	T	C	0.325	0.0118	0.0026	exposure	TRUE	2.83e-06	inferred	1KLcbW	pantothenate
M01508	rs1975271	T	C	0.5872	0.0116	0.0026	exposure	TRUE	4.07e-06	inferred	1KLcbW	pantothenate
M01508	rs2526477	A	G	0.609	-0.012	0.0026	exposure	TRUE	1.96e-06	inferred	1KLcbW	pantothenate
M01508	rs6034318	A	G	0.013	0.1083	0.0236	exposure	TRUE	2.23e-06	inferred	1KLcbW	pantothenate
M01508	rs9365106	A	G	0.6824	-0.0117	0.0026	exposure	TRUE	3.4e-06	inferred	1KLcbW	pantothenate
M01508	rs10919047	A	C	0.1408	0.0176	0.0035	exposure	TRUE	2.47e-07	inferred	1KLcbW	pantothenate
M01508	rs11719633	A	G	0.0945	-0.0206	0.0044	exposure	TRUE	1.42e-06	inferred	1KLcbW	pantothenate
M01508	rs17049936	T	C	0.8912	-0.0187	0.0042	exposure	TRUE	4.25e-06	inferred	1KLcbW	pantothenate
M01515	rs10205265	T	C	0.2056	-0.0901	0.0202	exposure	TRUE	4.09e-06	inferred	tar6QN	salicylate
M01515	rs8178289	A	C	0.8497	-0.1064	0.0233	exposure	TRUE	2.48e-06	inferred	tar6QN	salicylate
M01515	rs10458721	A	G	0.609	-0.0786	0.0175	exposure	TRUE	3.54e-06	inferred	tar6QN	salicylate
M01515	rs12005082	A	T	0.1814	0.1232	0.0265	exposure	TRUE	1.67e-06	inferred	tar6QN	salicylate
M01515	rs12075728	T	G	0.9442	-0.4196	0.0922	exposure	TRUE	2.67e-06	inferred	tar6QN	salicylate
M01515	rs400214	T	C	0.0185	0.3258	0.0723	exposure	TRUE	3.3e-06	inferred	tar6QN	salicylate
M01515	rs17682068	A	G	0.9248	-0.1299	0.029	exposure	TRUE	3.74e-06	inferred	tar6QN	salicylate
M01515	rs11256026	A	G	0.6357	-0.2061	0.0409	exposure	TRUE	2.34e-07	inferred	tar6QN	salicylate
M01515	rs10402106	T	C	0.0165	0.9529	0.1924	exposure	TRUE	3.66e-07	inferred	tar6QN	salicylate
M01515	rs10977627	T	C	0.0168	0.8146	0.1524	exposure	TRUE	4.52e-08	inferred	tar6QN	salicylate
M01515	rs1164673	C	G	0.3743	0.0754	0.0168	exposure	TRUE	3.59e-06	inferred	tar6QN	salicylate
M01515	rs16832600	T	C	0.0297	0.2205	0.0469	exposure	TRUE	1.29e-06	inferred	tar6QN	salicylate
M01515	rs16862165	T	C	0.99	-0.413	0.089	exposure	TRUE	1.74e-06	inferred	tar6QN	salicylate
M01515	rs7701675	A	G	0.9839	-0.7943	0.1733	exposure	TRUE	2.29e-06	inferred	tar6QN	salicylate
M01515	rs10471169	T	C	0.0105	0.9362	0.1854	exposure	TRUE	2.21e-07	inferred	tar6QN	salicylate
M01515	rs9453415	A	G	0.011	0.374	0.083	exposure	TRUE	3.3e-06	inferred	tar6QN	salicylate
M01515	rs10749555	A	C	0.3248	-0.0826	0.0184	exposure	TRUE	3.58e-06	inferred	tar6QN	salicylate
M01558	rs10496826	A	G	0.2948	-0.008	0.0018	exposure	TRUE	4.41e-06	inferred	xhc6Su	4-acetamidobutanoate
M01558	rs7943587	A	C	0.1515	-0.0115	0.0026	exposure	TRUE	4.87e-06	inferred	xhc6Su	4-acetamidobutanoate
M01558	rs4687937	T	C	0.3741	-0.0079	0.0018	exposure	TRUE	5.7e-06	inferred	xhc6Su	4-acetamidobutanoate
M01558	rs2252585	T	C	0.7349	-0.0081	0.0018	exposure	TRUE	3.4e-06	inferred	xhc6Su	4-acetamidobutanoate
M01558	rs2604548	T	C	0.6463	-0.0086	0.0018	exposure	TRUE	8.86e-07	inferred	xhc6Su	4-acetamidobutanoate
M01558	rs16893796	T	C	0.9677	-0.0244	0.0055	exposure	TRUE	4.57e-06	inferred	xhc6Su	4-acetamidobutanoate
M01558	rs7228099	T	C	0.4364	-0.0097	0.0018	exposure	TRUE	3.54e-08	inferred	xhc6Su	4-acetamidobutanoate
M01558	rs1556880	T	C	0.2976	0.0081	0.0018	exposure	TRUE	3.4e-06	inferred	xhc6Su	4-acetamidobutanoate
M01558	rs4692012	A	G	0.5389	-0.0082	0.0018	exposure	TRUE	2.61e-06	inferred	xhc6Su	4-acetamidobutanoate
M01558	rs164742	A	G	0.4697	-0.0079	0.0018	exposure	TRUE	5.7e-06	inferred	xhc6Su	4-acetamidobutanoate
M01558	rs11650615	C	G	0.6907	0.0081	0.0018	exposure	TRUE	3.4e-06	inferred	xhc6Su	4-acetamidobutanoate
M01558	rs10004130	A	G	0.581	0.009	0.002	exposure	TRUE	3.4e-06	inferred	xhc6Su	4-acetamidobutanoate
M01558	rs1604290	A	C	0.3851	-0.0079	0.0018	exposure	TRUE	5.7e-06	inferred	xhc6Su	4-acetamidobutanoate
M01558	rs2290156	C	G	0.2806	0.0088	0.0018	exposure	TRUE	5.07e-07	inferred	xhc6Su	4-acetamidobutanoate
M01558	rs10122824	T	G	0.3503	0.0087	0.0019	exposure	TRUE	2.34e-06	inferred	xhc6Su	4-acetamidobutanoate
M01558	rs6500864	A	G	0.2762	-0.0083	0.0018	exposure	TRUE	2e-06	inferred	xhc6Su	4-acetamidobutanoate
M01558	rs11170032	T	C	0.64	-0.008	0.0018	exposure	TRUE	4.41e-06	inferred	xhc6Su	4-acetamidobutanoate
M01558	rs7017895	A	T	0.1436	0.022	0.0026	exposure	TRUE	1.32e-17	inferred	xhc6Su	4-acetamidobutanoate
M01558	rs9940567	T	C	0.7319	0.0095	0.0018	exposure	TRUE	6.54e-08	inferred	xhc6Su	4-acetamidobutanoate
M01558	rs1812125	T	G	0.7578	-0.0085	0.0018	exposure	TRUE	1.17e-06	inferred	xhc6Su	4-acetamidobutanoate
M01558	rs304171	T	C	0.0624	-0.0168	0.0036	exposure	TRUE	1.53e-06	inferred	xhc6Su	4-acetamidobutanoate
M01558	rs9354329	T	C	0.6322	-0.0081	0.0018	exposure	TRUE	3.4e-06	inferred	xhc6Su	4-acetamidobutanoate
M01558	rs11023380	A	G	0.4591	0.0088	0.0018	exposure	TRUE	5.07e-07	inferred	xhc6Su	4-acetamidobutanoate
M01558	rs890984	A	G	0.1092	-0.012	0.0027	exposure	TRUE	4.41e-06	inferred	xhc6Su	4-acetamidobutanoate
M01558	rs9657488	T	C	0.3749	0.0124	0.0018	exposure	TRUE	2.81e-12	inferred	xhc6Su	4-acetamidobutanoate
M01558	rs6875909	C	G	0.2676	-0.0082	0.0018	exposure	TRUE	2.61e-06	inferred	xhc6Su	4-acetamidobutanoate
M01558	rs7817770	T	C	0.3971	0.0094	0.0018	exposure	TRUE	8.84e-08	inferred	xhc6Su	4-acetamidobutanoate
M01558	rs1280717	A	G	0.2512	0.0094	0.0018	exposure	TRUE	8.84e-08	inferred	xhc6Su	4-acetamidobutanoate
M01558	rs1538330	T	G	0.0213	-0.0306	0.0064	exposure	TRUE	8.71e-07	inferred	xhc6Su	4-acetamidobutanoate
M01558	rs2374393	C	G	0.4365	0.0078	0.0018	exposure	TRUE	7.34e-06	inferred	xhc6Su	4-acetamidobutanoate
M01558	rs604388	T	C	0.6845	0.0086	0.0018	exposure	TRUE	8.86e-07	inferred	xhc6Su	4-acetamidobutanoate
M01558	rs4443239	T	G	0.7446	0.02	0.0042	exposure	TRUE	9.59e-07	inferred	xhc6Su	4-acetamidobutanoate
M01558	rs4921920	T	C	0.8629	0.014	0.0026	exposure	TRUE	3.63e-08	inferred	xhc6Su	4-acetamidobutanoate
M01558	rs10416031	A	G	0.3202	0.0085	0.0018	exposure	TRUE	1.17e-06	inferred	xhc6Su	4-acetamidobutanoate
M01558	rs3813810	A	C	0.1334	0.0117	0.0026	exposure	TRUE	3.4e-06	inferred	xhc6Su	4-acetamidobutanoate
M01558	rs11027101	T	C	0.2527	0.0081	0.0018	exposure	TRUE	3.4e-06	inferred	xhc6Su	4-acetamidobutanoate
M01558	rs2144834	A	G	0.2535	0.008	0.0018	exposure	TRUE	4.41e-06	inferred	xhc6Su	4-acetamidobutanoate
M01558	rs1041983	T	C	0.3233	-0.0161	0.0018	exposure	TRUE	1.87e-19	inferred	xhc6Su	4-acetamidobutanoate
M01558	rs1493031	T	C	0.0434	0.0208	0.0044	exposure	TRUE	1.14e-06	inferred	xhc6Su	4-acetamidobutanoate
M01558	rs1113643	T	C	0.2769	0.0094	0.0018	exposure	TRUE	8.84e-08	inferred	xhc6Su	4-acetamidobutanoate
M01558	rs2029830	T	C	0.3011	0.0098	0.0018	exposure	TRUE	2.6e-08	inferred	xhc6Su	4-acetamidobutanoate
M01558	rs721399	T	C	0.7176	-0.0289	0.0018	exposure	TRUE	2.61e-58	inferred	xhc6Su	4-acetamidobutanoate
M01561	rs10245705	T	C	0.0181	-0.0663	0.0127	exposure	TRUE	8.92e-08	inferred	vPDSOz	alpha-tocopherol
M01561	rs7930821	T	C	0.0202	0.0666	0.0149	exposure	TRUE	3.91e-06	inferred	vPDSOz	alpha-tocopherol
M01561	rs11145330	A	C	0.8908	0.0324	0.0068	exposure	TRUE	9.46e-07	inferred	vPDSOz	alpha-tocopherol
M01561	rs7238006	T	C	0.9262	0.0281	0.0057	exposure	TRUE	4.12e-07	inferred	vPDSOz	alpha-tocopherol
M01561	rs11992435	A	G	0.9488	0.0327	0.0072	exposure	TRUE	2.79e-06	inferred	vPDSOz	alpha-tocopherol
M01561	rs2074731	A	C	0.1654	-0.0184	0.0039	exposure	TRUE	1.19e-06	inferred	vPDSOz	alpha-tocopherol
M01561	rs10163969	T	G	0.0412	-0.0352	0.008	exposure	TRUE	5.41e-06	inferred	vPDSOz	alpha-tocopherol
M01561	rs1532701	A	G	0.5456	0.0137	0.003	exposure	TRUE	2.48e-06	inferred	vPDSOz	alpha-tocopherol
M01561	rs10935814	A	G	0.1006	-0.037	0.0083	exposure	TRUE	4.14e-06	inferred	vPDSOz	alpha-tocopherol
M01561	rs1404410	C	G	0.7853	-0.0236	0.0052	exposure	TRUE	2.83e-06	inferred	vPDSOz	alpha-tocopherol
M01561	rs261342	C	G	0.794	-0.0169	0.0037	exposure	TRUE	2.47e-06	inferred	vPDSOz	alpha-tocopherol
M01564	rs1380634	A	G	0.7425	-0.0083	0.0018	exposure	TRUE	2e-06	inferred	VYshU3	citrate
M01564	rs8025554	C	G	0.5176	-0.008	0.0018	exposure	TRUE	4.41e-06	inferred	VYshU3	citrate
M01564	rs11905229	C	G	0.4254	0.0131	0.0029	exposure	TRUE	3.13e-06	inferred	VYshU3	citrate
M01564	rs2534835	T	G	0.2407	-0.0083	0.0018	exposure	TRUE	2e-06	inferred	VYshU3	citrate
M01564	rs218682	T	C	0.3999	0.0093	0.0018	exposure	TRUE	1.19e-07	inferred	VYshU3	citrate
M01564	rs12121428	T	C	0.0535	-0.0197	0.0044	exposure	TRUE	3.78e-06	inferred	VYshU3	citrate
M01564	rs7710027	T	C	0.2886	0.0081	0.0018	exposure	TRUE	3.4e-06	inferred	VYshU3	citrate
M01564	rs2239337	C	G	0.0356	0.023	0.0051	exposure	TRUE	3.24e-06	inferred	VYshU3	citrate
M01564	rs7105815	A	G	0.2968	0.0091	0.0018	exposure	TRUE	2.15e-07	inferred	VYshU3	citrate
M01564	rs4589188	A	G	0.2827	0.0122	0.0026	exposure	TRUE	1.35e-06	inferred	VYshU3	citrate
M01564	rs9389071	A	G	0.1579	-0.012	0.0026	exposure	TRUE	1.96e-06	inferred	VYshU3	citrate
M01564	rs6507399	A	G	0.6713	-0.0101	0.0018	exposure	TRUE	1.01e-08	inferred	VYshU3	citrate
M01564	rs7851531	A	G	0.6594	-0.009	0.0018	exposure	TRUE	2.87e-07	inferred	VYshU3	citrate
M01564	rs6077792	T	G	0.3	-0.0085	0.0018	exposure	TRUE	1.17e-06	inferred	VYshU3	citrate
M01564	rs7584253	A	C	0.7047	0.0083	0.0018	exposure	TRUE	2e-06	inferred	VYshU3	citrate
M01564	rs7668124	A	G	0.4233	-0.0081	0.0018	exposure	TRUE	3.4e-06	inferred	VYshU3	citrate
M01564	rs4235093	A	G	0.2874	-0.0083	0.0018	exposure	TRUE	2e-06	inferred	VYshU3	citrate
M01564	rs910616	T	C	0.4991	-0.0093	0.0018	exposure	TRUE	1.19e-07	inferred	VYshU3	citrate
M01564	rs9372398	T	C	0.5453	0.0081	0.0018	exposure	TRUE	3.4e-06	inferred	VYshU3	citrate
M01564	rs7623540	A	C	0.7229	-0.0085	0.0018	exposure	TRUE	1.17e-06	inferred	VYshU3	citrate
M01564	rs940697	A	G	0.2701	0.0082	0.0018	exposure	TRUE	2.61e-06	inferred	VYshU3	citrate
M01564	rs2143327	T	C	0.0129	0.0392	0.0085	exposure	TRUE	2e-06	inferred	VYshU3	citrate
M01564	rs10992722	A	C	0.0163	0.0326	0.0069	exposure	TRUE	1.15e-06	inferred	VYshU3	citrate
M01564	rs4779800	A	G	0.8831	-0.0122	0.0027	exposure	TRUE	3.11e-06	inferred	VYshU3	citrate
M01564	rs1404373	T	C	0.6525	-0.0084	0.0018	exposure	TRUE	1.53e-06	inferred	VYshU3	citrate
M01564	rs3193970	T	C	0.5801	0.0081	0.0018	exposure	TRUE	3.4e-06	inferred	VYshU3	citrate
M01564	rs10787308	A	G	0.2701	-0.009	0.0018	exposure	TRUE	2.87e-07	inferred	VYshU3	citrate
M01564	rs1125471	A	C	0.2928	-0.0085	0.0018	exposure	TRUE	1.17e-06	inferred	VYshU3	citrate
M01564	rs4999864	C	G	0.9329	0.0179	0.0035	exposure	TRUE	1.57e-07	inferred	VYshU3	citrate
M01564	rs889128	T	G	0.6665	0.0082	0.0018	exposure	TRUE	2.61e-06	inferred	VYshU3	citrate
M01564	rs588973	A	G	0.646	0.009	0.002	exposure	TRUE	3.4e-06	inferred	VYshU3	citrate
M01564	rs10043015	T	C	0.7113	0.0082	0.0018	exposure	TRUE	2.61e-06	inferred	VYshU3	citrate
M01564	rs13966	T	C	0.467	0.0082	0.0019	exposure	TRUE	7.95e-06	inferred	VYshU3	citrate
M01564	rs13130021	T	C	0.4312	-0.0089	0.0018	exposure	TRUE	3.82e-07	inferred	VYshU3	citrate
M01564	rs170149	A	G	0.074	0.0256	0.0035	exposure	TRUE	1.29e-13	inferred	VYshU3	citrate
M01564	rs7919076	T	C	0.3416	-0.0081	0.0018	exposure	TRUE	3.4e-06	inferred	VYshU3	citrate
M01564	rs807670	A	C	0.421	0.011	0.0018	exposure	TRUE	4.95e-10	inferred	VYshU3	citrate
M01564	rs2236299	A	G	0.3065	0.0087	0.0018	exposure	TRUE	6.71e-07	inferred	VYshU3	citrate
M01564	rs906749	A	G	0.7158	0.0105	0.0018	exposure	TRUE	2.72e-09	inferred	VYshU3	citrate
M01564	rs1890954	T	G	0.302	-0.008	0.0018	exposure	TRUE	4.41e-06	inferred	VYshU3	citrate
M01564	rs835154	A	G	0.5753	-0.0114	0.0018	exposure	TRUE	1.2e-10	inferred	VYshU3	citrate
M01564	rs11120725	A	G	0.4596	-0.0181	0.0039	exposure	TRUE	1.73e-06	inferred	VYshU3	citrate
M01564	rs6678076	A	G	0.0339	-0.0252	0.0052	exposure	TRUE	6.29e-07	inferred	VYshU3	citrate
M01564	rs12625828	T	G	0.3366	0.0086	0.0018	exposure	TRUE	8.86e-07	inferred	VYshU3	citrate
M01564	rs1509123	T	C	0.0476	-0.0248	0.0043	exposure	TRUE	4.02e-09	inferred	VYshU3	citrate
M01564	rs8017368	A	C	0.6452	-0.0083	0.0018	exposure	TRUE	2e-06	inferred	VYshU3	citrate
M01564	rs17034684	T	G	0.2881	0.0081	0.0018	exposure	TRUE	3.4e-06	inferred	VYshU3	citrate
M01564	rs10514735	A	G	0.985	0.0346	0.0077	exposure	TRUE	3.5e-06	inferred	VYshU3	citrate
M01564	rs1530219	A	G	0.4797	-0.0078	0.0018	exposure	TRUE	7.34e-06	inferred	VYshU3	citrate
M01564	rs2370136	T	C	0.4875	-0.0086	0.0018	exposure	TRUE	8.86e-07	inferred	VYshU3	citrate
M01564	rs9327706	A	C	0.5937	0.0081	0.0018	exposure	TRUE	3.4e-06	inferred	VYshU3	citrate
M01564	rs12803308	A	T	0.6752	-0.0081	0.0018	exposure	TRUE	3.4e-06	inferred	VYshU3	citrate
M01564	rs7152965	A	G	0.4052	0.0079	0.0018	exposure	TRUE	5.7e-06	inferred	VYshU3	citrate
M01564	rs868395	T	G	0.6653	0.0101	0.0018	exposure	TRUE	1.01e-08	inferred	VYshU3	citrate
M01572	rs884870	C	G	0.0689	-0.0202	0.0045	exposure	TRUE	3.58e-06	inferred	7zuRE3	glycerate
M01572	rs2643891	A	G	0.165	-0.018	0.004	exposure	TRUE	3.4e-06	inferred	7zuRE3	glycerate
M01572	rs6743210	T	C	0.6199	0.0123	0.0026	exposure	TRUE	1.12e-06	inferred	7zuRE3	glycerate
M01572	rs17131975	A	G	0.0607	-0.0216	0.0048	exposure	TRUE	3.4e-06	inferred	7zuRE3	glycerate
M01572	rs17086746	T	C	0.02	-0.046	0.01	exposure	TRUE	2.11e-06	inferred	7zuRE3	glycerate
M01572	rs6896132	C	G	0.219	0.0121	0.0025	exposure	TRUE	6.49e-07	inferred	7zuRE3	glycerate
M01572	rs11724197	A	G	0.8734	0.0159	0.0034	exposure	TRUE	1.46e-06	inferred	7zuRE3	glycerate
M01572	rs11061416	A	G	0.6428	-0.0125	0.0024	exposure	TRUE	9.53e-08	inferred	7zuRE3	glycerate
M01572	rs4836200	A	G	0.6785	-0.0109	0.0024	exposure	TRUE	2.79e-06	inferred	7zuRE3	glycerate
M01572	rs17011367	T	C	0.7325	0.0115	0.0026	exposure	TRUE	4.87e-06	inferred	7zuRE3	glycerate
M01572	rs11618222	T	C	0.1008	-0.0182	0.004	exposure	TRUE	2.68e-06	inferred	7zuRE3	glycerate
M01572	rs13102848	C	G	0.8686	-0.0152	0.0033	exposure	TRUE	2.05e-06	inferred	7zuRE3	glycerate
M01572	rs12866131	A	C	0.2805	0.011	0.0024	exposure	TRUE	2.29e-06	inferred	7zuRE3	glycerate
M01572	rs7861435	C	G	0.7685	-0.0115	0.0025	exposure	TRUE	2.11e-06	inferred	7zuRE3	glycerate
M01572	rs338526	T	C	0.7181	-0.0111	0.0024	exposure	TRUE	1.87e-06	inferred	7zuRE3	glycerate
M01572	rs12507784	A	G	0.2395	-0.012	0.0025	exposure	TRUE	7.93e-07	inferred	7zuRE3	glycerate
M01572	rs2907828	C	G	0.1375	-0.0188	0.004	exposure	TRUE	1.3e-06	inferred	7zuRE3	glycerate
M01573	rs1577941	A	G	0.1187	0.0531	0.0114	exposure	TRUE	1.6e-06	inferred	iELFCn	guanosine
M01573	rs2846701	A	G	0.5524	-0.0336	0.0071	exposure	TRUE	1.11e-06	inferred	iELFCn	guanosine
M01573	rs11141909	A	C	0.0405	0.0808	0.0182	exposure	TRUE	4.51e-06	inferred	iELFCn	guanosine
M01573	rs2257243	A	G	0.6612	0.0354	0.0075	exposure	TRUE	1.18e-06	inferred	iELFCn	guanosine
M01573	rs17224277	A	G	0.0789	0.0633	0.0134	exposure	TRUE	1.16e-06	inferred	iELFCn	guanosine
M01573	rs16887484	A	G	0.9585	-0.0991	0.0201	exposure	TRUE	4.1e-07	inferred	iELFCn	guanosine
M01573	rs7438272	T	C	0.1691	0.0589	0.0123	exposure	TRUE	8.4e-07	inferred	iELFCn	guanosine
M01573	rs16933423	A	G	0.9651	0.0891	0.02	exposure	TRUE	4.19e-06	inferred	iELFCn	guanosine
M01573	rs7137298	C	G	0.176	-0.0457	0.0103	exposure	TRUE	4.56e-06	inferred	iELFCn	guanosine
M01573	rs9353315	A	G	0.8731	-0.0476	0.0105	exposure	TRUE	2.9e-06	inferred	iELFCn	guanosine
M01573	rs4948051	T	C	0.1328	0.0528	0.0115	exposure	TRUE	2.2e-06	inferred	iELFCn	guanosine
M01573	rs12052900	A	G	0.9783	-0.1115	0.0242	exposure	TRUE	2.04e-06	inferred	iELFCn	guanosine
M01573	rs4661299	T	G	0.4551	0.0319	0.0071	exposure	TRUE	3.51e-06	inferred	iELFCn	guanosine
M01585	rs2486925	T	G	0.1462	-0.0082	0.0018	exposure	TRUE	2.61e-06	inferred	FQVmnk	N-acetylalanine
M01585	rs11606364	T	C	0.1149	0.0084	0.0019	exposure	TRUE	4.91e-06	inferred	FQVmnk	N-acetylalanine
M01585	rs6462723	A	G	0.121	-0.0085	0.0018	exposure	TRUE	1.17e-06	inferred	FQVmnk	N-acetylalanine
M01585	rs1554074	A	G	0.1925	0.0086	0.0017	exposure	TRUE	2.11e-07	inferred	FQVmnk	N-acetylalanine
M01585	rs2596194	A	T	0.1255	-0.0083	0.0018	exposure	TRUE	2e-06	inferred	FQVmnk	N-acetylalanine
M01585	rs6690829	T	C	0.24	-0.008	0.0016	exposure	TRUE	2.87e-07	inferred	FQVmnk	N-acetylalanine
M01585	rs2019107	T	C	0.6257	-0.0078	0.0017	exposure	TRUE	2.24e-06	inferred	FQVmnk	N-acetylalanine
M01585	rs2993308	A	G	0.338	0.0075	0.0017	exposure	TRUE	5.13e-06	inferred	FQVmnk	N-acetylalanine
M01585	rs11045425	A	G	0.1266	0.0086	0.0018	exposure	TRUE	8.86e-07	inferred	FQVmnk	N-acetylalanine
M01585	rs7178551	T	C	0.1545	0.0081	0.0017	exposure	TRUE	9.46e-07	inferred	FQVmnk	N-acetylalanine
M01585	rs266742	T	G	0.7307	0.0082	0.0016	exposure	TRUE	1.49e-07	inferred	FQVmnk	N-acetylalanine
M01585	rs10125203	C	G	0.8698	0.009	0.0018	exposure	TRUE	2.87e-07	inferred	FQVmnk	N-acetylalanine
M01585	rs732426	A	G	0.8218	0.0077	0.0017	exposure	TRUE	2.96e-06	inferred	FQVmnk	N-acetylalanine
M01585	rs7250750	T	G	0.8583	0.0081	0.0018	exposure	TRUE	3.4e-06	inferred	FQVmnk	N-acetylalanine
M01585	rs11144136	T	G	0.1375	0.0097	0.0018	exposure	TRUE	3.54e-08	inferred	FQVmnk	N-acetylalanine
M01585	rs6019504	A	G	0.8586	0.008	0.0018	exposure	TRUE	4.41e-06	inferred	FQVmnk	N-acetylalanine
M01585	rs10988352	T	G	0.1244	0.0084	0.0018	exposure	TRUE	1.53e-06	inferred	FQVmnk	N-acetylalanine
M01585	rs513209	A	C	0.8824	-0.0082	0.0018	exposure	TRUE	2.61e-06	inferred	FQVmnk	N-acetylalanine
M01585	rs9663814	A	G	0.6175	0.0076	0.0016	exposure	TRUE	1.02e-06	inferred	FQVmnk	N-acetylalanine
M01585	rs662760	A	C	0.8723	0.0079	0.0018	exposure	TRUE	5.7e-06	inferred	FQVmnk	N-acetylalanine
M01585	rs10757735	A	C	0.132	-0.008	0.0018	exposure	TRUE	4.41e-06	inferred	FQVmnk	N-acetylalanine
M01585	rs10090064	T	C	0.8026	0.0077	0.0017	exposure	TRUE	2.96e-06	inferred	FQVmnk	N-acetylalanine
M01585	rs10850426	T	G	0.1199	0.0081	0.0018	exposure	TRUE	3.4e-06	inferred	FQVmnk	N-acetylalanine
M01604	rs6433359	T	C	0.1704	-0.0079	0.0017	exposure	TRUE	1.68e-06	inferred	U7Zrrw	urate
M01604	rs10939663	T	G	0.7279	-0.0161	0.0017	exposure	TRUE	1.39e-21	inferred	U7Zrrw	urate
M01604	rs11741189	T	C	0.177	-0.0087	0.0017	exposure	TRUE	1.55e-07	inferred	U7Zrrw	urate
M01604	rs13318012	T	C	0.8378	-0.0078	0.0017	exposure	TRUE	2.24e-06	inferred	U7Zrrw	urate
M01604	rs10516194	T	C	0.9827	0.0269	0.006	exposure	TRUE	3.67e-06	inferred	U7Zrrw	urate
M01604	rs12579148	T	C	0.1887	-0.0077	0.0017	exposure	TRUE	2.96e-06	inferred	U7Zrrw	urate
M01604	rs10844317	T	G	0.1637	-0.0086	0.0018	exposure	TRUE	8.86e-07	inferred	U7Zrrw	urate
M01604	rs1286087	T	C	0.8367	0.0077	0.0017	exposure	TRUE	2.96e-06	inferred	U7Zrrw	urate
M01604	rs1825043	A	G	0.9571	0.019	0.0038	exposure	TRUE	2.87e-07	inferred	U7Zrrw	urate
M01604	rs2231142	T	G	0.1106	0.0119	0.0024	exposure	TRUE	3.56e-07	inferred	U7Zrrw	urate
M01604	rs11737685	A	G	0.3253	-0.0119	0.0016	exposure	TRUE	5.13e-14	inferred	U7Zrrw	urate
M01604	rs9549021	T	C	0.6112	-0.0135	0.0029	exposure	TRUE	1.62e-06	inferred	U7Zrrw	urate
M01604	rs11731100	A	T	0.3502	-0.0116	0.0016	exposure	TRUE	2.08e-13	inferred	U7Zrrw	urate
M01604	rs938554	C	G	0.2256	-0.0348	0.0017	exposure	TRUE	1.97e-93	inferred	U7Zrrw	urate
M01604	rs6927639	A	G	0.8458	-0.0078	0.0018	exposure	TRUE	7.34e-06	inferred	U7Zrrw	urate
M01604	rs11737601	A	G	0.6847	0.0104	0.0016	exposure	TRUE	4.02e-11	inferred	U7Zrrw	urate
M01604	rs11130013	T	C	0.153	-0.0081	0.0018	exposure	TRUE	3.4e-06	inferred	U7Zrrw	urate
M01604	rs9557545	A	T	0.032	0.018	0.004	exposure	TRUE	3.4e-06	inferred	U7Zrrw	urate
M01604	rs1001217	C	G	0.6383	0.0082	0.0016	exposure	TRUE	1.49e-07	inferred	U7Zrrw	urate
M01604	rs233340	A	G	0.0707	-0.0125	0.0026	exposure	TRUE	7.63e-07	inferred	U7Zrrw	urate
M01604	rs510032	T	C	0.169	0.009	0.002	exposure	TRUE	3.4e-06	inferred	U7Zrrw	urate
M01604	rs10049735	T	C	0.8826	0.0113	0.0024	exposure	TRUE	1.25e-06	inferred	U7Zrrw	urate
M01604	rs10490734	A	G	0.8314	0.0077	0.0017	exposure	TRUE	2.96e-06	inferred	U7Zrrw	urate
M01604	rs872114	A	C	0.9736	-0.0208	0.0044	exposure	TRUE	1.14e-06	inferred	U7Zrrw	urate
M01604	rs7906282	T	G	0.3075	0.008	0.0016	exposure	TRUE	2.87e-07	inferred	U7Zrrw	urate
M01604	rs16953268	A	C	0.0689	-0.0115	0.0026	exposure	TRUE	4.87e-06	inferred	U7Zrrw	urate
M01604	rs2017089	T	C	0.152	0.008	0.0017	exposure	TRUE	1.26e-06	inferred	U7Zrrw	urate
M01605	rs7463380	C	G	0.8421	0.0763	0.0169	exposure	TRUE	3.17e-06	inferred	YxsP5Q	ursodeoxycholate
M01605	rs312306	C	G	0.2278	-0.0654	0.0145	exposure	TRUE	3.24e-06	inferred	YxsP5Q	ursodeoxycholate
M01605	rs2720445	T	C	0.536	0.033	0.0073	exposure	TRUE	3.08e-06	inferred	YxsP5Q	ursodeoxycholate
M01605	rs12587564	A	G	0.1148	0.0456	0.0097	exposure	TRUE	1.29e-06	inferred	YxsP5Q	ursodeoxycholate
M01605	rs9573265	T	C	0.0158	0.2216	0.0488	exposure	TRUE	2.8e-06	inferred	YxsP5Q	ursodeoxycholate
M01605	rs17118371	T	C	0.2298	0.0343	0.0071	exposure	TRUE	6.79e-07	inferred	YxsP5Q	ursodeoxycholate
M01605	rs2421668	A	G	0.644	0.034	0.0073	exposure	TRUE	1.6e-06	inferred	YxsP5Q	ursodeoxycholate
M01605	rs10174534	A	G	0.5571	-0.028	0.0063	exposure	TRUE	4.41e-06	inferred	YxsP5Q	ursodeoxycholate
M01605	rs11736497	T	C	0.0214	0.1146	0.0252	exposure	TRUE	2.71e-06	inferred	YxsP5Q	ursodeoxycholate
M01605	rs3760877	T	C	0.4762	0.0577	0.013	exposure	TRUE	4.53e-06	inferred	YxsP5Q	ursodeoxycholate
M01605	rs6763802	T	G	0.0798	-0.0576	0.0116	exposure	TRUE	3.43e-07	inferred	YxsP5Q	ursodeoxycholate
M01638	rs7717247	A	C	0.8061	0.0162	0.0035	exposure	TRUE	1.84e-06	inferred	izmiEA	arginine
M01638	rs12714263	A	G	0.5733	-0.0107	0.0023	exposure	TRUE	1.64e-06	inferred	izmiEA	arginine
M01638	rs2916142	T	C	0.4551	-0.0101	0.0023	exposure	TRUE	5.63e-06	inferred	izmiEA	arginine
M01638	rs3011362	A	G	0.0334	-0.0349	0.0074	exposure	TRUE	1.2e-06	inferred	izmiEA	arginine
M01638	rs837763	T	C	0.5528	0.0114	0.0025	exposure	TRUE	2.56e-06	inferred	izmiEA	arginine
M01638	rs901272	A	C	0.6207	-0.0105	0.0023	exposure	TRUE	2.49e-06	inferred	izmiEA	arginine
M01638	rs6059244	A	G	0.3566	0.0109	0.0023	exposure	TRUE	1.07e-06	inferred	izmiEA	arginine
M01638	rs720118	T	C	0.6152	-0.0105	0.0023	exposure	TRUE	2.49e-06	inferred	izmiEA	arginine
M01638	rs7036499	T	C	0.8519	0.0217	0.0049	exposure	TRUE	4.74e-06	inferred	izmiEA	arginine
M01638	rs6920504	T	C	0.7729	-0.0135	0.003	exposure	TRUE	3.4e-06	inferred	izmiEA	arginine
M01638	rs6561899	A	T	0.58	0.011	0.0023	exposure	TRUE	8.65e-07	inferred	izmiEA	arginine
M01638	rs2933871	A	G	0.6938	0.0178	0.004	exposure	TRUE	4.29e-06	inferred	izmiEA	arginine
M01638	rs12985777	T	C	0.2402	-0.0141	0.0032	exposure	TRUE	5.26e-06	inferred	izmiEA	arginine
M01638	rs17706531	A	G	0.6331	0.0105	0.0023	exposure	TRUE	2.49e-06	inferred	izmiEA	arginine
M01638	rs10922038	T	C	0.4354	0.0102	0.0023	exposure	TRUE	4.61e-06	inferred	izmiEA	arginine
M01638	rs11114987	T	C	0.0439	-0.0324	0.0067	exposure	TRUE	6.63e-07	inferred	izmiEA	arginine
M01638	rs6479442	A	C	0.4837	0.0101	0.0023	exposure	TRUE	5.63e-06	inferred	izmiEA	arginine
M01638	rs12061159	A	T	0.1663	-0.0138	0.0031	exposure	TRUE	4.26e-06	inferred	izmiEA	arginine
M01638	rs511304	A	C	0.4368	0.0191	0.0039	exposure	TRUE	4.85e-07	inferred	izmiEA	arginine
M01638	rs1153903	A	G	0.3856	-0.0106	0.0023	exposure	TRUE	2.03e-06	inferred	izmiEA	arginine
M01638	rs2246012	T	C	0.8388	-0.0166	0.0032	exposure	TRUE	1.07e-07	inferred	izmiEA	arginine
M01638	rs715	T	C	0.7064	0.0144	0.0028	exposure	TRUE	1.35e-07	inferred	izmiEA	arginine
M01640	rs6826474	T	C	0.0393	-0.1383	0.0288	exposure	TRUE	7.85e-07	inferred	slkzEc	ascorbate (Vitamin C)
M01640	rs2070006	T	C	0.3713	0.0512	0.0112	exposure	TRUE	2.42e-06	inferred	slkzEc	ascorbate (Vitamin C)
M01640	rs577596	A	G	0.3267	-0.0567	0.0114	exposure	TRUE	3.28e-07	inferred	slkzEc	ascorbate (Vitamin C)
M01640	rs8057559	T	C	0.0312	0.1395	0.0314	exposure	TRUE	4.44e-06	inferred	slkzEc	ascorbate (Vitamin C)
M01640	rs13103690	T	G	0.5359	-0.0474	0.0104	exposure	TRUE	2.59e-06	inferred	slkzEc	ascorbate (Vitamin C)
M01640	rs9419004	C	G	0.186	-0.254	0.0563	exposure	TRUE	3.22e-06	inferred	slkzEc	ascorbate (Vitamin C)
M01640	rs13069990	T	C	0.3781	-0.0506	0.011	exposure	TRUE	2.11e-06	inferred	slkzEc	ascorbate (Vitamin C)
M01640	rs6713914	T	C	0.5741	0.0593	0.0116	exposure	TRUE	1.59e-07	inferred	slkzEc	ascorbate (Vitamin C)
M01640	rs11167905	T	C	0.8545	0.0804	0.0164	exposure	TRUE	4.73e-07	inferred	slkzEc	ascorbate (Vitamin C)
M01640	rs808686	A	G	0.6086	0.0598	0.0128	exposure	TRUE	1.49e-06	inferred	slkzEc	ascorbate (Vitamin C)
M01640	rs8105491	T	G	0.154	-0.0698	0.0148	exposure	TRUE	1.2e-06	inferred	slkzEc	ascorbate (Vitamin C)
M01640	rs7112460	T	C	0.0658	0.1084	0.0223	exposure	TRUE	5.84e-07	inferred	slkzEc	ascorbate (Vitamin C)
M01640	rs6834631	T	G	0.9596	0.1306	0.0267	exposure	TRUE	5.01e-07	inferred	slkzEc	ascorbate (Vitamin C)
M01640	rs9606290	A	G	0.241	0.159	0.0352	exposure	TRUE	3.14e-06	inferred	slkzEc	ascorbate (Vitamin C)
M01644	rs10153405	A	G	0.5342	-0.0103	0.0018	exposure	TRUE	5.26e-09	inferred	Btzr33	heptanoate (7:0)
M01644	rs2291199	A	G	0.5373	0.0083	0.0018	exposure	TRUE	2e-06	inferred	Btzr33	heptanoate (7:0)
M01644	rs17520583	A	G	0.332	0.0093	0.0018	exposure	TRUE	1.19e-07	inferred	Btzr33	heptanoate (7:0)
M01644	rs1836862	A	C	0.6051	-0.008	0.0018	exposure	TRUE	4.41e-06	inferred	Btzr33	heptanoate (7:0)
M01644	rs17025149	A	G	0.849	-0.0128	0.0027	exposure	TRUE	1.06e-06	inferred	Btzr33	heptanoate (7:0)
M01644	rs8006663	A	G	0.4556	-0.0086	0.0018	exposure	TRUE	8.86e-07	inferred	Btzr33	heptanoate (7:0)
M01644	rs9607028	T	G	0.4268	-0.0084	0.0019	exposure	TRUE	4.91e-06	inferred	Btzr33	heptanoate (7:0)
M01644	rs676094	A	G	0.4178	0.0191	0.0042	exposure	TRUE	2.71e-06	inferred	Btzr33	heptanoate (7:0)
M01644	rs4537681	A	G	0.6382	-0.0082	0.0018	exposure	TRUE	2.61e-06	inferred	Btzr33	heptanoate (7:0)
M01644	rs6833369	A	C	0.4291	0.0081	0.0018	exposure	TRUE	3.4e-06	inferred	Btzr33	heptanoate (7:0)
M01644	rs17287933	T	C	0.4687	0.0083	0.0018	exposure	TRUE	2e-06	inferred	Btzr33	heptanoate (7:0)
M01644	rs4618485	A	G	0.595	-0.0085	0.0018	exposure	TRUE	1.17e-06	inferred	Btzr33	heptanoate (7:0)
M01644	rs10266726	T	C	0.4261	-0.0083	0.0018	exposure	TRUE	2e-06	inferred	Btzr33	heptanoate (7:0)
M01644	rs864428	T	C	0.4058	0.0101	0.0018	exposure	TRUE	1.01e-08	inferred	Btzr33	heptanoate (7:0)
M01644	rs7436874	T	C	0.6135	0.0083	0.0019	exposure	TRUE	6.26e-06	inferred	Btzr33	heptanoate (7:0)
M01644	rs203591	T	C	0.3697	-0.0086	0.0018	exposure	TRUE	8.86e-07	inferred	Btzr33	heptanoate (7:0)
M01644	rs12968067	T	G	0.1898	-0.0126	0.0026	exposure	TRUE	6.29e-07	inferred	Btzr33	heptanoate (7:0)
M01644	rs1889463	T	C	0.628	0.0089	0.0019	exposure	TRUE	1.41e-06	inferred	Btzr33	heptanoate (7:0)
M01644	rs10092877	T	C	0.4173	0.0087	0.0018	exposure	TRUE	6.71e-07	inferred	Btzr33	heptanoate (7:0)
M01644	rs13083714	T	C	0.5762	0.0194	0.0042	exposure	TRUE	1.93e-06	inferred	Btzr33	heptanoate (7:0)
M01644	rs990054	T	C	0.5955	-0.0087	0.0018	exposure	TRUE	6.71e-07	inferred	Btzr33	heptanoate (7:0)
M01644	rs2910949	T	G	0.648	-0.0085	0.0018	exposure	TRUE	1.17e-06	inferred	Btzr33	heptanoate (7:0)
M01644	rs13109093	A	C	0.614	0.0085	0.0018	exposure	TRUE	1.17e-06	inferred	Btzr33	heptanoate (7:0)
M01644	rs1866411	A	C	0.3473	-0.0083	0.0018	exposure	TRUE	2e-06	inferred	Btzr33	heptanoate (7:0)
M01644	rs10848196	A	G	0.5584	-0.0098	0.0018	exposure	TRUE	2.6e-08	inferred	Btzr33	heptanoate (7:0)
M01644	rs13281311	A	T	0.5627	-0.0089	0.0018	exposure	TRUE	3.82e-07	inferred	Btzr33	heptanoate (7:0)
M01644	rs6860349	A	G	0.4108	-0.0089	0.0018	exposure	TRUE	3.82e-07	inferred	Btzr33	heptanoate (7:0)
M01644	rs498266	A	G	0.5852	0.0082	0.0018	exposure	TRUE	2.61e-06	inferred	Btzr33	heptanoate (7:0)
M01644	rs13002121	A	G	0.766	0.0115	0.0026	exposure	TRUE	4.87e-06	inferred	Btzr33	heptanoate (7:0)
M01644	rs8079173	A	G	0.1402	0.0118	0.0026	exposure	TRUE	2.83e-06	inferred	Btzr33	heptanoate (7:0)
M01644	rs2073805	T	C	0.407	-0.009	0.002	exposure	TRUE	3.4e-06	inferred	Btzr33	heptanoate (7:0)
M01644	rs11872932	A	T	0.201	0.0128	0.0027	exposure	TRUE	1.06e-06	inferred	Btzr33	heptanoate (7:0)
M01644	rs269194	A	C	0.4386	-0.0081	0.0018	exposure	TRUE	3.4e-06	inferred	Btzr33	heptanoate (7:0)
M01644	rs6051643	A	G	0.986	0.0441	0.0095	exposure	TRUE	1.72e-06	inferred	Btzr33	heptanoate (7:0)
M01644	rs10740323	T	C	0.5935	0.0084	0.0018	exposure	TRUE	1.53e-06	inferred	Btzr33	heptanoate (7:0)
M01644	rs17002476	T	C	0.1459	-0.0119	0.0027	exposure	TRUE	5.23e-06	inferred	Btzr33	heptanoate (7:0)
M01644	rs17739107	A	G	0.942	-0.0198	0.0044	exposure	TRUE	3.4e-06	inferred	Btzr33	heptanoate (7:0)
M01644	rs630782	T	C	0.4713	0.0093	0.0018	exposure	TRUE	1.19e-07	inferred	Btzr33	heptanoate (7:0)
M01645	rs2140495	T	C	0.0158	0.0638	0.0144	exposure	TRUE	4.7e-06	inferred	uKlKq3	laurate (12:0)
M01645	rs6765113	T	C	0.5408	0.0082	0.0018	exposure	TRUE	2.61e-06	inferred	uKlKq3	laurate (12:0)
M01645	rs9815886	A	C	0.4756	-0.0083	0.0018	exposure	TRUE	2e-06	inferred	uKlKq3	laurate (12:0)
M01645	rs10241998	T	C	0.6619	-0.009	0.0018	exposure	TRUE	2.87e-07	inferred	uKlKq3	laurate (12:0)
M01645	rs11857879	T	G	0.1952	0.0112	0.0025	exposure	TRUE	3.73e-06	inferred	uKlKq3	laurate (12:0)
M01645	rs6112257	A	G	0.6843	-0.0092	0.0018	exposure	TRUE	1.6e-07	inferred	uKlKq3	laurate (12:0)
M01645	rs13393013	A	G	0.0213	0.0314	0.0065	exposure	TRUE	6.8e-07	inferred	uKlKq3	laurate (12:0)
M01645	rs12862464	T	C	0.0842	0.0146	0.0033	exposure	TRUE	4.84e-06	inferred	uKlKq3	laurate (12:0)
M01645	rs11589855	T	C	0.3809	-0.0084	0.0018	exposure	TRUE	1.53e-06	inferred	uKlKq3	laurate (12:0)
M01645	rs3743389	T	C	0.9665	0.0255	0.0055	exposure	TRUE	1.77e-06	inferred	uKlKq3	laurate (12:0)
M01645	rs696979	T	C	0.6026	0.0084	0.0018	exposure	TRUE	1.53e-06	inferred	uKlKq3	laurate (12:0)
M01645	rs369895	A	G	0.574	-0.0114	0.0023	exposure	TRUE	3.59e-07	inferred	uKlKq3	laurate (12:0)
M01645	rs287276	A	G	0.3317	0.0084	0.0018	exposure	TRUE	1.53e-06	inferred	uKlKq3	laurate (12:0)
M01645	rs2392595	T	C	0.6869	-0.0089	0.0018	exposure	TRUE	3.82e-07	inferred	uKlKq3	laurate (12:0)
M01645	rs4744660	A	C	0.5849	0.008	0.0018	exposure	TRUE	4.41e-06	inferred	uKlKq3	laurate (12:0)
M01645	rs9852606	C	G	0.3771	-0.0085	0.0018	exposure	TRUE	1.17e-06	inferred	uKlKq3	laurate (12:0)
M01645	rs2304767	A	G	0.3402	0.0091	0.0019	exposure	TRUE	8.36e-07	inferred	uKlKq3	laurate (12:0)
M01645	rs8082656	A	T	0.2803	-0.008	0.0018	exposure	TRUE	4.41e-06	inferred	uKlKq3	laurate (12:0)
M01645	rs2255059	T	C	0.5192	-0.008	0.0018	exposure	TRUE	4.41e-06	inferred	uKlKq3	laurate (12:0)
M01645	rs4789698	T	C	0.4508	-0.0079	0.0018	exposure	TRUE	5.7e-06	inferred	uKlKq3	laurate (12:0)
M01645	rs699015	A	G	0.955	0.0391	0.0089	exposure	TRUE	5.58e-06	inferred	uKlKq3	laurate (12:0)
M01645	rs4930046	A	G	0.4652	0.0088	0.0019	exposure	TRUE	1.81e-06	inferred	uKlKq3	laurate (12:0)
M01645	rs4327548	A	G	0.2904	-0.0093	0.0018	exposure	TRUE	1.19e-07	inferred	uKlKq3	laurate (12:0)
M01645	rs6502896	A	G	0.7619	-0.0187	0.0042	exposure	TRUE	4.25e-06	inferred	uKlKq3	laurate (12:0)
M01645	rs2491274	A	G	0.9732	-0.0297	0.0065	exposure	TRUE	2.45e-06	inferred	uKlKq3	laurate (12:0)
M01645	rs16990450	T	C	0.0722	0.0161	0.0035	exposure	TRUE	2.11e-06	inferred	uKlKq3	laurate (12:0)
M01645	rs1487052	T	C	0.3063	0.008	0.0018	exposure	TRUE	4.41e-06	inferred	uKlKq3	laurate (12:0)
M01645	rs11731117	A	G	0.5958	0.0081	0.0018	exposure	TRUE	3.4e-06	inferred	uKlKq3	laurate (12:0)
M01645	rs891531	T	G	0.1846	0.0113	0.0024	exposure	TRUE	1.25e-06	inferred	uKlKq3	laurate (12:0)
M01645	rs10039731	A	G	0.5787	0.0198	0.004	exposure	TRUE	3.71e-07	inferred	uKlKq3	laurate (12:0)
M01645	rs12466053	A	G	0.402	0.0087	0.0018	exposure	TRUE	6.71e-07	inferred	uKlKq3	laurate (12:0)
M01645	rs11036901	A	G	0.433	-0.0079	0.0018	exposure	TRUE	5.7e-06	inferred	uKlKq3	laurate (12:0)
M01645	rs2423542	A	G	0.8036	0.0153	0.0032	exposure	TRUE	8.71e-07	inferred	uKlKq3	laurate (12:0)
M01645	rs1998873	A	T	0.5528	-0.0083	0.0018	exposure	TRUE	2e-06	inferred	uKlKq3	laurate (12:0)
M01645	rs1530439	T	G	0.2946	0.009	0.0018	exposure	TRUE	2.87e-07	inferred	uKlKq3	laurate (12:0)
M01645	rs12940605	A	C	0.6059	-0.0096	0.0018	exposure	TRUE	4.82e-08	inferred	uKlKq3	laurate (12:0)
M01645	rs11193635	T	C	0.6725	0.0084	0.0018	exposure	TRUE	1.53e-06	inferred	uKlKq3	laurate (12:0)
M01645	rs4680878	T	G	0.6552	0.0079	0.0018	exposure	TRUE	5.7e-06	inferred	uKlKq3	laurate (12:0)
M01645	rs7011528	A	C	0.4515	-0.0082	0.0018	exposure	TRUE	2.61e-06	inferred	uKlKq3	laurate (12:0)
M01645	rs9859129	A	G	0.5168	-0.0096	0.0017	exposure	TRUE	8.16e-09	inferred	uKlKq3	laurate (12:0)
M01645	rs9563502	A	G	0.7115	-0.01	0.0018	exposure	TRUE	1.38e-08	inferred	uKlKq3	laurate (12:0)
M01645	rs2069151	A	G	0.7083	0.009	0.0018	exposure	TRUE	2.87e-07	inferred	uKlKq3	laurate (12:0)
M01645	rs853907	T	C	0.4778	0.0079	0.0018	exposure	TRUE	5.7e-06	inferred	uKlKq3	laurate (12:0)
M01649	rs12552913	A	T	0.2932	-0.0059	0.0012	exposure	TRUE	4.4e-07	inferred	mSpT86	valine
M01649	rs10050054	T	C	0.9828	-0.0336	0.0072	exposure	TRUE	1.53e-06	inferred	mSpT86	valine
M01649	rs1440581	T	C	0.4577	-0.0081	0.0012	exposure	TRUE	7.39e-12	inferred	mSpT86	valine
M01649	rs2315385	A	G	0.6738	0.0058	0.0012	exposure	TRUE	6.71e-07	inferred	mSpT86	valine
M01649	rs10181551	A	G	0.296	-0.0055	0.0012	exposure	TRUE	2.29e-06	inferred	mSpT86	valine
M01649	rs2373642	A	G	0.0138	-0.054	0.011	exposure	TRUE	4.57e-07	inferred	mSpT86	valine
M01670	rs2424200	T	C	0.1163	0.0152	0.0034	exposure	TRUE	3.9e-06	inferred	ACrJEZ	urea
M01670	rs980922	C	G	0.8056	-0.012	0.0026	exposure	TRUE	1.96e-06	inferred	ACrJEZ	urea
M01670	rs1569823	T	C	0.8757	-0.0152	0.0034	exposure	TRUE	3.9e-06	inferred	ACrJEZ	urea
M01670	rs12654812	A	G	0.2913	0.0118	0.0025	exposure	TRUE	1.18e-06	inferred	ACrJEZ	urea
M01670	rs1792544	A	G	0.8963	-0.0155	0.0034	exposure	TRUE	2.57e-06	inferred	ACrJEZ	urea
M01670	rs2049664	C	G	0.1916	0.0123	0.0026	exposure	TRUE	1.12e-06	inferred	ACrJEZ	urea
M01670	rs686346	T	C	0.7658	0.0128	0.0027	exposure	TRUE	1.06e-06	inferred	ACrJEZ	urea
M01670	rs7990832	A	G	0.1792	0.0122	0.0026	exposure	TRUE	1.35e-06	inferred	ACrJEZ	urea
M01670	rs7739842	T	G	0.8202	0.0134	0.0027	exposure	TRUE	3.47e-07	inferred	ACrJEZ	urea
M01670	rs2170700	A	G	0.8663	0.0326	0.0069	exposure	TRUE	1.15e-06	inferred	ACrJEZ	urea
M01670	rs10075187	T	G	0.9687	0.0316	0.0068	exposure	TRUE	1.68e-06	inferred	ACrJEZ	urea
M01670	rs6753621	A	G	0.2183	-0.0117	0.0026	exposure	TRUE	3.4e-06	inferred	ACrJEZ	urea
M01670	rs9949837	A	G	0.948	-0.0226	0.0051	exposure	TRUE	4.68e-06	inferred	ACrJEZ	urea
M01670	rs6074893	A	C	0.7512	-0.0115	0.0026	exposure	TRUE	4.87e-06	inferred	ACrJEZ	urea
M01712	rs11013837	A	T	0.2463	-0.015	0.0034	exposure	TRUE	5.13e-06	inferred	Ae8Tz3	cortisol
M01712	rs12210538	A	G	0.8442	0.0254	0.0057	exposure	TRUE	4.17e-06	inferred	Ae8Tz3	cortisol
M01712	rs1381274	T	C	0.4672	-0.0146	0.0032	exposure	TRUE	2.53e-06	inferred	Ae8Tz3	cortisol
M01712	rs1010874	A	G	0.0629	-0.0491	0.0096	exposure	TRUE	1.57e-07	inferred	Ae8Tz3	cortisol
M01712	rs9533798	C	G	0.3667	-0.0142	0.0032	exposure	TRUE	4.55e-06	inferred	Ae8Tz3	cortisol
M01712	rs9446392	T	C	0.9533	-0.0331	0.0075	exposure	TRUE	5.09e-06	inferred	Ae8Tz3	cortisol
M01712	rs4272978	A	C	0.7144	0.0151	0.0033	exposure	TRUE	2.37e-06	inferred	Ae8Tz3	cortisol
M01712	rs11987983	T	C	0.099	-0.0457	0.0102	exposure	TRUE	3.73e-06	inferred	Ae8Tz3	cortisol
M01712	rs12883490	T	C	0.6656	0.0166	0.0033	exposure	TRUE	2.45e-07	inferred	Ae8Tz3	cortisol
M01712	rs1173842	A	G	0.567	-0.0217	0.0049	exposure	TRUE	4.74e-06	inferred	Ae8Tz3	cortisol
M01712	rs1491606	A	T	0.2992	0.0182	0.004	exposure	TRUE	2.68e-06	inferred	Ae8Tz3	cortisol
M01712	rs11855136	A	G	0.0406	-0.0618	0.0121	exposure	TRUE	1.63e-07	inferred	Ae8Tz3	cortisol
M01712	rs1448767	T	C	0.6289	-0.0144	0.0033	exposure	TRUE	6.4e-06	inferred	Ae8Tz3	cortisol
M01769	rs7670890	A	G	0.6344	-0.0076	0.0017	exposure	TRUE	3.9e-06	inferred	D6fZLE	cortisone
M01769	rs7562418	A	C	0.5075	0.0077	0.0017	exposure	TRUE	2.96e-06	inferred	D6fZLE	cortisone
M01769	rs1548592	C	G	0.4019	-0.008	0.0017	exposure	TRUE	1.26e-06	inferred	D6fZLE	cortisone
M01769	rs4470135	A	C	0.5203	0.0088	0.0018	exposure	TRUE	5.07e-07	inferred	D6fZLE	cortisone
M01769	rs4930767	T	C	0.4862	-0.0079	0.0017	exposure	TRUE	1.68e-06	inferred	D6fZLE	cortisone
M01769	rs2351174	T	G	0.6063	-0.0081	0.0017	exposure	TRUE	9.46e-07	inferred	D6fZLE	cortisone
M01769	rs3095571	A	G	0.4465	0.0078	0.0017	exposure	TRUE	2.24e-06	inferred	D6fZLE	cortisone
M01769	rs4653629	T	C	0.5584	-0.0084	0.0017	exposure	TRUE	3.88e-07	inferred	D6fZLE	cortisone
M01769	rs1907725	T	C	0.5431	-0.0078	0.0017	exposure	TRUE	2.24e-06	inferred	D6fZLE	cortisone
M01769	rs7837792	T	C	0.5936	-0.0081	0.0017	exposure	TRUE	9.46e-07	inferred	D6fZLE	cortisone
M01769	rs9391807	C	G	0.843	-0.0123	0.0025	exposure	TRUE	4.33e-07	inferred	D6fZLE	cortisone
M01769	rs9379820	T	C	0.5914	-0.0076	0.0017	exposure	TRUE	3.9e-06	inferred	D6fZLE	cortisone
M01769	rs2118096	A	C	0.6068	0.0084	0.0017	exposure	TRUE	3.88e-07	inferred	D6fZLE	cortisone
M01769	rs6910731	A	G	0.4495	0.0087	0.0018	exposure	TRUE	6.71e-07	inferred	D6fZLE	cortisone
M01769	rs10938815	T	G	0.5932	0.0099	0.0017	exposure	TRUE	2.88e-09	inferred	D6fZLE	cortisone
M01769	rs227421	T	C	0.1489	0.0116	0.0025	exposure	TRUE	1.74e-06	inferred	D6fZLE	cortisone
M01769	rs2419789	A	G	0.5695	-0.0079	0.0017	exposure	TRUE	1.68e-06	inferred	D6fZLE	cortisone
M01769	rs11532668	A	G	0.8339	0.0168	0.0038	exposure	TRUE	4.91e-06	inferred	D6fZLE	cortisone
M01769	rs10102742	T	C	0.4035	0.0078	0.0018	exposure	TRUE	7.34e-06	inferred	D6fZLE	cortisone
M01769	rs6017596	T	C	0.5825	-0.0084	0.0017	exposure	TRUE	3.88e-07	inferred	D6fZLE	cortisone
M01769	rs13280205	A	C	0.805	0.0121	0.0025	exposure	TRUE	6.49e-07	inferred	D6fZLE	cortisone
M01769	rs7814638	A	G	0.141	-0.0133	0.0025	exposure	TRUE	5.19e-08	inferred	D6fZLE	cortisone
M01769	rs9674799	A	G	0.8784	0.0157	0.0032	exposure	TRUE	4.64e-07	inferred	D6fZLE	cortisone
M01769	rs1438564	T	C	0.8089	0.0114	0.0025	exposure	TRUE	2.56e-06	inferred	D6fZLE	cortisone
M01769	rs940511	A	G	0.4652	-0.0077	0.0017	exposure	TRUE	2.96e-06	inferred	D6fZLE	cortisone
M01769	rs2325727	T	C	0.4423	-0.0076	0.0017	exposure	TRUE	3.9e-06	inferred	D6fZLE	cortisone
M01769	rs1115509	A	C	0.0138	-0.0999	0.0211	exposure	TRUE	1.1e-06	inferred	D6fZLE	cortisone
M01769	rs4717222	A	C	0.4686	-0.0086	0.0017	exposure	TRUE	2.11e-07	inferred	D6fZLE	cortisone
M01769	rs10454657	T	C	0.5849	0.0083	0.0017	exposure	TRUE	5.24e-07	inferred	D6fZLE	cortisone
M01769	rs7661472	A	C	0.4922	-0.0082	0.0017	exposure	TRUE	7.05e-07	inferred	D6fZLE	cortisone
M01769	rs6539409	T	G	0.5663	-0.0078	0.0017	exposure	TRUE	2.24e-06	inferred	D6fZLE	cortisone
M01769	rs1173830	T	C	0.6542	-0.0171	0.0034	exposure	TRUE	2.46e-07	inferred	D6fZLE	cortisone
M01769	rs10824300	A	G	0.383	0.009	0.002	exposure	TRUE	3.4e-06	inferred	D6fZLE	cortisone
M01769	rs2058473	A	G	0.6494	-0.0077	0.0017	exposure	TRUE	2.96e-06	inferred	D6fZLE	cortisone
M01769	rs1379470	A	T	0.4616	0.0078	0.0017	exposure	TRUE	2.24e-06	inferred	D6fZLE	cortisone
M01769	rs219918	C	G	0.0224	-0.0299	0.0063	exposure	TRUE	1.04e-06	inferred	D6fZLE	cortisone
M01769	rs10851734	A	G	0.6345	0.0078	0.0017	exposure	TRUE	2.24e-06	inferred	D6fZLE	cortisone
M01769	rs2272663	A	G	0.5321	0.0077	0.0017	exposure	TRUE	2.96e-06	inferred	D6fZLE	cortisone
M01769	rs1334235	C	G	0.3644	0.0077	0.0017	exposure	TRUE	2.96e-06	inferred	D6fZLE	cortisone
M01769	rs527793	T	G	0.1085	-0.0149	0.0033	exposure	TRUE	3.16e-06	inferred	D6fZLE	cortisone
M01769	rs2364598	A	C	0.149	-0.014	0.003	exposure	TRUE	1.53e-06	inferred	D6fZLE	cortisone
M01769	rs17248331	T	C	0.5848	-0.0089	0.0017	exposure	TRUE	8.24e-08	inferred	D6fZLE	cortisone
M01898	rs2935623	A	G	0.6235	-0.0079	0.0018	exposure	TRUE	5.7e-06	inferred	Kqu625	proline
M01898	rs175866	T	G	0.5784	-0.0086	0.0018	exposure	TRUE	8.86e-07	inferred	Kqu625	proline
M01898	rs6798346	A	G	0.627	-0.0167	0.0038	exposure	TRUE	5.55e-06	inferred	Kqu625	proline
M01898	rs9680846	T	C	0.2825	-0.0144	0.0024	exposure	TRUE	9.87e-10	inferred	Kqu625	proline
M01898	rs893175	A	C	0.5884	-0.0086	0.0018	exposure	TRUE	8.86e-07	inferred	Kqu625	proline
M01898	rs1394836	T	C	0.6032	0.0083	0.0018	exposure	TRUE	2e-06	inferred	Kqu625	proline
M01898	rs2185865	A	C	0.9245	0.0177	0.0034	exposure	TRUE	9.65e-08	inferred	Kqu625	proline
M01898	rs1888182	T	C	0.4159	0.0079	0.0018	exposure	TRUE	5.7e-06	inferred	Kqu625	proline
M01898	rs950755	T	C	0.8596	-0.0116	0.0026	exposure	TRUE	4.07e-06	inferred	Kqu625	proline
M01898	rs1615586	T	G	0.7674	-0.0196	0.0043	exposure	TRUE	2.58e-06	inferred	Kqu625	proline
M01898	rs715544	A	G	0.093	-0.0199	0.0036	exposure	TRUE	1.62e-08	inferred	Kqu625	proline
M01898	rs10183099	A	G	0.6391	-0.0084	0.0018	exposure	TRUE	1.53e-06	inferred	Kqu625	proline
M01898	rs11848063	A	G	0.5861	0.0087	0.0018	exposure	TRUE	6.71e-07	inferred	Kqu625	proline
M01898	rs9360494	T	C	0.5977	-0.0083	0.0018	exposure	TRUE	2e-06	inferred	Kqu625	proline
M01898	rs13025367	C	G	0.6759	-0.0079	0.0018	exposure	TRUE	5.7e-06	inferred	Kqu625	proline
M01898	rs10954090	T	C	0.1522	0.013	0.0026	exposure	TRUE	2.87e-07	inferred	Kqu625	proline
M01898	rs10501294	T	C	0.8715	-0.0124	0.0027	exposure	TRUE	2.19e-06	inferred	Kqu625	proline
M01898	rs10512634	A	G	0.1405	0.0117	0.0026	exposure	TRUE	3.4e-06	inferred	Kqu625	proline
M01898	rs11183620	A	G	0.4679	0.0082	0.0017	exposure	TRUE	7.05e-07	inferred	Kqu625	proline
M01898	rs7560860	A	G	0.4253	0.0079	0.0018	exposure	TRUE	5.7e-06	inferred	Kqu625	proline
M01898	rs9540462	T	G	0.8756	-0.012	0.0026	exposure	TRUE	1.96e-06	inferred	Kqu625	proline
M01898	rs7029664	T	C	0.5057	0.0077	0.0017	exposure	TRUE	2.96e-06	inferred	Kqu625	proline
M01898	rs535633	A	G	0.5847	-0.0086	0.0018	exposure	TRUE	8.86e-07	inferred	Kqu625	proline
M01898	rs9605907	A	G	0.1623	-0.0229	0.0026	exposure	TRUE	6.39e-19	inferred	Kqu625	proline
M01898	rs17742907	A	G	0.0765	0.0174	0.0039	exposure	TRUE	4.07e-06	inferred	Kqu625	proline
M01898	rs11075967	T	C	0.6699	-0.0087	0.0018	exposure	TRUE	6.71e-07	inferred	Kqu625	proline
M01898	rs2518802	A	C	0.903	-0.0534	0.0033	exposure	TRUE	3.39e-59	inferred	Kqu625	proline
M01898	rs1928871	C	G	0.3987	0.0083	0.0018	exposure	TRUE	2e-06	inferred	Kqu625	proline
M01898	rs12243290	A	G	0.8997	-0.0157	0.0034	exposure	TRUE	1.94e-06	inferred	Kqu625	proline
M01898	rs12723859	A	G	0.6369	-0.0098	0.0018	exposure	TRUE	2.6e-08	inferred	Kqu625	proline
M01898	rs5746636	T	G	0.1975	-0.0319	0.0036	exposure	TRUE	3.96e-19	inferred	Kqu625	proline
M01898	rs11963846	A	T	0.4468	0.008	0.0018	exposure	TRUE	4.41e-06	inferred	Kqu625	proline
M01898	rs10747856	A	G	0.5243	-0.0079	0.0017	exposure	TRUE	1.68e-06	inferred	Kqu625	proline
M01898	rs7296105	A	C	0.8773	0.0262	0.0055	exposure	TRUE	9.51e-07	inferred	Kqu625	proline
M01898	rs6769362	C	G	0.6423	-0.0079	0.0018	exposure	TRUE	5.7e-06	inferred	Kqu625	proline
M01898	rs4580644	T	C	0.4937	0.0157	0.0035	exposure	TRUE	3.63e-06	inferred	Kqu625	proline
M01898	rs4978836	A	G	0.391	0.009	0.002	exposure	TRUE	3.4e-06	inferred	Kqu625	proline
M01898	rs7208186	T	C	0.8619	0.0139	0.0026	exposure	TRUE	4.49e-08	inferred	Kqu625	proline
M01898	rs6085132	T	C	0.9725	-0.0272	0.0059	exposure	TRUE	2.01e-06	inferred	Kqu625	proline
M01898	rs5747934	T	C	0.0468	0.0715	0.0051	exposure	TRUE	5.91e-45	inferred	Kqu625	proline
M01898	rs7858706	T	C	0.4952	-0.0077	0.0017	exposure	TRUE	2.96e-06	inferred	Kqu625	proline
M01898	rs11784679	T	G	0.7763	-0.0116	0.0025	exposure	TRUE	1.74e-06	inferred	Kqu625	proline
M02132	rs7597477	A	G	0.9327	-0.0155	0.0034	exposure	TRUE	2.57e-06	inferred	2lt67B	citrulline
M02132	rs10164524	A	G	0.6775	-0.01	0.0017	exposure	TRUE	2.02e-09	inferred	2lt67B	citrulline
M02132	rs1920325	T	C	0.6425	-0.0081	0.0017	exposure	TRUE	9.46e-07	inferred	2lt67B	citrulline
M02132	rs11243372	A	G	0.5474	0.0087	0.0017	exposure	TRUE	1.55e-07	inferred	2lt67B	citrulline
M02132	rs6889120	T	C	0.9378	-0.034	0.0076	exposure	TRUE	3.84e-06	inferred	2lt67B	citrulline
M02132	rs1437588	A	G	0.479	0.0078	0.0018	exposure	TRUE	7.34e-06	inferred	2lt67B	citrulline
M02132	rs554710	T	C	0.7074	-0.0084	0.0018	exposure	TRUE	1.53e-06	inferred	2lt67B	citrulline
M02132	rs17681684	A	G	0.3158	0.0085	0.0017	exposure	TRUE	2.87e-07	inferred	2lt67B	citrulline
M02132	rs410349	A	G	0.5203	0.0077	0.0017	exposure	TRUE	2.96e-06	inferred	2lt67B	citrulline
M02132	rs4768769	T	C	0.6012	-0.0078	0.0017	exposure	TRUE	2.24e-06	inferred	2lt67B	citrulline
M02132	rs682103	T	C	0.7055	-0.0097	0.0018	exposure	TRUE	3.54e-08	inferred	2lt67B	citrulline
M02132	rs6994363	A	G	0.8662	-0.0121	0.0026	exposure	TRUE	1.63e-06	inferred	2lt67B	citrulline
M02132	rs2350885	A	T	0.3481	-0.0079	0.0018	exposure	TRUE	5.7e-06	inferred	2lt67B	citrulline
M02132	rs6510448	T	G	0.6691	0.0077	0.0017	exposure	TRUE	2.96e-06	inferred	2lt67B	citrulline
M02132	rs12147171	C	G	0.1169	-0.0118	0.0026	exposure	TRUE	2.83e-06	inferred	2lt67B	citrulline
M02132	rs6040877	A	G	0.2715	-0.0081	0.0018	exposure	TRUE	3.4e-06	inferred	2lt67B	citrulline
M02132	rs278064	T	C	0.6401	0.0083	0.0017	exposure	TRUE	5.24e-07	inferred	2lt67B	citrulline
M02132	rs779463	T	G	0.3012	-0.0077	0.0017	exposure	TRUE	2.96e-06	inferred	2lt67B	citrulline
M02132	rs1511589	A	G	0.4559	0.0077	0.0017	exposure	TRUE	2.96e-06	inferred	2lt67B	citrulline
M02132	rs17142889	T	G	0.1339	0.0111	0.0025	exposure	TRUE	4.5e-06	inferred	2lt67B	citrulline
M02132	rs13208172	T	C	0.9562	0.0216	0.0049	exposure	TRUE	5.21e-06	inferred	2lt67B	citrulline
M02132	rs7580046	A	G	0.5292	0.0096	0.0017	exposure	TRUE	8.16e-09	inferred	2lt67B	citrulline
M02132	rs10858075	T	C	0.4061	-0.0091	0.0017	exposure	TRUE	4.33e-08	inferred	2lt67B	citrulline
M02132	rs310101	A	G	0.9579	0.0367	0.0079	exposure	TRUE	1.7e-06	inferred	2lt67B	citrulline
M02132	rs10234187	T	C	0.3185	0.0085	0.0017	exposure	TRUE	2.87e-07	inferred	2lt67B	citrulline
M02132	rs17821771	T	G	0.3485	-0.0082	0.0017	exposure	TRUE	7.05e-07	inferred	2lt67B	citrulline
M02132	rs13267180	A	G	0.4794	0.0081	0.0017	exposure	TRUE	9.46e-07	inferred	2lt67B	citrulline
M02132	rs13105113	A	C	0.8769	0.0114	0.0026	exposure	TRUE	5.81e-06	inferred	2lt67B	citrulline
M02132	rs9354336	T	C	0.8733	0.0113	0.0025	exposure	TRUE	3.09e-06	inferred	2lt67B	citrulline
M02132	rs879126	T	G	0.3286	-0.0086	0.0017	exposure	TRUE	2.11e-07	inferred	2lt67B	citrulline
M02132	rs12701265	A	G	0.3919	0.0086	0.0017	exposure	TRUE	2.11e-07	inferred	2lt67B	citrulline
M02132	rs758186	T	C	0.6536	-0.0077	0.0017	exposure	TRUE	2.96e-06	inferred	2lt67B	citrulline
M02132	rs2506864	T	G	0.4103	-0.0076	0.0017	exposure	TRUE	3.9e-06	inferred	2lt67B	citrulline
M02132	rs539904	A	G	0.7056	-0.0086	0.0018	exposure	TRUE	8.86e-07	inferred	2lt67B	citrulline
M02132	rs10477454	T	C	0.0169	-0.0374	0.0082	exposure	TRUE	2.55e-06	inferred	2lt67B	citrulline
M02132	rs11966892	C	G	0.3	-0.0079	0.0017	exposure	TRUE	1.68e-06	inferred	2lt67B	citrulline
M02132	rs11993007	A	G	0.3167	-0.0127	0.0028	exposure	TRUE	2.87e-06	inferred	2lt67B	citrulline
M02132	rs2487410	T	C	0.4696	-0.0081	0.0017	exposure	TRUE	9.46e-07	inferred	2lt67B	citrulline
M02132	rs10504742	A	T	0.5543	-0.0081	0.0017	exposure	TRUE	9.46e-07	inferred	2lt67B	citrulline
M02132	rs10489008	A	C	0.4919	-0.0076	0.0017	exposure	TRUE	3.9e-06	inferred	2lt67B	citrulline
M02132	rs8021336	A	G	0.313	-0.0086	0.0018	exposure	TRUE	8.86e-07	inferred	2lt67B	citrulline
M02132	rs2313523	C	G	0.4305	0.0087	0.0017	exposure	TRUE	1.55e-07	inferred	2lt67B	citrulline
M02132	rs16841570	T	C	0.9726	0.0248	0.0056	exposure	TRUE	4.74e-06	inferred	2lt67B	citrulline
M02132	rs7012395	T	C	0.3041	-0.0081	0.0018	exposure	TRUE	3.4e-06	inferred	2lt67B	citrulline
M02132	rs1935815	A	T	0.3513	0.0111	0.0017	exposure	TRUE	3.3e-11	inferred	2lt67B	citrulline
M02132	rs11119951	T	C	0.1175	0.0119	0.0026	exposure	TRUE	2.36e-06	inferred	2lt67B	citrulline
M02132	rs8033140	T	C	0.3547	0.008	0.0017	exposure	TRUE	1.26e-06	inferred	2lt67B	citrulline
M02132	rs1952692	A	C	0.6538	0.008	0.0017	exposure	TRUE	1.26e-06	inferred	2lt67B	citrulline
M02132	rs9824791	A	G	0.4822	0.0079	0.0017	exposure	TRUE	1.68e-06	inferred	2lt67B	citrulline
M02137	rs17428569	A	G	0.4232	-0.0408	0.0077	exposure	TRUE	5.83e-08	inferred	mTkDdI	biliverdin
M02137	rs17863762	A	G	0.0288	-0.0632	0.0119	exposure	TRUE	5.45e-08	inferred	mTkDdI	biliverdin
M02137	rs7440035	T	G	0.7877	-0.0405	0.0091	exposure	TRUE	4.28e-06	inferred	mTkDdI	biliverdin
M02137	rs12615708	A	G	0.0251	0.0591	0.0124	exposure	TRUE	9.39e-07	inferred	mTkDdI	biliverdin
M02137	rs17864714	A	G	0.0342	0.0523	0.0117	exposure	TRUE	3.91e-06	inferred	mTkDdI	biliverdin
M02137	rs28948069	C	G	0.8649	-0.0317	0.006	exposure	TRUE	6.34e-08	inferred	mTkDdI	biliverdin
M02137	rs7045137	A	G	0.3947	-0.0169	0.0037	exposure	TRUE	2.47e-06	inferred	mTkDdI	biliverdin
M02137	rs6503066	T	C	0.0984	0.0317	0.0065	exposure	TRUE	5.39e-07	inferred	mTkDdI	biliverdin
M02137	rs887829	T	C	0.3411	0.1131	0.0041	exposure	TRUE	8.34e-168	inferred	mTkDdI	biliverdin
M02137	rs1891053	A	G	0.0145	0.1831	0.0371	exposure	TRUE	4e-07	inferred	mTkDdI	biliverdin
M02137	rs2349945	T	C	0.3863	-0.0347	0.0077	exposure	TRUE	3.3e-06	inferred	mTkDdI	biliverdin
M02137	rs2924450	C	G	0.1956	-0.0272	0.005	exposure	TRUE	2.66e-08	inferred	mTkDdI	biliverdin
M02137	rs17868378	A	C	0.932	-0.034	0.0075	exposure	TRUE	2.9e-06	inferred	mTkDdI	biliverdin
M02137	rs6717546	A	G	0.3648	-0.0395	0.0036	exposure	TRUE	2.6e-28	inferred	mTkDdI	biliverdin
M02137	rs4738000	A	T	0.5626	0.0174	0.0036	exposure	TRUE	6.71e-07	inferred	mTkDdI	biliverdin
M02137	rs6837370	A	G	0.1004	0.0645	0.0122	exposure	TRUE	6.22e-08	inferred	mTkDdI	biliverdin
M02137	rs13383300	C	G	0.9722	0.054	0.0113	exposure	TRUE	8.82e-07	inferred	mTkDdI	biliverdin
M02137	rs838705	A	G	0.6134	0.0266	0.0036	exposure	TRUE	7.4e-14	inferred	mTkDdI	biliverdin
M02137	rs12371604	T	C	0.7709	-0.0205	0.0043	exposure	TRUE	9.33e-07	inferred	mTkDdI	biliverdin
M02137	rs988344	A	C	0.1251	0.0329	0.0059	exposure	TRUE	1.23e-08	inferred	mTkDdI	biliverdin
M02137	rs12496969	A	G	0.7844	0.0202	0.0044	exposure	TRUE	2.21e-06	inferred	mTkDdI	biliverdin
M02137	rs741382	T	C	0.2234	-0.0472	0.0093	exposure	TRUE	1.93e-07	inferred	mTkDdI	biliverdin
M02137	rs17864661	T	C	0.0891	0.054	0.007	exposure	TRUE	6.08e-15	inferred	mTkDdI	biliverdin
M02137	rs2760277	A	G	0.7946	0.0197	0.0044	exposure	TRUE	3.78e-06	inferred	mTkDdI	biliverdin
M02137	rs4964090	A	G	0.5654	-0.019	0.0036	exposure	TRUE	6.54e-08	inferred	mTkDdI	biliverdin
M02137	rs280194	T	C	0.7311	-0.0197	0.0043	exposure	TRUE	2.31e-06	inferred	mTkDdI	biliverdin
M02137	rs7608713	A	G	0.24	-0.0415	0.0044	exposure	TRUE	2.02e-21	inferred	mTkDdI	biliverdin
M02137	rs28900371	A	G	0.0352	0.089	0.01	exposure	TRUE	2.79e-19	inferred	mTkDdI	biliverdin
M02137	rs1076454	T	C	0.1081	0.0325	0.0065	exposure	TRUE	2.87e-07	inferred	mTkDdI	biliverdin
M02137	rs12618259	A	T	0.7619	0.0397	0.0044	exposure	TRUE	9.17e-20	inferred	mTkDdI	biliverdin
M02137	rs1019595	T	C	0.9326	-0.0345	0.0076	exposure	TRUE	2.82e-06	inferred	mTkDdI	biliverdin
M02137	rs10170160	T	C	0.5675	0.0338	0.0057	exposure	TRUE	1.52e-09	inferred	mTkDdI	biliverdin
M02137	rs6823453	A	G	0.2233	0.0231	0.0044	exposure	TRUE	7.6e-08	inferred	mTkDdI	biliverdin
M02137	rs2457247	T	G	0.8712	-0.0242	0.0053	exposure	TRUE	2.49e-06	inferred	mTkDdI	biliverdin
M02342	rs7868774	A	G	0.2709	-0.0188	0.0039	exposure	TRUE	7.16e-07	inferred	TbmLpL	serotonin (5HT)
M02342	rs5764174	T	C	0.2445	-0.0194	0.004	exposure	TRUE	6.17e-07	inferred	TbmLpL	serotonin (5HT)
M02342	rs10953038	T	C	0.8497	0.022	0.0048	exposure	TRUE	2.29e-06	inferred	TbmLpL	serotonin (5HT)
M02342	rs988694	A	G	0.477	-0.0145	0.0033	exposure	TRUE	5.57e-06	inferred	TbmLpL	serotonin (5HT)
M02342	rs2742351	C	G	0.2209	-0.0235	0.0046	exposure	TRUE	1.62e-07	inferred	TbmLpL	serotonin (5HT)
M02342	rs6466265	A	G	0.7977	0.0186	0.004	exposure	TRUE	1.66e-06	inferred	TbmLpL	serotonin (5HT)
M02342	rs11781043	T	C	0.6731	-0.0187	0.0042	exposure	TRUE	4.25e-06	inferred	TbmLpL	serotonin (5HT)
M02342	rs12646122	T	C	0.0308	-0.0497	0.0104	exposure	TRUE	8.82e-07	inferred	TbmLpL	serotonin (5HT)
M02342	rs2036136	T	C	0.4587	-0.0256	0.0056	exposure	TRUE	2.42e-06	inferred	TbmLpL	serotonin (5HT)
M02342	rs17708932	A	G	0.0376	-0.0766	0.0171	exposure	TRUE	3.74e-06	inferred	TbmLpL	serotonin (5HT)
M02342	rs10881427	T	G	0.5558	-0.015	0.0032	exposure	TRUE	1.38e-06	inferred	TbmLpL	serotonin (5HT)
M02342	rs825278	T	C	0.0201	-0.0913	0.0192	exposure	TRUE	9.91e-07	inferred	TbmLpL	serotonin (5HT)
M02342	rs10516056	T	C	0.1978	-0.0222	0.0045	exposure	TRUE	4.04e-07	inferred	TbmLpL	serotonin (5HT)
M02342	rs9953702	A	G	0.3601	0.0146	0.0033	exposure	TRUE	4.84e-06	inferred	TbmLpL	serotonin (5HT)
M02342	rs3753556	T	C	0.4325	0.015	0.0032	exposure	TRUE	1.38e-06	inferred	TbmLpL	serotonin (5HT)
M02342	rs8113773	A	G	0.5616	0.016	0.0033	exposure	TRUE	6.22e-07	inferred	TbmLpL	serotonin (5HT)
M02730	rs2085545	T	G	0.2883	0.0098	0.0022	exposure	TRUE	4.2e-06	inferred	7YoMVX	gamma-glutamylglutamine
M02730	rs1043011	T	G	0.173	-0.0238	0.0027	exposure	TRUE	5.99e-19	inferred	7YoMVX	gamma-glutamylglutamine
M02730	rs17602430	T	C	0.079	0.0172	0.0036	exposure	TRUE	8.86e-07	inferred	7YoMVX	gamma-glutamylglutamine
M02730	rs9436667	T	C	0.1138	0.0135	0.003	exposure	TRUE	3.4e-06	inferred	7YoMVX	gamma-glutamylglutamine
M02730	rs4981468	A	G	0.0509	0.0207	0.0045	exposure	TRUE	2.11e-06	inferred	7YoMVX	gamma-glutamylglutamine
M02730	rs6488270	A	G	0.4076	0.0096	0.0021	exposure	TRUE	2.42e-06	inferred	7YoMVX	gamma-glutamylglutamine
M02730	rs849039	T	G	0.779	-0.0135	0.0028	exposure	TRUE	7.13e-07	inferred	7YoMVX	gamma-glutamylglutamine
M02730	rs4880550	T	C	0.1292	0.015	0.003	exposure	TRUE	2.87e-07	inferred	7YoMVX	gamma-glutamylglutamine
M02730	rs10497174	T	C	0.2732	0.0103	0.0022	exposure	TRUE	1.42e-06	inferred	7YoMVX	gamma-glutamylglutamine
M02730	rs7068278	T	G	0.1968	0.0116	0.0023	exposure	TRUE	2.29e-07	inferred	7YoMVX	gamma-glutamylglutamine
M02730	rs35592	T	C	0.7618	0.0107	0.0022	exposure	TRUE	5.76e-07	inferred	7YoMVX	gamma-glutamylglutamine
M02730	rs1751956	T	G	0.8647	0.016	0.0029	exposure	TRUE	1.72e-08	inferred	7YoMVX	gamma-glutamylglutamine
M02730	rs10432570	A	G	0.0145	0.0738	0.0138	exposure	TRUE	4.45e-08	inferred	7YoMVX	gamma-glutamylglutamine
M02730	rs11151406	A	T	0.9444	0.0301	0.0066	exposure	TRUE	2.55e-06	inferred	7YoMVX	gamma-glutamylglutamine
M02730	rs1832664	T	C	0.2818	-0.0097	0.0022	exposure	TRUE	5.19e-06	inferred	7YoMVX	gamma-glutamylglutamine
M02730	rs3094600	A	G	0.2637	-0.0099	0.0022	exposure	TRUE	3.4e-06	inferred	7YoMVX	gamma-glutamylglutamine
M02730	rs4587207	A	G	0.8566	-0.0129	0.0028	exposure	TRUE	2.04e-06	inferred	7YoMVX	gamma-glutamylglutamine
M02730	rs832404	T	C	0.8684	-0.013	0.0029	exposure	TRUE	3.68e-06	inferred	7YoMVX	gamma-glutamylglutamine
M02730	rs3931670	C	G	0.2941	0.0099	0.0021	exposure	TRUE	1.21e-06	inferred	7YoMVX	gamma-glutamylglutamine
M02730	rs192598	A	C	0.3185	0.0103	0.0022	exposure	TRUE	1.42e-06	inferred	7YoMVX	gamma-glutamylglutamine
M02730	rs17041868	T	C	0.939	0.0196	0.0042	exposure	TRUE	1.53e-06	inferred	7YoMVX	gamma-glutamylglutamine
M02730	rs12737843	T	C	0.7976	0.012	0.0023	exposure	TRUE	9.07e-08	inferred	7YoMVX	gamma-glutamylglutamine
M02730	rs1260326	T	C	0.4122	-0.0121	0.0021	exposure	TRUE	4.16e-09	inferred	7YoMVX	gamma-glutamylglutamine
M02734	rs1560792	A	G	0.3354	0.009	0.0018	exposure	TRUE	2.87e-07	inferred	HE221q	gamma-glutamyltyrosine
M02734	rs3819535	T	C	0.618	-0.0079	0.0017	exposure	TRUE	1.68e-06	inferred	HE221q	gamma-glutamyltyrosine
M02734	rs2504282	A	G	0.9338	0.0191	0.0042	exposure	TRUE	2.71e-06	inferred	HE221q	gamma-glutamyltyrosine
M02734	rs12429206	A	G	0.3376	0.0086	0.0018	exposure	TRUE	8.86e-07	inferred	HE221q	gamma-glutamyltyrosine
M02734	rs3936152	T	C	0.6051	0.0079	0.0018	exposure	TRUE	5.7e-06	inferred	HE221q	gamma-glutamyltyrosine
M02734	rs12192718	A	T	0.1412	0.0142	0.0025	exposure	TRUE	6.73e-09	inferred	HE221q	gamma-glutamyltyrosine
M02734	rs11165454	T	C	0.5583	0.0089	0.0017	exposure	TRUE	8.24e-08	inferred	HE221q	gamma-glutamyltyrosine
M02734	rs5993685	T	G	0.8639	0.0117	0.0026	exposure	TRUE	3.4e-06	inferred	HE221q	gamma-glutamyltyrosine
M02734	rs1512342	T	C	0.3393	0.0095	0.0017	exposure	TRUE	1.15e-08	inferred	HE221q	gamma-glutamyltyrosine
M02734	rs10498270	A	G	0.6222	0.0088	0.0017	exposure	TRUE	1.13e-07	inferred	HE221q	gamma-glutamyltyrosine
M02734	rs17558863	A	G	0.955	-0.0222	0.005	exposure	TRUE	4.5e-06	inferred	HE221q	gamma-glutamyltyrosine
M02734	rs10013737	A	G	0.6839	0.0087	0.0018	exposure	TRUE	6.71e-07	inferred	HE221q	gamma-glutamyltyrosine
M02734	rs848767	T	C	0.0696	-0.0179	0.0039	exposure	TRUE	2.22e-06	inferred	HE221q	gamma-glutamyltyrosine
M02734	rs11776904	C	G	0.1522	0.0214	0.0048	exposure	TRUE	4.13e-06	inferred	HE221q	gamma-glutamyltyrosine
M02734	rs7219635	T	C	0.6496	-0.0078	0.0017	exposure	TRUE	2.24e-06	inferred	HE221q	gamma-glutamyltyrosine
M02734	rs875740	A	C	0.6656	0.0102	0.0018	exposure	TRUE	7.28e-09	inferred	HE221q	gamma-glutamyltyrosine
M02734	rs12546042	T	C	0.4197	0.0077	0.0017	exposure	TRUE	2.96e-06	inferred	HE221q	gamma-glutamyltyrosine
M02734	rs9940990	A	T	0.3545	-0.0104	0.0018	exposure	TRUE	3.78e-09	inferred	HE221q	gamma-glutamyltyrosine
M02734	rs12276109	T	C	0.4352	-0.0084	0.0017	exposure	TRUE	3.88e-07	inferred	HE221q	gamma-glutamyltyrosine
M02734	rs1340971	T	C	0.6654	-0.008	0.0017	exposure	TRUE	1.26e-06	inferred	HE221q	gamma-glutamyltyrosine
M02734	rs4487134	T	G	0.355	-0.0083	0.0017	exposure	TRUE	5.24e-07	inferred	HE221q	gamma-glutamyltyrosine
M02734	rs4572660	T	G	0.6118	-0.0088	0.0017	exposure	TRUE	1.13e-07	inferred	HE221q	gamma-glutamyltyrosine
M02734	rs4777924	A	T	0.618	-0.0079	0.0018	exposure	TRUE	5.7e-06	inferred	HE221q	gamma-glutamyltyrosine
M02734	rs8132248	T	C	0.0986	0.018	0.0037	exposure	TRUE	5.73e-07	inferred	HE221q	gamma-glutamyltyrosine
M02734	rs2396461	T	C	0.121	0.0117	0.0026	exposure	TRUE	3.4e-06	inferred	HE221q	gamma-glutamyltyrosine
M02734	rs322614	A	G	0.3892	0.0084	0.0017	exposure	TRUE	3.88e-07	inferred	HE221q	gamma-glutamyltyrosine
M02734	rs2254174	T	C	0.8981	-0.0148	0.0033	exposure	TRUE	3.65e-06	inferred	HE221q	gamma-glutamyltyrosine
M02734	rs8013373	A	G	0.3428	-0.0091	0.0018	exposure	TRUE	2.15e-07	inferred	HE221q	gamma-glutamyltyrosine
M02734	rs11023332	C	G	0.4335	-0.009	0.0017	exposure	TRUE	5.98e-08	inferred	HE221q	gamma-glutamyltyrosine
M02734	rs2445976	A	C	0.4652	0.0079	0.0017	exposure	TRUE	1.68e-06	inferred	HE221q	gamma-glutamyltyrosine
M02734	rs151743	T	C	0.426	-0.009	0.002	exposure	TRUE	3.4e-06	inferred	HE221q	gamma-glutamyltyrosine
M02734	rs10840070	T	C	0.3602	-0.0079	0.0018	exposure	TRUE	5.7e-06	inferred	HE221q	gamma-glutamyltyrosine
M02734	rs2111718	A	G	0.8615	-0.0227	0.005	exposure	TRUE	2.81e-06	inferred	HE221q	gamma-glutamyltyrosine
M02734	rs4465961	T	C	0.3479	0.0083	0.0018	exposure	TRUE	2e-06	inferred	HE221q	gamma-glutamyltyrosine
M02734	rs17720371	T	C	0.4737	-0.0078	0.0017	exposure	TRUE	2.24e-06	inferred	HE221q	gamma-glutamyltyrosine
M02734	rs9310707	A	G	0.3473	-0.0082	0.0018	exposure	TRUE	2.61e-06	inferred	HE221q	gamma-glutamyltyrosine
M02734	rs11199176	A	C	0.5221	0.0077	0.0017	exposure	TRUE	2.96e-06	inferred	HE221q	gamma-glutamyltyrosine
M02734	rs956966	A	G	0.4858	-0.0101	0.0018	exposure	TRUE	1.01e-08	inferred	HE221q	gamma-glutamyltyrosine
M02734	rs17593458	C	G	0.8978	0.0144	0.0032	exposure	TRUE	3.4e-06	inferred	HE221q	gamma-glutamyltyrosine
M02734	rs17616555	A	G	0.1597	-0.0112	0.0025	exposure	TRUE	3.73e-06	inferred	HE221q	gamma-glutamyltyrosine
M02734	rs353620	A	G	0.6613	-0.0077	0.0017	exposure	TRUE	2.96e-06	inferred	HE221q	gamma-glutamyltyrosine
M02734	rs2933568	T	C	0.3125	-0.008	0.0018	exposure	TRUE	4.41e-06	inferred	HE221q	gamma-glutamyltyrosine
M02734	rs10774085	A	C	0.6817	0.008	0.0018	exposure	TRUE	4.41e-06	inferred	HE221q	gamma-glutamyltyrosine
M02734	rs1418942	A	C	0.5768	-0.0077	0.0017	exposure	TRUE	2.96e-06	inferred	HE221q	gamma-glutamyltyrosine
M02734	rs17115614	T	C	0.3631	0.0081	0.0017	exposure	TRUE	9.46e-07	inferred	HE221q	gamma-glutamyltyrosine
M02734	rs6456786	T	C	0.3582	-0.008	0.0018	exposure	TRUE	4.41e-06	inferred	HE221q	gamma-glutamyltyrosine
M02734	rs2250515	T	G	0.5346	-0.0083	0.0017	exposure	TRUE	5.24e-07	inferred	HE221q	gamma-glutamyltyrosine
M02734	rs10498502	T	C	0.8352	0.0122	0.0025	exposure	TRUE	5.3e-07	inferred	HE221q	gamma-glutamyltyrosine
M02734	rs5751902	T	C	0.3762	0.012	0.0025	exposure	TRUE	7.93e-07	inferred	HE221q	gamma-glutamyltyrosine
M02734	rs5010651	T	C	0.8332	-0.0132	0.0025	exposure	TRUE	6.46e-08	inferred	HE221q	gamma-glutamyltyrosine
M02734	rs1864151	A	C	0.5575	0.0089	0.0017	exposure	TRUE	8.24e-08	inferred	HE221q	gamma-glutamyltyrosine
M03127	rs11225976	T	C	0.5984	0.0108	0.0024	exposure	TRUE	3.4e-06	inferred	glfqBV	hypoxanthine
M03127	rs7644390	A	T	0.3478	0.0129	0.0025	exposure	TRUE	1.23e-07	inferred	glfqBV	hypoxanthine
M03127	rs113515	C	G	0.5982	-0.0109	0.0024	exposure	TRUE	2.79e-06	inferred	glfqBV	hypoxanthine
M03127	rs2113305	T	G	0.2651	-0.0134	0.0029	exposure	TRUE	1.91e-06	inferred	glfqBV	hypoxanthine
M03127	rs10878072	A	G	0.6887	0.0137	0.003	exposure	TRUE	2.48e-06	inferred	glfqBV	hypoxanthine
M03127	rs275721	A	C	0.509	-0.016	0.003	exposure	TRUE	4.82e-08	inferred	glfqBV	hypoxanthine
M03127	rs17280018	A	T	0.2083	-0.0234	0.0052	exposure	TRUE	3.4e-06	inferred	glfqBV	hypoxanthine
M03127	rs17033733	T	C	0.878	0.0177	0.0038	exposure	TRUE	1.6e-06	inferred	glfqBV	hypoxanthine
M03127	rs2900071	T	C	0.2178	-0.014	0.0031	exposure	TRUE	3.15e-06	inferred	glfqBV	hypoxanthine
M03127	rs16948294	A	T	0.0694	-0.041	0.0085	exposure	TRUE	7.05e-07	inferred	glfqBV	hypoxanthine
M03127	rs2145985	T	C	0.16	-0.0152	0.0033	exposure	TRUE	2.05e-06	inferred	glfqBV	hypoxanthine
M03127	rs6459467	A	G	0.3888	0.0202	0.0025	exposure	TRUE	3.24e-16	inferred	glfqBV	hypoxanthine
M03127	rs6567408	C	G	0.3922	0.0134	0.003	exposure	TRUE	3.97e-06	inferred	glfqBV	hypoxanthine
M03127	rs4147184	A	G	0.6082	0.0112	0.0025	exposure	TRUE	3.73e-06	inferred	glfqBV	hypoxanthine
M03127	rs11260728	C	G	0.4106	-0.0119	0.0024	exposure	TRUE	3.56e-07	inferred	glfqBV	hypoxanthine
M03127	rs3793568	A	T	0.2657	-0.0133	0.003	exposure	TRUE	4.64e-06	inferred	glfqBV	hypoxanthine
M03127	rs11595079	T	G	0.0951	-0.0214	0.0045	exposure	TRUE	9.9e-07	inferred	glfqBV	hypoxanthine
M03127	rs9379061	C	G	0.9562	-0.0456	0.0099	exposure	TRUE	2.05e-06	inferred	glfqBV	hypoxanthine
M03127	rs2660895	T	C	0.6516	0.0124	0.0025	exposure	TRUE	3.52e-07	inferred	glfqBV	hypoxanthine
M03127	rs4776752	A	G	0.1512	0.0178	0.0039	exposure	TRUE	2.51e-06	inferred	glfqBV	hypoxanthine
M03127	rs1824583	A	G	0.7906	-0.0145	0.0031	exposure	TRUE	1.45e-06	inferred	glfqBV	hypoxanthine
M03127	rs1433818	T	C	0.0808	0.0206	0.0046	exposure	TRUE	3.76e-06	inferred	glfqBV	hypoxanthine
M03127	rs2939707	A	C	0.5698	0.0109	0.0024	exposure	TRUE	2.79e-06	inferred	glfqBV	hypoxanthine
M03127	rs10847679	T	C	0.4091	-0.0176	0.004	exposure	TRUE	5.41e-06	inferred	glfqBV	hypoxanthine
M03127	rs1587235	A	G	0.3312	-0.0132	0.0029	exposure	TRUE	2.66e-06	inferred	glfqBV	hypoxanthine
M03141	rs185077	T	C	0.4986	-0.0193	0.0023	exposure	TRUE	2.4e-17	inferred	DQmGa1	betaine
M03141	rs11943623	A	G	0.1709	-0.0115	0.0026	exposure	TRUE	4.87e-06	inferred	DQmGa1	betaine
M03141	rs936108	T	C	0.5405	-0.0083	0.0018	exposure	TRUE	2e-06	inferred	DQmGa1	betaine
M03141	rs981715	A	G	0.1652	0.012	0.0026	exposure	TRUE	1.96e-06	inferred	DQmGa1	betaine
M03141	rs9982015	T	C	0.9101	-0.0193	0.0035	exposure	TRUE	1.75e-08	inferred	DQmGa1	betaine
M03141	rs163124	T	G	0.712	0.0121	0.0024	exposure	TRUE	2.31e-07	inferred	DQmGa1	betaine
M03141	rs7668550	T	G	0.0157	-0.0368	0.0081	exposure	TRUE	2.77e-06	inferred	DQmGa1	betaine
M03141	rs12569219	A	C	0.1612	-0.0118	0.0026	exposure	TRUE	2.83e-06	inferred	DQmGa1	betaine
M03141	rs7732845	A	G	0.8978	0.0298	0.0033	exposure	TRUE	8.56e-20	inferred	DQmGa1	betaine
M03141	rs1535039	T	C	0.912	0.0175	0.0035	exposure	TRUE	2.87e-07	inferred	DQmGa1	betaine
M03141	rs17750747	T	C	0.9165	0.0164	0.0035	exposure	TRUE	1.39e-06	inferred	DQmGa1	betaine
M03141	rs6908726	C	G	0.9098	0.0155	0.0035	exposure	TRUE	4.74e-06	inferred	DQmGa1	betaine
M03141	rs9886534	T	C	0.5101	-0.0079	0.0018	exposure	TRUE	5.7e-06	inferred	DQmGa1	betaine
M03141	rs2851391	T	C	0.4582	-0.0121	0.0018	exposure	TRUE	8.95e-12	inferred	DQmGa1	betaine
M03141	rs13021675	T	C	0.1956	-0.0123	0.0026	exposure	TRUE	1.12e-06	inferred	DQmGa1	betaine
M03141	rs12151827	T	C	0.8159	-0.0141	0.0026	exposure	TRUE	2.93e-08	inferred	DQmGa1	betaine
M03141	rs7126003	T	C	0.6259	0.0185	0.0039	exposure	TRUE	1.05e-06	inferred	DQmGa1	betaine
M03141	rs7781104	T	C	0.2683	0.0208	0.0047	exposure	TRUE	4.81e-06	inferred	DQmGa1	betaine
M03141	rs9981490	A	G	0.5207	-0.0079	0.0018	exposure	TRUE	5.7e-06	inferred	DQmGa1	betaine
M03141	rs10937433	C	G	0.4972	0.008	0.0018	exposure	TRUE	4.41e-06	inferred	DQmGa1	betaine
M03141	rs6860725	T	C	0.3227	-0.0126	0.0024	exposure	TRUE	7.6e-08	inferred	DQmGa1	betaine
M03141	rs13215983	T	C	0.5272	0.0093	0.0018	exposure	TRUE	1.19e-07	inferred	DQmGa1	betaine
M03141	rs4327704	A	C	0.9547	-0.0219	0.005	exposure	TRUE	5.93e-06	inferred	DQmGa1	betaine
M03141	rs2396726	T	C	0.5395	-0.0179	0.0039	exposure	TRUE	2.22e-06	inferred	DQmGa1	betaine
M03141	rs164372	T	C	0.8036	0.012	0.0025	exposure	TRUE	7.93e-07	inferred	DQmGa1	betaine
M03141	rs17595065	A	G	0.9724	0.0347	0.0078	exposure	TRUE	4.32e-06	inferred	DQmGa1	betaine
M03141	rs499368	A	T	0.5267	-0.0191	0.0027	exposure	TRUE	7.52e-13	inferred	DQmGa1	betaine
M03141	rs12190141	A	G	0.9723	0.0616	0.0139	exposure	TRUE	4.68e-06	inferred	DQmGa1	betaine
M03141	rs10153066	T	G	0.4356	0.0085	0.0018	exposure	TRUE	1.17e-06	inferred	DQmGa1	betaine
M03141	rs7896866	A	C	0.2982	0.0108	0.0024	exposure	TRUE	3.4e-06	inferred	DQmGa1	betaine
M03141	rs715	T	C	0.713	0.0221	0.0025	exposure	TRUE	4.79e-19	inferred	DQmGa1	betaine
M03147	rs10874852	A	C	0.0333	0.0397	0.0081	exposure	TRUE	4.76e-07	inferred	CaSvON	xanthine
M03147	rs4673167	A	G	0.889	-0.021	0.0044	exposure	TRUE	9.09e-07	inferred	CaSvON	xanthine
M03147	rs4694292	T	C	0.1089	0.0201	0.0045	exposure	TRUE	3.97e-06	inferred	CaSvON	xanthine
M03147	rs2837424	T	C	0.1928	-0.0152	0.0034	exposure	TRUE	3.9e-06	inferred	CaSvON	xanthine
M03147	rs11250123	A	G	0.043	-0.0494	0.0097	exposure	TRUE	1.76e-07	inferred	CaSvON	xanthine
M10642	rs11724216	A	T	0.4762	-0.0082	0.0016	exposure	TRUE	1.49e-07	inferred	U2HxRi	caprate (10:0)
M10642	rs11196097	A	G	0.1128	0.0111	0.0025	exposure	TRUE	4.5e-06	inferred	U2HxRi	caprate (10:0)
M10642	rs6828152	T	G	0.359	0.009	0.002	exposure	TRUE	3.4e-06	inferred	U2HxRi	caprate (10:0)
M10642	rs12586821	T	C	0.1222	0.0129	0.0025	exposure	TRUE	1.23e-07	inferred	U2HxRi	caprate (10:0)
M10642	rs12136055	T	C	0.0129	-0.0731	0.0153	exposure	TRUE	8.86e-07	inferred	U2HxRi	caprate (10:0)
M10642	rs12001701	A	G	0.052	-0.0315	0.0066	exposure	TRUE	9.09e-07	inferred	U2HxRi	caprate (10:0)
M10642	rs1530919	A	G	0.3006	0.0076	0.0017	exposure	TRUE	3.9e-06	inferred	U2HxRi	caprate (10:0)
M10642	rs6557106	T	C	0.6715	0.0076	0.0017	exposure	TRUE	3.9e-06	inferred	U2HxRi	caprate (10:0)
M10642	rs2938330	T	C	0.8105	-0.0117	0.0025	exposure	TRUE	1.43e-06	inferred	U2HxRi	caprate (10:0)
M10642	rs4818244	T	C	0.0939	0.0136	0.003	exposure	TRUE	2.9e-06	inferred	U2HxRi	caprate (10:0)
M10642	rs11664190	T	C	0.592	-0.0082	0.0016	exposure	TRUE	1.49e-07	inferred	U2HxRi	caprate (10:0)
M10642	rs4812805	C	G	0.8421	-0.0109	0.0024	exposure	TRUE	2.79e-06	inferred	U2HxRi	caprate (10:0)
M10642	rs4483514	T	G	0.357	0.009	0.002	exposure	TRUE	3.4e-06	inferred	U2HxRi	caprate (10:0)
M10642	rs8043217	A	G	0.524	0.009	0.0016	exposure	TRUE	9.28e-09	inferred	U2HxRi	caprate (10:0)
M10642	rs6869069	A	G	0.2805	0.0078	0.0017	exposure	TRUE	2.24e-06	inferred	U2HxRi	caprate (10:0)
M10642	rs17695897	T	C	0.153	0.011	0.0025	exposure	TRUE	5.41e-06	inferred	U2HxRi	caprate (10:0)
M10642	rs8128639	A	C	0.1698	-0.0113	0.0025	exposure	TRUE	3.09e-06	inferred	U2HxRi	caprate (10:0)
M10642	rs6540619	T	C	0.434	0.0076	0.0016	exposure	TRUE	1.02e-06	inferred	U2HxRi	caprate (10:0)
M10642	rs13380271	T	C	0.4149	-0.0077	0.0016	exposure	TRUE	7.45e-07	inferred	U2HxRi	caprate (10:0)
M10642	rs569114	A	G	0.6199	-0.0079	0.0017	exposure	TRUE	1.68e-06	inferred	U2HxRi	caprate (10:0)
M10642	rs10514491	T	C	0.6781	0.0094	0.0017	exposure	TRUE	1.61e-08	inferred	U2HxRi	caprate (10:0)
M10642	rs11008281	T	C	0.3633	-0.008	0.0017	exposure	TRUE	1.26e-06	inferred	U2HxRi	caprate (10:0)
M10642	rs1431040	A	T	0.481	-0.0074	0.0016	exposure	TRUE	1.87e-06	inferred	U2HxRi	caprate (10:0)
M10642	rs2725779	T	C	0.4523	0.0077	0.0017	exposure	TRUE	2.96e-06	inferred	U2HxRi	caprate (10:0)
M10642	rs12025615	T	C	0.8778	-0.0117	0.0024	exposure	TRUE	5.44e-07	inferred	U2HxRi	caprate (10:0)
M10642	rs2118167	C	G	0.4947	-0.0077	0.0017	exposure	TRUE	2.96e-06	inferred	U2HxRi	caprate (10:0)
M10642	rs7859597	A	G	0.737	-0.009	0.002	exposure	TRUE	3.4e-06	inferred	U2HxRi	caprate (10:0)
M10642	rs1549556	T	C	0.3719	-0.0075	0.0017	exposure	TRUE	5.13e-06	inferred	U2HxRi	caprate (10:0)
M10642	rs1576171	A	T	0.984	-0.043	0.009	exposure	TRUE	8.86e-07	inferred	U2HxRi	caprate (10:0)
M10642	rs9529827	T	C	0.9843	-0.0397	0.0087	exposure	TRUE	2.52e-06	inferred	U2HxRi	caprate (10:0)
M10642	rs2720692	A	G	0.0648	-0.0272	0.006	exposure	TRUE	2.9e-06	inferred	U2HxRi	caprate (10:0)
M10642	rs13227601	A	T	0.5085	0.0075	0.0017	exposure	TRUE	5.13e-06	inferred	U2HxRi	caprate (10:0)
M10642	rs3781273	A	G	0.5139	0.0074	0.0017	exposure	TRUE	6.72e-06	inferred	U2HxRi	caprate (10:0)
M10642	rs4436895	C	G	0.252	-0.01	0.0022	exposure	TRUE	2.74e-06	inferred	U2HxRi	caprate (10:0)
M10642	rs1391933	T	G	0.4399	-0.0075	0.0016	exposure	TRUE	1.38e-06	inferred	U2HxRi	caprate (10:0)
M11438	rs1466522	T	C	0.7645	-0.0067	0.0013	exposure	TRUE	1.28e-07	inferred	zruvZO	phosphate
M11438	rs2921879	T	C	0.5999	-0.0055	0.0012	exposure	TRUE	2.29e-06	inferred	zruvZO	phosphate
M11438	rs4641759	T	C	0.7521	-0.0135	0.003	exposure	TRUE	3.4e-06	inferred	zruvZO	phosphate
M11438	rs10404733	A	C	0.9877	-0.0744	0.0158	exposure	TRUE	1.25e-06	inferred	zruvZO	phosphate
M11438	rs6126354	T	C	0.7906	-0.0134	0.0029	exposure	TRUE	1.91e-06	inferred	zruvZO	phosphate
M12017	rs12538514	C	G	0.3714	0.0124	0.0026	exposure	TRUE	9.25e-07	inferred	WZFNzI	3-methoxytyrosine
M12017	rs7751499	A	G	0.684	0.0124	0.0026	exposure	TRUE	9.25e-07	inferred	WZFNzI	3-methoxytyrosine
M12017	rs7514881	C	G	0.2524	0.012	0.0027	exposure	TRUE	4.41e-06	inferred	WZFNzI	3-methoxytyrosine
M12017	rs6442530	T	C	0.3254	-0.026	0.0055	exposure	TRUE	1.14e-06	inferred	WZFNzI	3-methoxytyrosine
M12017	rs12815706	A	G	0.2806	0.019	0.0039	exposure	TRUE	5.53e-07	inferred	WZFNzI	3-methoxytyrosine
M12017	rs6592988	T	C	0.1439	0.0167	0.0035	exposure	TRUE	9.15e-07	inferred	WZFNzI	3-methoxytyrosine
M12017	rs10963172	A	G	0.9724	0.0352	0.0078	exposure	TRUE	3.2e-06	inferred	WZFNzI	3-methoxytyrosine
M12017	rs235207	C	G	0.67	-0.0143	0.0026	exposure	TRUE	1.9e-08	inferred	WZFNzI	3-methoxytyrosine
M12017	rs9323203	A	C	0.7331	-0.0118	0.0027	exposure	TRUE	6.2e-06	inferred	WZFNzI	3-methoxytyrosine
M12017	rs12131781	A	G	0.7091	0.0126	0.0027	exposure	TRUE	1.53e-06	inferred	WZFNzI	3-methoxytyrosine
M12017	rs11564710	A	C	0.3886	0.0166	0.0034	exposure	TRUE	5.24e-07	inferred	WZFNzI	3-methoxytyrosine
M12017	rs10012175	T	C	0.1065	0.0194	0.0043	exposure	TRUE	3.22e-06	inferred	WZFNzI	3-methoxytyrosine
M12017	rs7908166	A	G	0.9724	-0.0356	0.0079	exposure	TRUE	3.3e-06	inferred	WZFNzI	3-methoxytyrosine
M12017	rs10800623	A	G	0.2767	-0.0262	0.0058	exposure	TRUE	3.13e-06	inferred	WZFNzI	3-methoxytyrosine
M12017	rs7253109	T	G	0.3395	0.0125	0.0026	exposure	TRUE	7.63e-07	inferred	WZFNzI	3-methoxytyrosine
M12017	rs11192702	A	G	0.0456	-0.0275	0.0062	exposure	TRUE	4.59e-06	inferred	WZFNzI	3-methoxytyrosine
M12035	rs2421124	C	G	0.5551	-0.0167	0.0036	exposure	TRUE	1.75e-06	inferred	typKgH	pelargonate (9:0)
M12035	rs7311624	T	C	0.5642	-0.0093	0.0018	exposure	TRUE	1.19e-07	inferred	typKgH	pelargonate (9:0)
M12035	rs835667	C	G	0.3931	0.0078	0.0018	exposure	TRUE	7.34e-06	inferred	typKgH	pelargonate (9:0)
M12035	rs9033	A	G	0.5521	0.0082	0.0018	exposure	TRUE	2.61e-06	inferred	typKgH	pelargonate (9:0)
M12035	rs16944339	A	T	0.1545	-0.0228	0.0049	exposure	TRUE	1.64e-06	inferred	typKgH	pelargonate (9:0)
M12035	rs11895467	T	G	0.3807	0.0094	0.0018	exposure	TRUE	8.84e-08	inferred	typKgH	pelargonate (9:0)
M12035	rs10848204	T	C	0.5451	0.0093	0.0018	exposure	TRUE	1.19e-07	inferred	typKgH	pelargonate (9:0)
M12035	rs6864461	C	G	0.3644	0.0088	0.0018	exposure	TRUE	5.07e-07	inferred	typKgH	pelargonate (9:0)
M12035	rs10733353	A	G	0.6481	0.008	0.0018	exposure	TRUE	4.41e-06	inferred	typKgH	pelargonate (9:0)
M12035	rs7809262	A	G	0.425	-0.0088	0.0017	exposure	TRUE	1.13e-07	inferred	typKgH	pelargonate (9:0)
M12035	rs7642054	T	C	0.5887	-0.0171	0.0037	exposure	TRUE	1.9e-06	inferred	typKgH	pelargonate (9:0)
M12035	rs6661052	A	T	0.5276	0.0078	0.0018	exposure	TRUE	7.34e-06	inferred	typKgH	pelargonate (9:0)
M12035	rs2147618	A	C	0.5036	-0.0081	0.0018	exposure	TRUE	3.4e-06	inferred	typKgH	pelargonate (9:0)
M12035	rs7214330	T	C	0.1256	0.0144	0.0032	exposure	TRUE	3.4e-06	inferred	typKgH	pelargonate (9:0)
M12035	rs12704178	A	T	0.4271	0.0114	0.0024	exposure	TRUE	1.02e-06	inferred	typKgH	pelargonate (9:0)
M12035	rs1229590	A	G	0.505	-0.0084	0.0018	exposure	TRUE	1.53e-06	inferred	typKgH	pelargonate (9:0)
M12035	rs7002819	T	C	0.5269	0.008	0.0018	exposure	TRUE	4.41e-06	inferred	typKgH	pelargonate (9:0)
M12035	rs9513489	T	C	0.5888	0.0078	0.0018	exposure	TRUE	7.34e-06	inferred	typKgH	pelargonate (9:0)
M12035	rs10882819	C	G	0.5152	-0.0091	0.0018	exposure	TRUE	2.15e-07	inferred	typKgH	pelargonate (9:0)
M12035	rs1440492	A	G	0.7102	0.0179	0.004	exposure	TRUE	3.82e-06	inferred	typKgH	pelargonate (9:0)
M12035	rs11734565	T	C	0.0402	0.0248	0.0056	exposure	TRUE	4.74e-06	inferred	typKgH	pelargonate (9:0)
M12035	rs4834846	A	G	0.5501	0.0079	0.0018	exposure	TRUE	5.7e-06	inferred	typKgH	pelargonate (9:0)
M12035	rs11937702	A	G	0.1122	0.0157	0.0033	exposure	TRUE	9.8e-07	inferred	typKgH	pelargonate (9:0)
M12035	rs511545	T	C	0.583	0.0081	0.0018	exposure	TRUE	3.4e-06	inferred	typKgH	pelargonate (9:0)
M12035	rs4646880	A	G	0.5434	-0.0085	0.0018	exposure	TRUE	1.17e-06	inferred	typKgH	pelargonate (9:0)
M12035	rs16886123	A	G	0.8616	-0.0119	0.0026	exposure	TRUE	2.36e-06	inferred	typKgH	pelargonate (9:0)
M12035	rs7158161	A	T	0.3913	-0.0078	0.0018	exposure	TRUE	7.34e-06	inferred	typKgH	pelargonate (9:0)
M12035	rs10967809	C	G	0.5893	0.0082	0.0017	exposure	TRUE	7.05e-07	inferred	typKgH	pelargonate (9:0)
M12035	rs754939	A	T	0.5543	0.0079	0.0018	exposure	TRUE	5.7e-06	inferred	typKgH	pelargonate (9:0)
M12035	rs10514491	T	C	0.6801	0.0122	0.0024	exposure	TRUE	1.85e-07	inferred	typKgH	pelargonate (9:0)
M12035	rs1447842	A	G	0.5745	0.0082	0.0017	exposure	TRUE	7.05e-07	inferred	typKgH	pelargonate (9:0)
M12035	rs10749771	A	G	0.178	0.0114	0.0025	exposure	TRUE	2.56e-06	inferred	typKgH	pelargonate (9:0)
M12035	rs10435813	A	G	0.8033	0.0114	0.0026	exposure	TRUE	5.81e-06	inferred	typKgH	pelargonate (9:0)
M12035	rs8079173	A	G	0.1414	0.0119	0.0026	exposure	TRUE	2.36e-06	inferred	typKgH	pelargonate (9:0)
M12035	rs2049534	T	C	0.5044	-0.0082	0.0018	exposure	TRUE	2.61e-06	inferred	typKgH	pelargonate (9:0)
M12035	rs899227	A	G	0.3958	-0.0084	0.0018	exposure	TRUE	1.53e-06	inferred	typKgH	pelargonate (9:0)
M12035	rs6714884	A	G	0.3468	-0.0086	0.0018	exposure	TRUE	8.86e-07	inferred	typKgH	pelargonate (9:0)
M12035	rs1846975	A	G	0.3554	0.0083	0.0018	exposure	TRUE	2e-06	inferred	typKgH	pelargonate (9:0)
M12035	rs2286396	T	C	0.1505	0.0117	0.0026	exposure	TRUE	3.4e-06	inferred	typKgH	pelargonate (9:0)
M12035	rs4848532	T	C	0.4842	-0.0079	0.0018	exposure	TRUE	5.7e-06	inferred	typKgH	pelargonate (9:0)
M12035	rs630782	T	C	0.4728	0.0077	0.0017	exposure	TRUE	2.96e-06	inferred	typKgH	pelargonate (9:0)
M12035	rs1938479	T	C	0.6445	-0.01	0.0018	exposure	TRUE	1.38e-08	inferred	typKgH	pelargonate (9:0)
M12067	rs10839561	C	G	0.9453	-0.0177	0.0039	exposure	TRUE	2.83e-06	inferred	8SFKVu	undecanoate (11:0)
M12067	rs7279224	A	T	0.6952	0.0077	0.0017	exposure	TRUE	2.96e-06	inferred	8SFKVu	undecanoate (11:0)
M12067	rs196885	T	C	0.8501	-0.0086	0.0018	exposure	TRUE	8.86e-07	inferred	8SFKVu	undecanoate (11:0)
M12067	rs1216886	A	G	0.858	-0.008	0.0018	exposure	TRUE	4.41e-06	inferred	8SFKVu	undecanoate (11:0)
M12067	rs17103129	T	C	0.9595	-0.0154	0.0035	exposure	TRUE	5.41e-06	inferred	8SFKVu	undecanoate (11:0)
M12067	rs4519482	A	T	0.291	-0.0091	0.0017	exposure	TRUE	4.33e-08	inferred	8SFKVu	undecanoate (11:0)
M12067	rs12116440	T	C	0.0144	-0.0679	0.0138	exposure	TRUE	4.32e-07	inferred	8SFKVu	undecanoate (11:0)
M12067	rs17094526	T	C	0.0651	0.0125	0.0026	exposure	TRUE	7.63e-07	inferred	8SFKVu	undecanoate (11:0)
M12067	rs1122530	A	G	0.8519	-0.0094	0.0018	exposure	TRUE	8.84e-08	inferred	8SFKVu	undecanoate (11:0)
M12067	rs1864609	A	C	0.8606	-0.0091	0.0018	exposure	TRUE	2.15e-07	inferred	8SFKVu	undecanoate (11:0)
M12067	rs7666900	T	C	0.1418	0.0089	0.0018	exposure	TRUE	3.82e-07	inferred	8SFKVu	undecanoate (11:0)
M12067	rs10520198	A	G	0.0296	0.0186	0.0041	exposure	TRUE	2.86e-06	inferred	8SFKVu	undecanoate (11:0)
M12067	rs2471075	A	G	0.9318	-0.0176	0.0036	exposure	TRUE	5.07e-07	inferred	8SFKVu	undecanoate (11:0)
M12067	rs170631	C	G	0.8913	-0.0208	0.0043	exposure	TRUE	6.58e-07	inferred	8SFKVu	undecanoate (11:0)
M12067	rs17233321	A	G	0.9519	-0.0175	0.0034	exposure	TRUE	1.32e-07	inferred	8SFKVu	undecanoate (11:0)
M12067	rs10198045	A	G	0.7064	0.0077	0.0017	exposure	TRUE	2.96e-06	inferred	8SFKVu	undecanoate (11:0)
M12067	rs6967282	A	G	0.797	0.0088	0.0017	exposure	TRUE	1.13e-07	inferred	8SFKVu	undecanoate (11:0)
M12067	rs10435813	A	G	0.8067	0.0081	0.0018	exposure	TRUE	3.4e-06	inferred	8SFKVu	undecanoate (11:0)
M12067	rs7069652	A	C	0.1869	-0.0088	0.0017	exposure	TRUE	1.13e-07	inferred	8SFKVu	undecanoate (11:0)
M12067	rs17145331	T	C	0.8525	-0.0091	0.0018	exposure	TRUE	2.15e-07	inferred	8SFKVu	undecanoate (11:0)
M12067	rs11913109	A	C	0.1923	-0.0078	0.0018	exposure	TRUE	7.34e-06	inferred	8SFKVu	undecanoate (11:0)
M12067	rs7134822	A	G	0.9597	-0.0164	0.0035	exposure	TRUE	1.39e-06	inferred	8SFKVu	undecanoate (11:0)
M12067	rs16883391	A	C	0.1921	-0.0084	0.0017	exposure	TRUE	3.88e-07	inferred	8SFKVu	undecanoate (11:0)
M12067	rs1408276	A	C	0.955	-0.043	0.0094	exposure	TRUE	2.39e-06	inferred	8SFKVu	undecanoate (11:0)
M12067	rs6140831	A	C	0.5484	0.0089	0.0016	exposure	TRUE	1.33e-08	inferred	8SFKVu	undecanoate (11:0)
M12067	rs686321	T	C	0.8232	0.0082	0.0017	exposure	TRUE	7.05e-07	inferred	8SFKVu	undecanoate (11:0)
M12067	rs17031632	A	G	0.9284	0.0133	0.0027	exposure	TRUE	4.2e-07	inferred	8SFKVu	undecanoate (11:0)
M12067	rs2235117	T	C	0.8149	-0.0078	0.0017	exposure	TRUE	2.24e-06	inferred	8SFKVu	undecanoate (11:0)
M12067	rs12826254	T	C	0.1364	0.0091	0.0018	exposure	TRUE	2.15e-07	inferred	8SFKVu	undecanoate (11:0)
M12129	rs6477873	T	C	0.6394	0.0131	0.0027	exposure	TRUE	6.12e-07	inferred	20gFC6	beta-hydroxyisovalerate
M12129	rs17386586	A	C	0.2495	-0.0134	0.0027	exposure	TRUE	3.47e-07	inferred	20gFC6	beta-hydroxyisovalerate
M12129	rs12950972	T	C	0.6497	-0.0133	0.0027	exposure	TRUE	4.2e-07	inferred	20gFC6	beta-hydroxyisovalerate
M12129	rs9347123	A	T	0.4964	-0.0121	0.0026	exposure	TRUE	1.63e-06	inferred	20gFC6	beta-hydroxyisovalerate
M12129	rs789195	A	G	0.7657	-0.0128	0.0027	exposure	TRUE	1.06e-06	inferred	20gFC6	beta-hydroxyisovalerate
M12129	rs3209233	A	C	0.8814	0.041	0.0093	exposure	TRUE	5.2e-06	inferred	20gFC6	beta-hydroxyisovalerate
M12129	rs1185260	A	G	0.1225	-0.0191	0.0036	exposure	TRUE	5.62e-08	inferred	20gFC6	beta-hydroxyisovalerate
M12129	rs7178596	A	G	0.3535	-0.012	0.0027	exposure	TRUE	4.41e-06	inferred	20gFC6	beta-hydroxyisovalerate
M12129	rs7660017	A	G	0.3331	-0.0131	0.0028	exposure	TRUE	1.44e-06	inferred	20gFC6	beta-hydroxyisovalerate
M12129	rs10945649	A	T	0.1287	0.0212	0.0036	exposure	TRUE	1.94e-09	inferred	20gFC6	beta-hydroxyisovalerate
M12129	rs1448817	A	G	0.7393	0.0124	0.0027	exposure	TRUE	2.19e-06	inferred	20gFC6	beta-hydroxyisovalerate
M12129	rs7446718	A	G	0.8591	-0.0417	0.0082	exposure	TRUE	1.83e-07	inferred	20gFC6	beta-hydroxyisovalerate
M12129	rs4384192	T	C	0.4101	0.013	0.0026	exposure	TRUE	2.87e-07	inferred	20gFC6	beta-hydroxyisovalerate
M12129	rs4746017	A	C	0.7111	0.0121	0.0027	exposure	TRUE	3.71e-06	inferred	20gFC6	beta-hydroxyisovalerate
M12129	rs9841498	T	C	0.2663	0.0145	0.0027	exposure	TRUE	3.93e-08	inferred	20gFC6	beta-hydroxyisovalerate
M12129	rs11858062	T	C	0.9142	0.0213	0.0044	exposure	TRUE	6.46e-07	inferred	20gFC6	beta-hydroxyisovalerate
M12129	rs12325299	C	G	0.6932	0.0122	0.0027	exposure	TRUE	3.11e-06	inferred	20gFC6	beta-hydroxyisovalerate
M12129	rs11605057	T	C	0.8787	-0.0202	0.0043	exposure	TRUE	1.32e-06	inferred	20gFC6	beta-hydroxyisovalerate
M12129	rs10440984	A	G	0.7449	-0.0121	0.0027	exposure	TRUE	3.71e-06	inferred	20gFC6	beta-hydroxyisovalerate
M12129	rs943251	T	G	0.3712	0.0118	0.0027	exposure	TRUE	6.2e-06	inferred	20gFC6	beta-hydroxyisovalerate
M12129	rs3778889	T	C	0.0616	0.0246	0.0053	exposure	TRUE	1.73e-06	inferred	20gFC6	beta-hydroxyisovalerate
M12129	rs1337278	A	G	0.6107	0.0124	0.0027	exposure	TRUE	2.19e-06	inferred	20gFC6	beta-hydroxyisovalerate
M12129	rs11869714	A	G	0.7762	-0.0126	0.0027	exposure	TRUE	1.53e-06	inferred	20gFC6	beta-hydroxyisovalerate
M12129	rs10494270	A	G	0.7114	0.0119	0.0027	exposure	TRUE	5.23e-06	inferred	20gFC6	beta-hydroxyisovalerate
M12129	rs9811126	A	G	0.0922	0.0216	0.0044	exposure	TRUE	4.57e-07	inferred	20gFC6	beta-hydroxyisovalerate
M12129	rs9460599	T	C	0.2443	0.0302	0.0066	exposure	TRUE	2.37e-06	inferred	20gFC6	beta-hydroxyisovalerate
M12261	rs7961079	A	G	0.6241	0.0527	0.0109	exposure	TRUE	6.66e-07	inferred	Y9HK1p	taurodeoxycholate
M12261	rs4632709	T	C	0.95	-0.1504	0.0297	exposure	TRUE	2.05e-07	inferred	Y9HK1p	taurodeoxycholate
M12261	rs7184864	A	G	0.8047	-0.0583	0.0131	exposure	TRUE	4.29e-06	inferred	Y9HK1p	taurodeoxycholate
[truncated: 9,128 more rows]

## Sheet: S3
Supplementary Table 3： The results of all blood metabolites on Lung cancer.
Outcome	Exposure	Method	nsnp	b	se	OR	LCI	UCI	pval	hets	pleios	global_test
Lung cancer	1,3,7-trimethylurate	Inverse variance weighted (fixed effects)	6	-0.14	0.07	0.87	0.76	0.99	0.037	0.59
Lung cancer	1,3,7-trimethylurate	Maximum likelihood	6	-0.15	0.07	0.86	0.75	0.99	0.038
Lung cancer	1,3,7-trimethylurate	MR Egger	6	-0.39	0.23	0.68	0.43	1.07	0.172		0.334
Lung cancer	1,3,7-trimethylurate	MR-PRESSO Raw		-0.14	0.06	0.87	0.77	0.97	0.06	0.59	0.334	0.615
Lung cancer	1,3,7-trimethylurate	Simple median	6	-0.12	0.09	0.89	0.74	1.07	0.205
Lung cancer	1,3,7-trimethylurate	Weighted median	6	-0.08	0.09	0.92	0.78	1.1	0.368
Lung cancer	1,5-anhydroglucitol (1,5-AG)	Inverse variance weighted (multiplicative random effects)	33	0.1	0.16	1.1	0.8	1.53	0.544	0.046
Lung cancer	1,5-anhydroglucitol (1,5-AG)	Maximum likelihood	33	0.1	0.14	1.11	0.84	1.46	0.457
Lung cancer	1,5-anhydroglucitol (1,5-AG)	MR Egger	33	0.43	0.39	1.54	0.72	3.29	0.275		0.352
Lung cancer	1,5-anhydroglucitol (1,5-AG)	MR-PRESSO Raw		0.1	0.16	1.1	0.8	1.53	0.548	0.046	0.352	0.052
Lung cancer	1,5-anhydroglucitol (1,5-AG)	Simple median	33	0.24	0.2	1.27	0.85	1.89	0.247
Lung cancer	1,5-anhydroglucitol (1,5-AG)	Weighted median	33	0.32	0.21	1.38	0.92	2.07	0.12
Lung cancer	1,6-anhydroglucose	Inverse variance weighted (fixed effects)	9	0.08	0.1	1.09	0.89	1.33	0.43	0.401
Lung cancer	1,6-anhydroglucose	Maximum likelihood	9	0.09	0.11	1.09	0.89	1.34	0.418
Lung cancer	1,6-anhydroglucose	MR Egger	9	-0.16	0.33	0.85	0.45	1.64	0.651		0.471
Lung cancer	1,6-anhydroglucose	MR-PRESSO Raw		0.08	0.11	1.09	0.88	1.34	0.461	0.401	0.471	0.445
Lung cancer	1,6-anhydroglucose	Simple median	9	0.18	0.15	1.2	0.89	1.61	0.241
Lung cancer	1,6-anhydroglucose	Weighted median	9	0.2	0.14	1.23	0.93	1.62	0.147
Lung cancer	1,7-dimethylurate	Inverse variance weighted (multiplicative random effects)	10	-0.17	0.17	0.85	0.61	1.17	0.317	0.049
Lung cancer	1,7-dimethylurate	Maximum likelihood	10	-0.17	0.13	0.84	0.65	1.08	0.176
Lung cancer	1,7-dimethylurate	MR Egger	10	-0.01	0.33	0.99	0.52	1.88	0.974		0.59
Lung cancer	1,7-dimethylurate	MR-PRESSO Raw		-0.17	0.17	0.85	0.61	1.17	0.343	0.049	0.59	0.096
Lung cancer	1,7-dimethylurate	Simple median	10	-0.26	0.21	0.77	0.52	1.16	0.212
Lung cancer	1,7-dimethylurate	Weighted median	10	-0.16	0.16	0.85	0.63	1.16	0.307
Lung cancer	10-heptadecenoate (17:1n7)	Inverse variance weighted (fixed effects)	5	-0.03	0.32	0.97	0.52	1.82	0.935	0.626
Lung cancer	10-heptadecenoate (17:1n7)	Maximum likelihood	5	-0.03	0.32	0.97	0.52	1.83	0.934
Lung cancer	10-heptadecenoate (17:1n7)	MR Egger	5	0.67	1.7	1.95	0.07	55.21	0.721		0.706
Lung cancer	10-heptadecenoate (17:1n7)	MR-PRESSO Raw		-0.03	0.26	0.97	0.59	1.61	0.925	0.626	0.706	0.66
Lung cancer	10-heptadecenoate (17:1n7)	Simple median	5	-0.28	0.44	0.76	0.32	1.81	0.529
Lung cancer	10-heptadecenoate (17:1n7)	Weighted median	5	-0.22	0.41	0.81	0.36	1.82	0.604
Lung cancer	10-nonadecenoate (19:1n9)	Inverse variance weighted (fixed effects)	8	-0.33	0.22	0.72	0.47	1.12	0.143	0.467
Lung cancer	10-nonadecenoate (19:1n9)	Maximum likelihood	8	-0.34	0.23	0.71	0.46	1.11	0.137
Lung cancer	10-nonadecenoate (19:1n9)	MR Egger	8	-0.38	0.63	0.68	0.2	2.34	0.566		0.926
Lung cancer	10-nonadecenoate (19:1n9)	MR-PRESSO Raw		-0.33	0.22	0.72	0.47	1.1	0.176	0.467	0.926	0.49
Lung cancer	10-nonadecenoate (19:1n9)	Simple median	8	-0.25	0.29	0.78	0.44	1.39	0.396
Lung cancer	10-nonadecenoate (19:1n9)	Weighted median	8	-0.25	0.3	0.78	0.43	1.41	0.408
Lung cancer	10-undecenoate (11:1n1)	Inverse variance weighted (fixed effects)	27	-0.01	0.09	0.99	0.83	1.18	0.898	0.481
Lung cancer	10-undecenoate (11:1n1)	Maximum likelihood	27	-0.01	0.09	0.99	0.83	1.18	0.898
Lung cancer	10-undecenoate (11:1n1)	MR Egger	27	0.14	0.13	1.15	0.89	1.48	0.296		0.113
Lung cancer	10-undecenoate (11:1n1)	MR-PRESSO Raw		-0.01	0.09	0.99	0.83	1.18	0.898	0.481	0.113	0.574
Lung cancer	10-undecenoate (11:1n1)	Simple median	27	0.01	0.19	1.01	0.7	1.46	0.941
Lung cancer	10-undecenoate (11:1n1)	Weighted median	27	0.03	0.12	1.03	0.83	1.3	0.766
Lung cancer	15-methylpalmitate (isobar with 2-methylpalmitate)	Inverse variance weighted (fixed effects)	13	-0.04	0.25	0.96	0.59	1.56	0.871	0.167
Lung cancer	15-methylpalmitate (isobar with 2-methylpalmitate)	Maximum likelihood	13	-0.04	0.25	0.96	0.58	1.58	0.872
Lung cancer	15-methylpalmitate (isobar with 2-methylpalmitate)	MR Egger	13	0.6	0.68	1.82	0.48	6.97	0.401		0.326
Lung cancer	15-methylpalmitate (isobar with 2-methylpalmitate)	MR-PRESSO Raw		-0.04	0.29	0.96	0.54	1.69	0.893	0.167	0.326	0.187
Lung cancer	15-methylpalmitate (isobar with 2-methylpalmitate)	Simple median	13	-0.38	0.37	0.68	0.33	1.41	0.299
Lung cancer	15-methylpalmitate (isobar with 2-methylpalmitate)	Weighted median	13	-0.43	0.33	0.65	0.34	1.24	0.193
Lung cancer	1-arachidonoylglycerophosphocholine*	Inverse variance weighted (multiplicative random effects)	19	0.58	0.2	1.79	1.22	2.63	0.003	0.019
Lung cancer	1-arachidonoylglycerophosphocholine*	Maximum likelihood	19	0.61	0.15	1.83	1.37	2.46	0
Lung cancer	1-arachidonoylglycerophosphocholine*	MR Egger	19	0.88	0.37	2.42	1.17	5	0.029		0.356
Lung cancer	1-arachidonoylglycerophosphocholine*	MR-PRESSO Raw		0.58	0.2	1.79	1.22	2.63	0.008	0.019	0.356	0.039
Lung cancer	1-arachidonoylglycerophosphocholine*	Simple median	19	0.59	0.28	1.8	1.05	3.08	0.034
Lung cancer	1-arachidonoylglycerophosphocholine*	Weighted median	19	0.6	0.2	1.83	1.23	2.7	0.003
Lung cancer	1-arachidonoylglycerophosphoethanolamine*	Inverse variance weighted (multiplicative random effects)	25	-0.15	0.2	0.86	0.58	1.27	0.448	0.035
Lung cancer	1-arachidonoylglycerophosphoethanolamine*	Maximum likelihood	25	-0.15	0.16	0.86	0.63	1.19	0.37
Lung cancer	1-arachidonoylglycerophosphoethanolamine*	MR Egger	25	0.74	0.51	2.09	0.78	5.64	0.157		0.07
Lung cancer	1-arachidonoylglycerophosphoethanolamine*	MR-PRESSO Outlier-corrected		-0.44	0.19	0.64	0.44	0.93	0.03	0.035	0.07
Lung cancer	1-arachidonoylglycerophosphoethanolamine*	Simple median	25	-0.45	0.26	0.64	0.38	1.07	0.086
Lung cancer	1-arachidonoylglycerophosphoethanolamine*	Weighted median	25	-0.43	0.26	0.65	0.39	1.08	0.094
Lung cancer	1-arachidonoylglycerophosphoinositol*	Inverse variance weighted (fixed effects)	17	0.16	0.17	1.18	0.84	1.64	0.338	0.507
Lung cancer	1-arachidonoylglycerophosphoinositol*	Maximum likelihood	17	0.17	0.17	1.18	0.85	1.66	0.323
Lung cancer	1-arachidonoylglycerophosphoinositol*	MR Egger	17	0.31	0.3	1.36	0.75	2.47	0.33		0.577
Lung cancer	1-arachidonoylglycerophosphoinositol*	MR-PRESSO Raw		0.16	0.16	1.18	0.85	1.62	0.341	0.507	0.577	0.525
Lung cancer	1-arachidonoylglycerophosphoinositol*	Simple median	17	0.23	0.26	1.26	0.75	2.12	0.374
Lung cancer	1-arachidonoylglycerophosphoinositol*	Weighted median	17	0.1	0.25	1.11	0.69	1.79	0.677
Lung cancer	1-docosahexaenoylglycerophosphocholine*	Inverse variance weighted (multiplicative random effects)	5	-0.48	0.53	0.62	0.22	1.75	0.367	0.05
Lung cancer	1-docosahexaenoylglycerophosphocholine*	Maximum likelihood	5	-0.52	0.36	0.59	0.29	1.21	0.15
Lung cancer	1-docosahexaenoylglycerophosphocholine*	MR Egger	5	-1.41	2.35	0.24	0	24.48	0.591		0.709
Lung cancer	1-docosahexaenoylglycerophosphocholine*	MR-PRESSO Raw		-0.48	0.53	0.62	0.22	1.75	0.418	0.05	0.709	0.094
Lung cancer	1-docosahexaenoylglycerophosphocholine*	Simple median	5	-0.84	0.59	0.43	0.14	1.36	0.153
Lung cancer	1-docosahexaenoylglycerophosphocholine*	Weighted median	5	-0.52	0.46	0.59	0.24	1.47	0.26
Lung cancer	1-eicosadienoylglycerophosphocholine*	Inverse variance weighted (fixed effects)	9	-0.25	0.16	0.78	0.57	1.08	0.131	0.166
Lung cancer	1-eicosadienoylglycerophosphocholine*	Maximum likelihood	9	-0.26	0.17	0.77	0.55	1.08	0.13
Lung cancer	1-eicosadienoylglycerophosphocholine*	MR Egger	9	-0.1	0.36	0.9	0.44	1.84	0.784		0.652
Lung cancer	1-eicosadienoylglycerophosphocholine*	MR-PRESSO Raw		-0.25	0.2	0.78	0.53	1.15	0.246	0.166	0.652	0.212
Lung cancer	1-eicosadienoylglycerophosphocholine*	Simple median	9	-0.31	0.28	0.73	0.42	1.27	0.265
Lung cancer	1-eicosadienoylglycerophosphocholine*	Weighted median	9	-0.05	0.23	0.95	0.61	1.49	0.826
Lung cancer	1-eicosatrienoylglycerophosphocholine*	Inverse variance weighted (multiplicative random effects)	15	-0.22	0.21	0.8	0.53	1.21	0.295	0.043
Lung cancer	1-eicosatrienoylglycerophosphocholine*	Maximum likelihood	15	-0.23	0.17	0.8	0.58	1.1	0.171
Lung cancer	1-eicosatrienoylglycerophosphocholine*	MR Egger	15	0.13	0.62	1.14	0.34	3.81	0.839		0.555
Lung cancer	1-eicosatrienoylglycerophosphocholine*	MR-PRESSO Raw		-0.22	0.21	0.8	0.53	1.21	0.312	0.043	0.555	0.053
Lung cancer	1-eicosatrienoylglycerophosphocholine*	Simple median	15	-0.4	0.26	0.67	0.4	1.12	0.127
Lung cancer	1-eicosatrienoylglycerophosphocholine*	Weighted median	15	-0.11	0.24	0.9	0.57	1.43	0.655
Lung cancer	1-heptadecanoylglycerophosphocholine	Inverse variance weighted (multiplicative random effects)	8	-0.18	0.32	0.84	0.45	1.58	0.586	0.025
Lung cancer	1-heptadecanoylglycerophosphocholine	Maximum likelihood	8	-0.19	0.23	0.83	0.53	1.29	0.403
Lung cancer	1-heptadecanoylglycerophosphocholine	MR Egger	8	-0.08	1.45	0.92	0.05	15.69	0.958		0.948
Lung cancer	1-heptadecanoylglycerophosphocholine	MR-PRESSO Raw		-0.18	0.32	0.84	0.45	1.58	0.603	0.025	0.948	0.042
Lung cancer	1-heptadecanoylglycerophosphocholine	Simple median	8	-0.45	0.31	0.64	0.35	1.16	0.141
Lung cancer	1-heptadecanoylglycerophosphocholine	Weighted median	8	-0.17	0.33	0.84	0.44	1.62	0.61
Lung cancer	1-linoleoylglycerol (1-monolinolein)	Inverse variance weighted (fixed effects)	11	0.02	0.11	1.02	0.83	1.26	0.847	0.716
Lung cancer	1-linoleoylglycerol (1-monolinolein)	Maximum likelihood	11	0.02	0.11	1.02	0.82	1.27	0.848
Lung cancer	1-linoleoylglycerol (1-monolinolein)	MR Egger	11	-0.16	0.27	0.85	0.5	1.44	0.556		0.471
Lung cancer	1-linoleoylglycerol (1-monolinolein)	MR-PRESSO Raw		0.02	0.09	1.02	0.85	1.22	0.823	0.716	0.471	0.686
Lung cancer	1-linoleoylglycerol (1-monolinolein)	Simple median	11	0.11	0.15	1.12	0.83	1.5	0.464
Lung cancer	1-linoleoylglycerol (1-monolinolein)	Weighted median	11	0.09	0.15	1.09	0.82	1.45	0.554
Lung cancer	1-linoleoylglycerophosphocholine	Inverse variance weighted (fixed effects)	12	-0.25	0.29	0.78	0.44	1.38	0.39	0.21
Lung cancer	1-linoleoylglycerophosphocholine	Maximum likelihood	12	-0.26	0.31	0.77	0.42	1.41	0.397
Lung cancer	1-linoleoylglycerophosphocholine	MR Egger	12	0.54	1.43	1.71	0.1	28.13	0.714		0.582
Lung cancer	1-linoleoylglycerophosphocholine	MR-PRESSO Raw		-0.25	0.33	0.78	0.41	1.49	0.469	0.21	0.582	0.177
Lung cancer	1-linoleoylglycerophosphocholine	Simple median	12	-0.46	0.44	0.63	0.27	1.48	0.29
Lung cancer	1-linoleoylglycerophosphocholine	Weighted median	12	-0.21	0.42	0.81	0.36	1.83	0.609
Lung cancer	1-linoleoylglycerophosphoethanolamine*	Inverse variance weighted (fixed effects)	10	-0.55	0.18	0.57	0.4	0.82	0.003	0.233
Lung cancer	1-linoleoylglycerophosphoethanolamine*	Maximum likelihood	10	-0.57	0.19	0.56	0.39	0.82	0.002
Lung cancer	1-linoleoylglycerophosphoethanolamine*	MR Egger	10	-0.99	0.54	0.37	0.13	1.06	0.101		0.398
Lung cancer	1-linoleoylglycerophosphoethanolamine*	MR-PRESSO Raw		-0.55	0.21	0.57	0.38	0.86	0.026	0.233	0.398	0.286
Lung cancer	1-linoleoylglycerophosphoethanolamine*	Simple median	10	-0.7	0.28	0.5	0.29	0.87	0.014
Lung cancer	1-linoleoylglycerophosphoethanolamine*	Weighted median	10	-0.73	0.27	0.48	0.29	0.81	0.006
Lung cancer	1-methylurate	Inverse variance weighted (fixed effects)	15	0.09	0.09	1.1	0.91	1.32	0.327	0.222
Lung cancer	1-methylurate	Maximum likelihood	15	0.1	0.1	1.1	0.92	1.33	0.303
Lung cancer	1-methylurate	MR Egger	15	0.14	0.18	1.15	0.82	1.63	0.432		0.719
Lung cancer	1-methylurate	MR-PRESSO Raw		0.09	0.11	1.1	0.89	1.35	0.398	0.222	0.719	0.237
Lung cancer	1-methylurate	Simple median	15	-0.11	0.17	0.89	0.64	1.24	0.504
Lung cancer	1-methylurate	Weighted median	15	0.1	0.14	1.11	0.85	1.45	0.442
Lung cancer	1-methylxanthine	Inverse variance weighted (fixed effects)	12	-0.14	0.16	0.87	0.64	1.19	0.381	0.066
Lung cancer	1-methylxanthine	Maximum likelihood	12	-0.14	0.16	0.87	0.63	1.21	0.41
Lung cancer	1-methylxanthine	MR Egger	12	-0.32	0.73	0.73	0.17	3.02	0.668		0.799
Lung cancer	1-methylxanthine	MR-PRESSO Raw		-0.14	0.21	0.87	0.58	1.31	0.516	0.066	0.799	0.067
Lung cancer	1-methylxanthine	Simple median	12	-0.3	0.23	0.74	0.47	1.17	0.205
Lung cancer	1-methylxanthine	Weighted median	12	-0.31	0.24	0.74	0.46	1.17	0.192
Lung cancer	1-myristoylglycerophosphocholine	Inverse variance weighted (fixed effects)	7	0.11	0.12	1.12	0.88	1.42	0.356	0.993
Lung cancer	1-myristoylglycerophosphocholine	Maximum likelihood	7	0.11	0.12	1.12	0.88	1.43	0.36
Lung cancer	1-myristoylglycerophosphocholine	MR Egger	7	0.15	0.18	1.16	0.82	1.64	0.449		0.805
Lung cancer	1-myristoylglycerophosphocholine	MR-PRESSO Raw		0.11	0.04	1.12	1.03	1.22	0.042	0.993	0.805	0.995
Lung cancer	1-myristoylglycerophosphocholine	Simple median	7	0.1	0.21	1.1	0.73	1.68	0.644
Lung cancer	1-myristoylglycerophosphocholine	Weighted median	7	0.1	0.15	1.1	0.82	1.48	0.508
Lung cancer	1-oleoylglycerol (1-monoolein)	Inverse variance weighted (fixed effects)	12	0.06	0.14	1.06	0.8	1.39	0.687	0.665
Lung cancer	1-oleoylglycerol (1-monoolein)	Maximum likelihood	12	0.06	0.14	1.06	0.8	1.4	0.682
Lung cancer	1-oleoylglycerol (1-monoolein)	MR Egger	12	0.06	0.58	1.06	0.34	3.32	0.924		0.999
Lung cancer	1-oleoylglycerol (1-monoolein)	MR-PRESSO Raw		0.06	0.12	1.06	0.83	1.35	0.656	0.665	0.999	0.665
Lung cancer	1-oleoylglycerol (1-monoolein)	Simple median	12	-0.04	0.19	0.96	0.66	1.38	0.816
Lung cancer	1-oleoylglycerol (1-monoolein)	Weighted median	12	-0.08	0.18	0.92	0.65	1.31	0.644
Lung cancer	1-oleoylglycerophosphocholine	Inverse variance weighted (fixed effects)	13	-0.29	0.27	0.75	0.44	1.27	0.282	0.123
Lung cancer	1-oleoylglycerophosphocholine	Maximum likelihood	13	-0.3	0.28	0.74	0.43	1.29	0.292
Lung cancer	1-oleoylglycerophosphocholine	MR Egger	13	-1.99	1.17	0.14	0.01	1.35	0.117		0.16
Lung cancer	1-oleoylglycerophosphocholine	MR-PRESSO Raw		-0.29	0.33	0.75	0.39	1.43	0.394	0.123	0.16	0.129
Lung cancer	1-oleoylglycerophosphocholine	Simple median	13	0	0.4	1	0.45	2.19	0.995
Lung cancer	1-oleoylglycerophosphocholine	Weighted median	13	-0.05	0.4	0.96	0.44	2.09	0.909
Lung cancer	1-oleoylglycerophosphoethanolamine	Inverse variance weighted (fixed effects)	8	0.02	0.25	1.02	0.63	1.68	0.922	0.673
Lung cancer	1-oleoylglycerophosphoethanolamine	Maximum likelihood	8	0.03	0.25	1.03	0.62	1.69	0.92
Lung cancer	1-oleoylglycerophosphoethanolamine	MR Egger	8	-0.08	1.49	0.92	0.05	16.92	0.957		0.943
Lung cancer	1-oleoylglycerophosphoethanolamine	MR-PRESSO Raw		0.02	0.21	1.02	0.68	1.55	0.91	0.673	0.943	0.664
Lung cancer	1-oleoylglycerophosphoethanolamine	Simple median	8	-0.02	0.31	0.98	0.53	1.81	0.942
Lung cancer	1-oleoylglycerophosphoethanolamine	Weighted median	8	0.08	0.33	1.08	0.57	2.06	0.813
Lung cancer	1-palmitoleoylglycerophosphocholine*	Inverse variance weighted (fixed effects)	14	0.41	0.22	1.5	0.97	2.33	0.067	0.134
Lung cancer	1-palmitoleoylglycerophosphocholine*	Maximum likelihood	14	0.43	0.23	1.54	0.98	2.42	0.063
Lung cancer	1-palmitoleoylglycerophosphocholine*	MR Egger	14	0.64	0.86	1.89	0.35	10.21	0.474		0.784
Lung cancer	1-palmitoleoylglycerophosphocholine*	MR-PRESSO Raw		0.41	0.27	1.5	0.89	2.54	0.151	0.134	0.784	0.152
Lung cancer	1-palmitoleoylglycerophosphocholine*	Simple median	14	0.26	0.32	1.3	0.69	2.45	0.411
Lung cancer	1-palmitoleoylglycerophosphocholine*	Weighted median	14	0.24	0.34	1.27	0.66	2.47	0.476
Lung cancer	1-palmitoylglycerol (1-monopalmitin)	Inverse variance weighted (fixed effects)	12	0.1	0.23	1.11	0.7	1.74	0.66	0.222
Lung cancer	1-palmitoylglycerol (1-monopalmitin)	Maximum likelihood	12	0.11	0.24	1.11	0.7	1.77	0.653
Lung cancer	1-palmitoylglycerol (1-monopalmitin)	MR Egger	12	0.87	0.82	2.39	0.48	11.89	0.312		0.344
Lung cancer	1-palmitoylglycerol (1-monopalmitin)	MR-PRESSO Raw		0.1	0.26	1.11	0.66	1.85	0.706	0.222	0.344	0.184
Lung cancer	1-palmitoylglycerol (1-monopalmitin)	Simple median	12	-0.14	0.37	0.87	0.42	1.8	0.7
Lung cancer	1-palmitoylglycerol (1-monopalmitin)	Weighted median	12	0.03	0.34	1.03	0.53	1.99	0.927
Lung cancer	1-palmitoylglycerophosphocholine	Inverse variance weighted (fixed effects)	28	-0.09	0.27	0.91	0.54	1.54	0.725	0.887
Lung cancer	1-palmitoylglycerophosphocholine	Maximum likelihood	28	-0.1	0.27	0.91	0.53	1.55	0.723
Lung cancer	1-palmitoylglycerophosphocholine	MR Egger	28	0.84	0.78	2.31	0.5	10.66	0.292		0.214
Lung cancer	1-palmitoylglycerophosphocholine	MR-PRESSO Raw		-0.09	0.22	0.91	0.59	1.41	0.674	0.887	0.214	0.891
Lung cancer	1-palmitoylglycerophosphocholine	Simple median	28	0.13	0.39	1.14	0.53	2.43	0.734
Lung cancer	1-palmitoylglycerophosphocholine	Weighted median	28	0.26	0.37	1.3	0.63	2.71	0.479
Lung cancer	1-palmitoylglycerophosphoethanolamine	Inverse variance weighted (fixed effects)	25	-0.02	0.15	0.98	0.73	1.32	0.918	0.251
Lung cancer	1-palmitoylglycerophosphoethanolamine	Maximum likelihood	25	-0.02	0.15	0.98	0.73	1.33	0.916
Lung cancer	1-palmitoylglycerophosphoethanolamine	MR Egger	25	-0.16	0.32	0.86	0.46	1.59	0.624		0.605
Lung cancer	1-palmitoylglycerophosphoethanolamine	MR-PRESSO Raw		-0.02	0.16	0.98	0.72	1.35	0.925	0.251	0.605	0.249
Lung cancer	1-palmitoylglycerophosphoethanolamine	Simple median	25	0.08	0.23	1.09	0.7	1.69	0.713
Lung cancer	1-palmitoylglycerophosphoethanolamine	Weighted median	25	0.07	0.22	1.08	0.7	1.66	0.741
Lung cancer	1-palmitoylglycerophosphoinositol*	Inverse variance weighted (fixed effects)	9	-0.18	0.16	0.83	0.61	1.15	0.268	0.596
Lung cancer	1-palmitoylglycerophosphoinositol*	Maximum likelihood	9	-0.18	0.17	0.83	0.6	1.15	0.266
Lung cancer	1-palmitoylglycerophosphoinositol*	MR Egger	9	-0.33	0.32	0.72	0.39	1.34	0.337		0.61
Lung cancer	1-palmitoylglycerophosphoinositol*	MR-PRESSO Raw		-0.18	0.15	0.83	0.63	1.11	0.253	0.596	0.61	0.681
Lung cancer	1-palmitoylglycerophosphoinositol*	Simple median	9	-0.24	0.24	0.79	0.49	1.26	0.321
Lung cancer	1-palmitoylglycerophosphoinositol*	Weighted median	9	-0.23	0.22	0.79	0.52	1.21	0.28
Lung cancer	1-stearoylglycerol (1-monostearin)	Inverse variance weighted (fixed effects)	25	-0.09	0.17	0.91	0.65	1.29	0.61	0.137
Lung cancer	1-stearoylglycerol (1-monostearin)	Maximum likelihood	25	-0.09	0.18	0.91	0.64	1.29	0.603
Lung cancer	1-stearoylglycerol (1-monostearin)	MR Egger	25	-0.04	0.56	0.96	0.32	2.87	0.938		0.933
Lung cancer	1-stearoylglycerol (1-monostearin)	MR-PRESSO Raw		-0.09	0.2	0.91	0.62	1.35	0.661	0.137	0.933	0.141
Lung cancer	1-stearoylglycerol (1-monostearin)	Simple median	25	0.06	0.26	1.06	0.63	1.78	0.829
Lung cancer	1-stearoylglycerol (1-monostearin)	Weighted median	25	0.09	0.27	1.09	0.65	1.84	0.748
Lung cancer	1-stearoylglycerophosphocholine	Inverse variance weighted (fixed effects)	11	0.22	0.22	1.24	0.81	1.9	0.326	0.599
Lung cancer	1-stearoylglycerophosphocholine	Maximum likelihood	11	0.22	0.22	1.25	0.81	1.94	0.316
Lung cancer	1-stearoylglycerophosphocholine	MR Egger	11	0.79	0.6	2.21	0.68	7.13	0.217		0.326
Lung cancer	1-stearoylglycerophosphocholine	MR-PRESSO Raw		0.22	0.2	1.24	0.84	1.83	0.306	0.599	0.326	0.623
Lung cancer	1-stearoylglycerophosphocholine	Simple median	11	0.23	0.32	1.26	0.68	2.34	0.468
Lung cancer	1-stearoylglycerophosphocholine	Weighted median	11	0.27	0.31	1.31	0.71	2.39	0.386
Lung cancer	1-stearoylglycerophosphoethanolamine	Inverse variance weighted (fixed effects)	12	0.05	0.16	1.05	0.77	1.44	0.759	0.527
Lung cancer	1-stearoylglycerophosphoethanolamine	Maximum likelihood	12	0.05	0.16	1.05	0.77	1.45	0.746
Lung cancer	1-stearoylglycerophosphoethanolamine	MR Egger	12	0.12	0.36	1.13	0.56	2.28	0.736		0.819
Lung cancer	1-stearoylglycerophosphoethanolamine	MR-PRESSO Raw		0.05	0.15	1.05	0.78	1.42	0.755	0.527	0.819	0.528
Lung cancer	1-stearoylglycerophosphoethanolamine	Simple median	12	0.01	0.22	1.01	0.66	1.55	0.957
Lung cancer	1-stearoylglycerophosphoethanolamine	Weighted median	12	0.17	0.23	1.18	0.76	1.84	0.466
Lung cancer	1-stearoylglycerophosphoinositol	Inverse variance weighted (multiplicative random effects)	4	0.29	0.32	1.33	0.71	2.51	0.372	0.021
Lung cancer	1-stearoylglycerophosphoinositol	Maximum likelihood	4	0.32	0.19	1.37	0.94	2	0.099
Lung cancer	1-stearoylglycerophosphoinositol	MR Egger	4	-0.35	0.4	0.7	0.32	1.54	0.471		0.189
Lung cancer	1-stearoylglycerophosphoinositol	MR-PRESSO Raw		0.29	0.32	1.33	0.71	2.51	0.438	0.021	0.189	0.093
Lung cancer	1-stearoylglycerophosphoinositol	Simple median	4	0.17	0.24	1.19	0.75	1.9	0.465
Lung cancer	1-stearoylglycerophosphoinositol	Weighted median	4	0.09	0.24	1.09	0.69	1.73	0.704
Lung cancer	2-aminobutyrate	Inverse variance weighted (fixed effects)	43	-0.15	0.19	0.86	0.59	1.25	0.431	0.382
Lung cancer	2-aminobutyrate	Maximum likelihood	43	-0.16	0.2	0.85	0.58	1.25	0.421
Lung cancer	2-aminobutyrate	MR Egger	43	-0.48	0.56	0.62	0.21	1.86	0.399		0.538
Lung cancer	2-aminobutyrate	MR-PRESSO Raw		-0.15	0.2	0.86	0.59	1.26	0.447	0.382	0.538	0.389
Lung cancer	2-aminobutyrate	Simple median	43	0	0.29	1	0.57	1.74	0.989
Lung cancer	2-aminobutyrate	Weighted median	43	-0.05	0.3	0.95	0.53	1.71	0.876
Lung cancer	2-hydroxyacetaminophen sulfate*	Inverse variance weighted (fixed effects)	35	0.01	0.01	1.01	0.99	1.03	0.217	0.572
Lung cancer	2-hydroxyacetaminophen sulfate*	Maximum likelihood	35	0.01	0.01	1.01	0.99	1.03	0.218
Lung cancer	2-hydroxyacetaminophen sulfate*	MR Egger	35	0	0.01	1	0.97	1.03	0.868		0.333
Lung cancer	2-hydroxyacetaminophen sulfate*	MR-PRESSO Raw		0.01	0.01	1.01	0.99	1.03	0.211	0.572	0.333	0.595
Lung cancer	2-hydroxyacetaminophen sulfate*	Simple median	35	0.01	0.01	1.01	0.98	1.03	0.482
Lung cancer	2-hydroxyacetaminophen sulfate*	Weighted median	35	0.02	0.01	1.02	0.99	1.04	0.155
Lung cancer	2-hydroxybutyrate (AHB)	Inverse variance weighted (fixed effects)	17	-0.03	0.18	0.97	0.69	1.38	0.883	0.491
Lung cancer	2-hydroxybutyrate (AHB)	Maximum likelihood	17	-0.03	0.18	0.97	0.68	1.39	0.882
Lung cancer	2-hydroxybutyrate (AHB)	MR Egger	17	-0.33	0.44	0.72	0.31	1.69	0.46		0.456
Lung cancer	2-hydroxybutyrate (AHB)	MR-PRESSO Raw		-0.03	0.17	0.97	0.69	1.37	0.883	0.491	0.456	0.458
Lung cancer	2-hydroxybutyrate (AHB)	Simple median	17	-0.18	0.28	0.84	0.49	1.45	0.528
Lung cancer	2-hydroxybutyrate (AHB)	Weighted median	17	-0.19	0.24	0.82	0.51	1.32	0.424
Lung cancer	2-hydroxyglutarate	Inverse variance weighted (fixed effects)	12	0.25	0.18	1.29	0.9	1.85	0.17	0.144
Lung cancer	2-hydroxyglutarate	Maximum likelihood	12	0.27	0.19	1.31	0.9	1.91	0.159
Lung cancer	2-hydroxyglutarate	MR Egger	12	0.1	0.51	1.11	0.41	2.99	0.841		0.746
Lung cancer	2-hydroxyglutarate	MR-PRESSO Raw		0.25	0.22	1.29	0.83	1.99	0.278	0.144	0.746	0.156
Lung cancer	2-hydroxyglutarate	Simple median	12	-0.07	0.28	0.93	0.53	1.62	0.797
Lung cancer	2-hydroxyglutarate	Weighted median	12	-0.08	0.27	0.93	0.55	1.56	0.773
Lung cancer	2-hydroxyhippurate (salicylurate)	Inverse variance weighted (fixed effects)	10	0	0.04	1	0.93	1.07	0.945	0.248
Lung cancer	2-hydroxyhippurate (salicylurate)	Maximum likelihood	10	0	0.04	1	0.93	1.07	0.945
Lung cancer	2-hydroxyhippurate (salicylurate)	MR Egger	10	-0.01	0.1	0.99	0.82	1.19	0.903		0.914
Lung cancer	2-hydroxyhippurate (salicylurate)	MR-PRESSO Raw		0	0.04	1	0.92	1.08	0.953	0.248	0.914	0.275
Lung cancer	2-hydroxyhippurate (salicylurate)	Simple median	10	0.04	0.05	1.04	0.94	1.15	0.437
Lung cancer	2-hydroxyhippurate (salicylurate)	Weighted median	10	0.01	0.05	1.01	0.91	1.12	0.869
Lung cancer	2-hydroxyisobutyrate	Inverse variance weighted (multiplicative random effects)	17	0.27	0.27	1.31	0.77	2.23	0.324	0.044
Lung cancer	2-hydroxyisobutyrate	Maximum likelihood	17	0.28	0.22	1.33	0.87	2.03	0.193
Lung cancer	2-hydroxyisobutyrate	MR Egger	17	-0.69	0.75	0.5	0.11	2.2	0.376		0.195
Lung cancer	2-hydroxyisobutyrate	MR-PRESSO Outlier-corrected		0.12	0.23	1.13	0.72	1.77	0.612	0.044	0.195
Lung cancer	2-hydroxyisobutyrate	Simple median	17	0.17	0.37	1.19	0.58	2.43	0.641
Lung cancer	2-hydroxyisobutyrate	Weighted median	17	-0.31	0.31	0.74	0.4	1.36	0.328
Lung cancer	2-hydroxypalmitate	Inverse variance weighted (fixed effects)	39	-0.31	0.19	0.73	0.5	1.07	0.11	0.168
Lung cancer	2-hydroxypalmitate	Maximum likelihood	39	-0.31	0.2	0.73	0.5	1.07	0.109
Lung cancer	2-hydroxypalmitate	MR Egger	39	-0.57	0.49	0.57	0.22	1.48	0.253		0.558
Lung cancer	2-hydroxypalmitate	MR-PRESSO Raw		-0.31	0.21	0.73	0.48	1.11	0.155	0.168	0.558	0.201
Lung cancer	2-hydroxypalmitate	Simple median	39	-0.21	0.3	0.81	0.45	1.47	0.485
Lung cancer	2-hydroxypalmitate	Weighted median	39	-0.41	0.3	0.66	0.37	1.19	0.168
Lung cancer	2-hydroxystearate	Inverse variance weighted (fixed effects)	34	-0.08	0.21	0.93	0.61	1.41	0.716	0.057
Lung cancer	2-hydroxystearate	Maximum likelihood	34	-0.08	0.22	0.92	0.6	1.42	0.71
Lung cancer	2-hydroxystearate	MR Egger	34	-0.87	0.55	0.42	0.14	1.22	0.119		0.111
Lung cancer	2-hydroxystearate	MR-PRESSO Raw		-0.08	0.25	0.93	0.56	1.52	0.762	0.057	0.111	0.061
Lung cancer	2-hydroxystearate	Simple median	34	0.43	0.34	1.54	0.79	2.97	0.202
Lung cancer	2-hydroxystearate	Weighted median	34	-0.2	0.32	0.82	0.44	1.53	0.533
Lung cancer	2-linoleoylglycerophosphocholine*	Inverse variance weighted (multiplicative random effects)	18	0.17	0.25	1.19	0.73	1.95	0.49	0.047
Lung cancer	2-linoleoylglycerophosphocholine*	Maximum likelihood	18	0.18	0.2	1.2	0.8	1.79	0.374
Lung cancer	2-linoleoylglycerophosphocholine*	MR Egger	18	0.64	0.95	1.89	0.29	12.13	0.512		0.619
Lung cancer	2-linoleoylglycerophosphocholine*	MR-PRESSO Raw		0.17	0.25	1.19	0.73	1.95	0.499	0.047	0.619	0.047
Lung cancer	2-linoleoylglycerophosphocholine*	Simple median	18	0.08	0.33	1.09	0.57	2.05	0.801
Lung cancer	2-linoleoylglycerophosphocholine*	Weighted median	18	0.08	0.3	1.08	0.6	1.94	0.791
Lung cancer	2-methoxyacetaminophen sulfate*	Inverse variance weighted (fixed effects)	379	0	0.01	1	0.99	1.01	0.884	0.303
Lung cancer	2-methoxyacetaminophen sulfate*	Maximum likelihood	379	0	0.01	1	0.99	1.01	0.884
Lung cancer	2-methoxyacetaminophen sulfate*	MR Egger	379	0	0.02	1	0.97	1.03	0.829		0.859
Lung cancer	2-methoxyacetaminophen sulfate*	MR-PRESSO Raw		0	0.01	1	0.99	1.01	0.886	0.303	0.859	0.287
Lung cancer	2-methoxyacetaminophen sulfate*	Simple median	379	0	0.01	1	0.99	1.02	0.71
Lung cancer	2-methoxyacetaminophen sulfate*	Weighted median	379	0.01	0.01	1.01	0.99	1.02	0.379
Lung cancer	2-methylbutyroylcarnitine	Inverse variance weighted (multiplicative random effects)	22	0.06	0.29	1.06	0.6	1.87	0.842	0.02
Lung cancer	2-methylbutyroylcarnitine	Maximum likelihood	22	0.06	0.23	1.06	0.68	1.67	0.787
Lung cancer	2-methylbutyroylcarnitine	MR Egger	22	-0.93	0.82	0.39	0.08	1.96	0.269		0.212
Lung cancer	2-methylbutyroylcarnitine	MR-PRESSO Raw		0.06	0.29	1.06	0.6	1.87	0.844	0.02	0.212	0.021
Lung cancer	2-methylbutyroylcarnitine	Simple median	22	0.3	0.32	1.34	0.72	2.52	0.356
Lung cancer	2-methylbutyroylcarnitine	Weighted median	22	0.08	0.33	1.09	0.57	2.07	0.804
Lung cancer	2-oleoylglycerophosphocholine*	Inverse variance weighted (fixed effects)	17	0.02	0.23	1.02	0.65	1.61	0.916	0.556
Lung cancer	2-oleoylglycerophosphocholine*	Maximum likelihood	17	0.03	0.24	1.03	0.65	1.63	0.913
Lung cancer	2-oleoylglycerophosphocholine*	MR Egger	17	-0.73	0.77	0.48	0.11	2.18	0.359		0.321
Lung cancer	2-oleoylglycerophosphocholine*	MR-PRESSO Raw		0.02	0.22	1.02	0.66	1.58	0.913	0.556	0.321	0.567
Lung cancer	2-oleoylglycerophosphocholine*	Simple median	17	-0.01	0.34	0.99	0.51	1.9	0.966
Lung cancer	2-oleoylglycerophosphocholine*	Weighted median	17	-0.07	0.31	0.93	0.5	1.73	0.824
Lung cancer	2-palmitoylglycerophosphocholine*	Inverse variance weighted (fixed effects)	18	0.14	0.18	1.15	0.81	1.64	0.425	0.796
Lung cancer	2-palmitoylglycerophosphocholine*	Maximum likelihood	18	0.15	0.19	1.16	0.81	1.67	0.423
Lung cancer	2-palmitoylglycerophosphocholine*	MR Egger	18	-0.08	0.28	0.92	0.53	1.61	0.78		0.32
Lung cancer	2-palmitoylglycerophosphocholine*	MR-PRESSO Raw		0.14	0.15	1.15	0.86	1.55	0.357	0.796	0.32	0.765
Lung cancer	2-palmitoylglycerophosphocholine*	Simple median	18	0.26	0.29	1.3	0.74	2.29	0.362
Lung cancer	2-palmitoylglycerophosphocholine*	Weighted median	18	-0.06	0.26	0.94	0.56	1.57	0.815
Lung cancer	2-stearoylglycerophosphocholine*	Inverse variance weighted (fixed effects)	10	-0.16	0.18	0.85	0.59	1.21	0.368	0.864
Lung cancer	2-stearoylglycerophosphocholine*	Maximum likelihood	10	-0.17	0.19	0.85	0.59	1.22	0.369
Lung cancer	2-stearoylglycerophosphocholine*	MR Egger	10	-1.34	0.86	0.26	0.05	1.4	0.156		0.198
Lung cancer	2-stearoylglycerophosphocholine*	MR-PRESSO Raw		-0.16	0.13	0.85	0.66	1.1	0.242	0.864	0.198	0.843
Lung cancer	2-stearoylglycerophosphocholine*	Simple median	10	-0.14	0.24	0.87	0.54	1.38	0.544
Lung cancer	2-stearoylglycerophosphocholine*	Weighted median	10	-0.05	0.24	0.95	0.6	1.52	0.832
Lung cancer	2-tetradecenoyl carnitine	Inverse variance weighted (fixed effects)	15	-0.06	0.12	0.94	0.75	1.18	0.599	0.126
Lung cancer	2-tetradecenoyl carnitine	Maximum likelihood	15	-0.06	0.12	0.94	0.74	1.19	0.603
Lung cancer	2-tetradecenoyl carnitine	MR Egger	15	0.23	0.31	1.26	0.69	2.3	0.457		0.296
Lung cancer	2-tetradecenoyl carnitine	MR-PRESSO Raw		-0.06	0.14	0.94	0.71	1.24	0.667	0.126	0.296	0.143
Lung cancer	2-tetradecenoyl carnitine	Simple median	15	0.09	0.18	1.1	0.77	1.56	0.613
Lung cancer	2-tetradecenoyl carnitine	Weighted median	15	0.11	0.17	1.12	0.81	1.56	0.5
Lung cancer	3-(3-hydroxyphenyl)propionate	Inverse variance weighted (multiplicative random effects)	7	-0.08	0.1	0.93	0.77	1.12	0.422	0.034
Lung cancer	3-(3-hydroxyphenyl)propionate	Maximum likelihood	7	-0.08	0.07	0.92	0.81	1.05	0.215
Lung cancer	3-(3-hydroxyphenyl)propionate	MR Egger	7	0.05	0.29	1.05	0.59	1.86	0.882		0.675
Lung cancer	3-(3-hydroxyphenyl)propionate	MR-PRESSO Raw		-0.08	0.1	0.93	0.77	1.12	0.453	0.034	0.675	0.074
Lung cancer	3-(3-hydroxyphenyl)propionate	Simple median	7	-0.14	0.1	0.87	0.72	1.06	0.178
Lung cancer	3-(3-hydroxyphenyl)propionate	Weighted median	7	-0.12	0.09	0.89	0.75	1.05	0.18
Lung cancer	3-(4-hydroxyphenyl)lactate	Inverse variance weighted (fixed effects)	16	0.22	0.22	1.25	0.81	1.92	0.31	0.121
Lung cancer	3-(4-hydroxyphenyl)lactate	Maximum likelihood	16	0.25	0.24	1.28	0.8	2.05	0.295
Lung cancer	3-(4-hydroxyphenyl)lactate	MR Egger	16	-0.11	0.49	0.9	0.34	2.36	0.831		0.437
Lung cancer	3-(4-hydroxyphenyl)lactate	MR-PRESSO Raw		0.22	0.26	1.25	0.75	2.1	0.41	0.121	0.437	0.082
Lung cancer	3-(4-hydroxyphenyl)lactate	Simple median	16	0.07	0.34	1.08	0.55	2.11	0.83
Lung cancer	3-(4-hydroxyphenyl)lactate	Weighted median	16	-0.17	0.34	0.84	0.43	1.62	0.604
Lung cancer	3-(cystein-S-yl)acetaminophen*	Inverse variance weighted (fixed effects)	57	-0.01	0.01	0.99	0.97	1.01	0.413	0.539
Lung cancer	3-(cystein-S-yl)acetaminophen*	Maximum likelihood	57	-0.01	0.01	0.99	0.97	1.01	0.416
Lung cancer	3-(cystein-S-yl)acetaminophen*	MR Egger	57	-0.03	0.04	0.97	0.9	1.04	0.411		0.539
Lung cancer	3-(cystein-S-yl)acetaminophen*	MR-PRESSO Raw		-0.01	0.01	0.99	0.97	1.01	0.41	0.539	0.539	0.525
Lung cancer	3-(cystein-S-yl)acetaminophen*	Simple median	57	0.01	0.02	1.01	0.98	1.05	0.451
Lung cancer	3-(cystein-S-yl)acetaminophen*	Weighted median	57	0.01	0.02	1.01	0.98	1.04	0.621
Lung cancer	3-carboxy-4-methyl-5-propyl-2-furanpropanoate (CMPF)	Inverse variance weighted (multiplicative random effects)	13	-0.15	0.14	0.86	0.66	1.13	0.286	0
Lung cancer	3-carboxy-4-methyl-5-propyl-2-furanpropanoate (CMPF)	Maximum likelihood	13	-0.17	0.07	0.84	0.73	0.98	0.023
Lung cancer	3-carboxy-4-methyl-5-propyl-2-furanpropanoate (CMPF)	MR Egger	13	-0.13	0.36	0.88	0.43	1.77	0.718		0.966
Lung cancer	3-carboxy-4-methyl-5-propyl-2-furanpropanoate (CMPF)	MR-PRESSO Outlier-corrected		-0.07	0.08	0.93	0.8	1.08	0.349	0	0.966
Lung cancer	3-carboxy-4-methyl-5-propyl-2-furanpropanoate (CMPF)	Simple median	13	-0.03	0.11	0.97	0.79	1.2	0.804
Lung cancer	3-carboxy-4-methyl-5-propyl-2-furanpropanoate (CMPF)	Weighted median	13	-0.01	0.1	0.99	0.82	1.2	0.929
Lung cancer	3-dehydrocarnitine*	Inverse variance weighted (fixed effects)	27	-0.22	0.17	0.8	0.57	1.12	0.191	0.262
Lung cancer	3-dehydrocarnitine*	Maximum likelihood	27	-0.23	0.17	0.8	0.57	1.12	0.186
Lung cancer	3-dehydrocarnitine*	MR Egger	27	-0.18	0.46	0.84	0.34	2.07	0.704		0.918
Lung cancer	3-dehydrocarnitine*	MR-PRESSO Raw		-0.22	0.18	0.8	0.56	1.15	0.236	0.262	0.918	0.248
Lung cancer	3-dehydrocarnitine*	Simple median	27	-0.03	0.26	0.97	0.58	1.61	0.896
Lung cancer	3-dehydrocarnitine*	Weighted median	27	-0.15	0.26	0.86	0.52	1.44	0.567
Lung cancer	3-hydroxybutyrate (BHBA)	Inverse variance weighted (fixed effects)	9	0.17	0.07	1.19	1.05	1.35	0.008	0.762
Lung cancer	3-hydroxybutyrate (BHBA)	Maximum likelihood	9	0.18	0.07	1.19	1.04	1.36	0.01
Lung cancer	3-hydroxybutyrate (BHBA)	MR Egger	9	0.16	0.09	1.17	0.98	1.4	0.122		0.789
Lung cancer	3-hydroxybutyrate (BHBA)	MR-PRESSO Raw		0.17	0.05	1.19	1.08	1.32	0.01	0.762	0.789	0.841
Lung cancer	3-hydroxybutyrate (BHBA)	Simple median	9	0.19	0.11	1.21	0.99	1.49	0.066
Lung cancer	3-hydroxybutyrate (BHBA)	Weighted median	9	0.19	0.09	1.21	1.02	1.43	0.028
Lung cancer	3-indoxyl sulfate	Inverse variance weighted (multiplicative random effects)	5	-0.02	0.36	0.98	0.49	1.99	0.965	0.005
Lung cancer	3-indoxyl sulfate	Maximum likelihood	5	-0.02	0.19	0.98	0.68	1.43	0.933
Lung cancer	3-indoxyl sulfate	MR Egger	5	-4.51	2.63	0.01	0	1.91	0.185		0.184
Lung cancer	3-indoxyl sulfate	MR-PRESSO Outlier-corrected		-0.2	0.08	0.82	0.7	0.95	0.08	0.005	0.184
Lung cancer	3-indoxyl sulfate	Simple median	5	-0.17	0.24	0.84	0.52	1.35	0.468
Lung cancer	3-indoxyl sulfate	Weighted median	5	-0.21	0.22	0.81	0.53	1.24	0.338
Lung cancer	3-methoxytyrosine	Inverse variance weighted (fixed effects)	12	-0.42	0.22	0.66	0.43	1.02	0.06	0.192
Lung cancer	3-methoxytyrosine	Maximum likelihood	12	-0.41	0.23	0.66	0.42	1.04	0.074
Lung cancer	3-methoxytyrosine	MR Egger	12	0.2	0.82	1.23	0.24	6.16	0.808		0.443
Lung cancer	3-methoxytyrosine	MR-PRESSO Raw		-0.42	0.26	0.66	0.4	1.09	0.133	0.192	0.443	0.262
Lung cancer	3-methoxytyrosine	Simple median	12	-0.6	0.31	0.55	0.3	1	0.051
Lung cancer	3-methoxytyrosine	Weighted median	12	-0.49	0.32	0.61	0.33	1.14	0.123
Lung cancer	3-methyl-2-oxobutyrate	Inverse variance weighted (fixed effects)	16	-0.34	0.3	0.71	0.4	1.28	0.259	0.208
Lung cancer	3-methyl-2-oxobutyrate	Maximum likelihood	16	-0.32	0.31	0.72	0.4	1.32	0.292
Lung cancer	3-methyl-2-oxobutyrate	MR Egger	16	-1.04	1.21	0.35	0.03	3.75	0.403		0.552
Lung cancer	3-methyl-2-oxobutyrate	MR-PRESSO Raw		-0.34	0.34	0.71	0.37	1.38	0.333	0.208	0.552	0.241
Lung cancer	3-methyl-2-oxobutyrate	Simple median	16	-0.68	0.43	0.51	0.22	1.19	0.117
Lung cancer	3-methyl-2-oxobutyrate	Weighted median	16	-0.53	0.42	0.59	0.26	1.34	0.21
Lung cancer	3-methyl-2-oxovalerate	Inverse variance weighted (multiplicative random effects)	34	-0.5	0.27	0.61	0.35	1.04	0.068	0.002
Lung cancer	3-methyl-2-oxovalerate	Maximum likelihood	34	-0.53	0.21	0.59	0.39	0.89	0.011
Lung cancer	3-methyl-2-oxovalerate	MR Egger	34	-1.07	0.59	0.34	0.11	1.09	0.08		0.287
Lung cancer	3-methyl-2-oxovalerate	MR-PRESSO Outlier-corrected		-0.42	0.26	0.66	0.4	1.09	0.115	0.002	0.287
Lung cancer	3-methyl-2-oxovalerate	Simple median	34	-0.35	0.32	0.71	0.37	1.33	0.285
Lung cancer	3-methyl-2-oxovalerate	Weighted median	34	-0.71	0.32	0.49	0.26	0.92	0.027
Lung cancer	3-methylhistidine	Inverse variance weighted (fixed effects)	8	-0.06	0.1	0.94	0.77	1.14	0.53	0.502
Lung cancer	3-methylhistidine	Maximum likelihood	8	-0.07	0.1	0.94	0.77	1.15	0.523
Lung cancer	3-methylhistidine	MR Egger	8	0.34	0.31	1.41	0.77	2.58	0.312		0.216
Lung cancer	3-methylhistidine	MR-PRESSO Raw		-0.06	0.1	0.94	0.78	1.13	0.53	0.502	0.216	0.531
Lung cancer	3-methylhistidine	Simple median	8	-0.03	0.14	0.97	0.74	1.26	0.81
Lung cancer	3-methylhistidine	Weighted median	8	0.01	0.14	1.01	0.77	1.32	0.966
Lung cancer	3-methylxanthine	Inverse variance weighted (fixed effects)	11	0.08	0.11	1.08	0.87	1.34	0.5	0.203
Lung cancer	3-methylxanthine	Maximum likelihood	11	0.08	0.11	1.08	0.87	1.35	0.488
Lung cancer	3-methylxanthine	MR Egger	11	0.25	0.34	1.29	0.67	2.49	0.472		0.579
Lung cancer	3-methylxanthine	MR-PRESSO Raw		0.08	0.13	1.08	0.84	1.39	0.573	0.203	0.579	0.253
Lung cancer	3-methylxanthine	Simple median	11	0	0.16	1	0.73	1.37	0.983
Lung cancer	3-methylxanthine	Weighted median	11	0.13	0.15	1.14	0.85	1.52	0.391
Lung cancer	3-phenylpropionate (hydrocinnamate)	Inverse variance weighted (fixed effects)	12	-0.15	0.12	0.86	0.68	1.09	0.223	0.606
Lung cancer	3-phenylpropionate (hydrocinnamate)	Maximum likelihood	12	-0.15	0.12	0.86	0.68	1.1	0.241
Lung cancer	3-phenylpropionate (hydrocinnamate)	MR Egger	12	-0.16	0.21	0.85	0.57	1.28	0.454		0.94
Lung cancer	3-phenylpropionate (hydrocinnamate)	MR-PRESSO Raw		-0.15	0.11	0.86	0.69	1.07	0.209	0.606	0.94	0.64
Lung cancer	3-phenylpropionate (hydrocinnamate)	Simple median	12	-0.06	0.17	0.94	0.68	1.3	0.715
Lung cancer	3-phenylpropionate (hydrocinnamate)	Weighted median	12	-0.08	0.17	0.93	0.66	1.29	0.658
Lung cancer	4-acetamidobutanoate	Inverse variance weighted (multiplicative random effects)	34	-0.02	0.25	0.98	0.6	1.59	0.921	0.032
Lung cancer	4-acetamidobutanoate	Maximum likelihood	34	-0.03	0.21	0.97	0.65	1.47	0.901
Lung cancer	4-acetamidobutanoate	MR Egger	34	0.85	0.6	2.35	0.72	7.66	0.167		0.122
Lung cancer	4-acetamidobutanoate	MR-PRESSO Raw		-0.02	0.25	0.98	0.6	1.59	0.921	0.032	0.122	0.036
Lung cancer	4-acetamidobutanoate	Simple median	34	-0.21	0.33	0.81	0.42	1.56	0.533
Lung cancer	4-acetamidobutanoate	Weighted median	34	0.48	0.34	1.61	0.83	3.12	0.156
Lung cancer	4-acetaminophen sulfate	Inverse variance weighted (fixed effects)	22	0	0.01	1	0.98	1.01	0.841	0.635
Lung cancer	4-acetaminophen sulfate	Maximum likelihood	22	0	0.01	1	0.98	1.01	0.837
Lung cancer	4-acetaminophen sulfate	MR Egger	22	0.02	0.02	1.02	0.97	1.06	0.469		0.384
Lung cancer	4-acetaminophen sulfate	MR-PRESSO Raw		0	0.01	1	0.98	1.01	0.831	0.635	0.384	0.656
Lung cancer	4-acetaminophen sulfate	Simple median	22	0	0.01	1	0.98	1.02	0.881
Lung cancer	4-acetaminophen sulfate	Weighted median	22	0.01	0.01	1.01	0.99	1.03	0.487
Lung cancer	4-androsten-3beta,17beta-diol disulfate 1*	Inverse variance weighted (fixed effects)	20	0.05	0.06	1.05	0.94	1.18	0.392	0.417
Lung cancer	4-androsten-3beta,17beta-diol disulfate 1*	Maximum likelihood	20	0.05	0.06	1.05	0.94	1.18	0.387
Lung cancer	4-androsten-3beta,17beta-diol disulfate 1*	MR Egger	20	0.13	0.11	1.14	0.91	1.42	0.275		0.431
Lung cancer	4-androsten-3beta,17beta-diol disulfate 1*	MR-PRESSO Raw		0.05	0.06	1.05	0.94	1.18	0.41	0.417	0.431	0.443
Lung cancer	4-androsten-3beta,17beta-diol disulfate 1*	Simple median	20	-0.05	0.1	0.95	0.78	1.15	0.598
Lung cancer	4-androsten-3beta,17beta-diol disulfate 1*	Weighted median	20	0.05	0.09	1.05	0.89	1.25	0.546
Lung cancer	4-androsten-3beta,17beta-diol disulfate 2*	Inverse variance weighted (fixed effects)	18	0.14	0.13	1.16	0.9	1.48	0.248	0.484
Lung cancer	4-androsten-3beta,17beta-diol disulfate 2*	Maximum likelihood	18	0.15	0.13	1.16	0.9	1.49	0.24
Lung cancer	4-androsten-3beta,17beta-diol disulfate 2*	MR Egger	18	0.6	0.42	1.81	0.8	4.1	0.171		0.272
Lung cancer	4-androsten-3beta,17beta-diol disulfate 2*	MR-PRESSO Raw		0.14	0.12	1.16	0.91	1.47	0.258	0.484	0.272	0.47
Lung cancer	4-androsten-3beta,17beta-diol disulfate 2*	Simple median	18	0.15	0.17	1.16	0.82	1.63	0.394
Lung cancer	4-androsten-3beta,17beta-diol disulfate 2*	Weighted median	18	0.06	0.18	1.06	0.75	1.5	0.741
Lung cancer	4-ethylphenylsulfate	Inverse variance weighted (fixed effects)	6	-0.08	0.12	0.92	0.72	1.17	0.49	0.143
Lung cancer	4-ethylphenylsulfate	Maximum likelihood	6	-0.09	0.13	0.91	0.71	1.17	0.478
Lung cancer	4-ethylphenylsulfate	MR Egger	6	0.26	0.39	1.3	0.61	2.77	0.536		0.384
Lung cancer	4-ethylphenylsulfate	MR-PRESSO Raw		-0.08	0.16	0.92	0.68	1.25	0.614	0.143	0.384	0.181
Lung cancer	4-ethylphenylsulfate	Simple median	6	-0.05	0.17	0.95	0.68	1.33	0.782
Lung cancer	4-ethylphenylsulfate	Weighted median	6	-0.03	0.17	0.97	0.69	1.36	0.861
Lung cancer	4-hydroxyhippurate	Inverse variance weighted (fixed effects)	17	0.18	0.1	1.19	0.98	1.45	0.078	0.274
Lung cancer	4-hydroxyhippurate	Maximum likelihood	17	0.18	0.1	1.2	0.98	1.47	0.077
Lung cancer	4-hydroxyhippurate	MR Egger	17	-0.16	0.33	0.85	0.45	1.63	0.638		0.3
Lung cancer	4-hydroxyhippurate	MR-PRESSO Raw		0.18	0.11	1.19	0.96	1.48	0.124	0.274	0.3	0.265
Lung cancer	4-hydroxyhippurate	Simple median	17	0.11	0.15	1.12	0.83	1.51	0.468
Lung cancer	4-hydroxyhippurate	Weighted median	17	0.07	0.14	1.07	0.81	1.42	0.624
Lung cancer	4-methyl-2-oxopentanoate	Inverse variance weighted (fixed effects)	11	0.1	0.29	1.1	0.63	1.94	0.737	0.225
Lung cancer	4-methyl-2-oxopentanoate	Maximum likelihood	11	0.1	0.3	1.11	0.62	1.97	0.73
Lung cancer	4-methyl-2-oxopentanoate	MR Egger	11	0.75	1.27	2.13	0.18	25.54	0.567		0.604
Lung cancer	4-methyl-2-oxopentanoate	MR-PRESSO Raw		0.1	0.33	1.1	0.58	2.1	0.774	0.225	0.604	0.252
Lung cancer	4-methyl-2-oxopentanoate	Simple median	11	-0.42	0.44	0.66	0.28	1.56	0.342
Lung cancer	4-methyl-2-oxopentanoate	Weighted median	11	-0.25	0.42	0.78	0.34	1.77	0.547
Lung cancer	4-vinylphenol sulfate	Inverse variance weighted (fixed effects)	8	0.23	0.12	1.26	1	1.58	0.05	0.105
Lung cancer	4-vinylphenol sulfate	Maximum likelihood	8	0.24	0.12	1.28	1	1.63	0.048
Lung cancer	4-vinylphenol sulfate	MR Egger	8	-0.09	0.41	0.91	0.4	2.05	0.829		0.432
Lung cancer	4-vinylphenol sulfate	MR-PRESSO Raw		0.23	0.15	1.26	0.93	1.7	0.176	0.105	0.432	0.136
Lung cancer	4-vinylphenol sulfate	Simple median	8	0.15	0.16	1.17	0.85	1.61	0.345
Lung cancer	4-vinylphenol sulfate	Weighted median	8	0.14	0.16	1.15	0.84	1.58	0.389
Lung cancer	5alpha-androstan-3beta,17beta-diol disulfate	Inverse variance weighted (fixed effects)	20	0.1	0.06	1.11	0.99	1.24	0.081	0.279
Lung cancer	5alpha-androstan-3beta,17beta-diol disulfate	Maximum likelihood	20	0.11	0.06	1.11	0.99	1.25	0.076
Lung cancer	5alpha-androstan-3beta,17beta-diol disulfate	MR Egger	20	0.14	0.12	1.15	0.92	1.45	0.231		0.676
Lung cancer	5alpha-androstan-3beta,17beta-diol disulfate	MR-PRESSO Raw		0.1	0.06	1.11	0.98	1.26	0.123	0.279	0.676	0.264
Lung cancer	5alpha-androstan-3beta,17beta-diol disulfate	Simple median	20	0.1	0.1	1.1	0.91	1.33	0.31
Lung cancer	5alpha-androstan-3beta,17beta-diol disulfate	Weighted median	20	0.15	0.09	1.16	0.97	1.38	0.102
Lung cancer	5-dodecenoate (12:1n7)	Inverse variance weighted (fixed effects)	15	0.15	0.14	1.16	0.89	1.52	0.263	0.601
Lung cancer	5-dodecenoate (12:1n7)	Maximum likelihood	15	0.16	0.14	1.18	0.9	1.54	0.243
Lung cancer	5-dodecenoate (12:1n7)	MR Egger	15	0.07	0.37	1.07	0.52	2.21	0.857		0.81
Lung cancer	5-dodecenoate (12:1n7)	MR-PRESSO Raw		0.15	0.13	1.16	0.91	1.49	0.248	0.601	0.81	0.606
Lung cancer	5-dodecenoate (12:1n7)	Simple median	15	0.01	0.19	1.01	0.69	1.48	0.954
Lung cancer	5-dodecenoate (12:1n7)	Weighted median	15	0.06	0.18	1.06	0.74	1.52	0.736
Lung cancer	5-oxoproline	Inverse variance weighted (fixed effects)	16	-0.74	0.38	0.48	0.23	1.01	0.052	0.967
Lung cancer	5-oxoproline	Maximum likelihood	16	-0.73	0.38	0.48	0.23	1.03	0.059
Lung cancer	5-oxoproline	MR Egger	16	-0.75	1.42	0.47	0.03	7.7	0.606		0.993
Lung cancer	5-oxoproline	MR-PRESSO Raw		-0.74	0.25	0.48	0.29	0.78	0.011	0.967	0.993	0.971
Lung cancer	5-oxoproline	Simple median	16	-0.49	0.49	0.61	0.24	1.6	0.318
Lung cancer	5-oxoproline	Weighted median	16	-0.49	0.5	0.61	0.23	1.63	0.327
Lung cancer	7-alpha-hydroxy-3-oxo-4-cholestenoate (7-Hoca)	Inverse variance weighted (fixed effects)	10	0.12	0.36	1.12	0.56	2.26	0.744	0.585
Lung cancer	7-alpha-hydroxy-3-oxo-4-cholestenoate (7-Hoca)	Maximum likelihood	10	0.12	0.36	1.13	0.55	2.31	0.733
Lung cancer	7-alpha-hydroxy-3-oxo-4-cholestenoate (7-Hoca)	MR Egger	10	-1.53	1.39	0.22	0.01	3.3	0.303		0.255
Lung cancer	7-alpha-hydroxy-3-oxo-4-cholestenoate (7-Hoca)	MR-PRESSO Raw		0.12	0.33	1.12	0.59	2.13	0.729	0.585	0.255	0.582
Lung cancer	7-alpha-hydroxy-3-oxo-4-cholestenoate (7-Hoca)	Simple median	10	0.03	0.49	1.03	0.39	2.71	0.953
Lung cancer	7-alpha-hydroxy-3-oxo-4-cholestenoate (7-Hoca)	Weighted median	10	0.02	0.49	1.02	0.39	2.67	0.97
Lung cancer	7-methylguanine	Inverse variance weighted (fixed effects)	6	0.2	0.24	1.22	0.75	1.97	0.418	0.58
Lung cancer	7-methylguanine	Maximum likelihood	6	0.21	0.25	1.23	0.75	2.02	0.41
Lung cancer	7-methylguanine	MR Egger	6	0.15	0.89	1.16	0.2	6.66	0.873		0.959
Lung cancer	7-methylguanine	MR-PRESSO Raw		0.2	0.21	1.22	0.8	1.85	0.396	0.58	0.959	0.529
Lung cancer	7-methylguanine	Simple median	6	0.12	0.33	1.13	0.59	2.17	0.718
Lung cancer	7-methylguanine	Weighted median	6	0.04	0.32	1.05	0.56	1.97	0.89
Lung cancer	7-methylxanthine	Inverse variance weighted (fixed effects)	9	0.13	0.12	1.14	0.91	1.43	0.266	0.07
Lung cancer	7-methylxanthine	Maximum likelihood	9	0.15	0.12	1.16	0.91	1.47	0.239
Lung cancer	7-methylxanthine	MR Egger	9	0.3	0.62	1.34	0.4	4.55	0.65		0.79
Lung cancer	7-methylxanthine	MR-PRESSO Raw		0.13	0.16	1.14	0.84	1.55	0.432	0.07	0.79	0.069
Lung cancer	7-methylxanthine	Simple median	9	0.09	0.2	1.1	0.73	1.63	0.654
Lung cancer	7-methylxanthine	Weighted median	9	0.15	0.19	1.16	0.8	1.68	0.431
Lung cancer	acetylcarnitine	Inverse variance weighted (fixed effects)	16	-0.35	0.21	0.7	0.47	1.06	0.095	0.114
Lung cancer	acetylcarnitine	Maximum likelihood	16	-0.34	0.22	0.71	0.46	1.09	0.12
Lung cancer	acetylcarnitine	MR Egger	16	0.3	0.64	1.35	0.38	4.74	0.646		0.287
Lung cancer	acetylcarnitine	MR-PRESSO Raw		-0.35	0.25	0.7	0.43	1.16	0.186	0.114	0.287	0.109
Lung cancer	acetylcarnitine	Simple median	16	-0.31	0.34	0.74	0.38	1.44	0.372
Lung cancer	acetylcarnitine	Weighted median	16	0.03	0.33	1.03	0.54	1.97	0.93
Lung cancer	acetylphosphate	Inverse variance weighted (fixed effects)	14	-0.71	0.45	0.49	0.21	1.18	0.111	0.664
Lung cancer	acetylphosphate	Maximum likelihood	14	-0.74	0.45	0.48	0.2	1.16	0.103
Lung cancer	acetylphosphate	MR Egger	14	-1	1.59	0.37	0.02	8.41	0.544		0.855
Lung cancer	acetylphosphate	MR-PRESSO Raw		-0.71	0.4	0.49	0.23	1.07	0.097	0.664	0.855	0.683
Lung cancer	acetylphosphate	Simple median	14	-0.96	0.59	0.38	0.12	1.22	0.104
Lung cancer	acetylphosphate	Weighted median	14	-0.95	0.59	0.39	0.12	1.23	0.108
Lung cancer	ADpSGEGDFXAEGGGVR*	Inverse variance weighted (fixed effects)	8	-0.51	0.13	0.6	0.47	0.77	0	0.554
Lung cancer	ADpSGEGDFXAEGGGVR*	Maximum likelihood	8	-0.5	0.13	0.6	0.47	0.78	0
Lung cancer	ADpSGEGDFXAEGGGVR*	MR Egger	8	-0.5	0.35	0.61	0.3	1.22	0.21		0.974
Lung cancer	ADpSGEGDFXAEGGGVR*	MR-PRESSO Raw		-0.51	0.12	0.6	0.48	0.76	0.003	0.554	0.974	0.657
Lung cancer	ADpSGEGDFXAEGGGVR*	Simple median	8	-0.48	0.18	0.62	0.44	0.88	0.007
Lung cancer	ADpSGEGDFXAEGGGVR*	Weighted median	8	-0.48	0.17	0.62	0.44	0.86	0.004
Lung cancer	adrenate (22:4n6)	Inverse variance weighted (fixed effects)	10	0.32	0.18	1.38	0.96	1.98	0.08	0.79
Lung cancer	adrenate (22:4n6)	Maximum likelihood	10	0.34	0.19	1.4	0.97	2.04	0.074
Lung cancer	adrenate (22:4n6)	MR Egger	10	0.35	0.45	1.42	0.59	3.41	0.46		0.954
Lung cancer	adrenate (22:4n6)	MR-PRESSO Raw		0.32	0.14	1.38	1.04	1.83	0.051	0.79	0.954	0.669
Lung cancer	adrenate (22:4n6)	Simple median	10	0.12	0.27	1.13	0.67	1.91	0.646
Lung cancer	adrenate (22:4n6)	Weighted median	10	0.23	0.26	1.26	0.75	2.1	0.382
Lung cancer	ADSGEGDFXAEGGGVR*	Inverse variance weighted (fixed effects)	7	-0.19	0.11	0.82	0.67	1.02	0.07	0.791
Lung cancer	ADSGEGDFXAEGGGVR*	Maximum likelihood	7	-0.2	0.11	0.82	0.67	1.02	0.071
Lung cancer	ADSGEGDFXAEGGGVR*	MR Egger	7	-0.34	0.22	0.71	0.46	1.09	0.181		0.479
Lung cancer	ADSGEGDFXAEGGGVR*	MR-PRESSO Raw		-0.19	0.08	0.82	0.71	0.96	0.046	0.791	0.479	0.846
Lung cancer	ADSGEGDFXAEGGGVR*	Simple median	7	-0.19	0.18	0.83	0.59	1.17	0.281
Lung cancer	ADSGEGDFXAEGGGVR*	Weighted median	7	-0.23	0.13	0.8	0.62	1.02	0.077
Lung cancer	alanine	Inverse variance weighted (fixed effects)	35	0.19	0.22	1.21	0.78	1.86	0.392	0.131
Lung cancer	alanine	Maximum likelihood	35	0.2	0.23	1.22	0.78	1.89	0.387
Lung cancer	alanine	MR Egger	35	1.16	0.85	3.2	0.6	17.08	0.182		0.242
Lung cancer	alanine	MR-PRESSO Raw		0.19	0.25	1.21	0.74	1.96	0.454	0.131	0.242	0.14
Lung cancer	alanine	Simple median	35	-0.07	0.32	0.94	0.5	1.76	0.836
Lung cancer	alanine	Weighted median	35	0.12	0.32	1.13	0.61	2.11	0.696
Lung cancer	allantoin	Inverse variance weighted (fixed effects)	14	0.2	0.15	1.22	0.92	1.63	0.171	0.784
Lung cancer	allantoin	Maximum likelihood	14	0.21	0.15	1.23	0.92	1.65	0.162
Lung cancer	allantoin	MR Egger	14	0.35	0.43	1.42	0.61	3.3	0.431		0.718
Lung cancer	allantoin	MR-PRESSO Raw		0.2	0.12	1.22	0.96	1.55	0.121	0.784	0.718	0.803
Lung cancer	allantoin	Simple median	14	0.2	0.21	1.22	0.81	1.83	0.334
Lung cancer	allantoin	Weighted median	14	0.25	0.22	1.29	0.84	1.99	0.252
Lung cancer	alpha-hydroxyisovalerate	Inverse variance weighted (fixed effects)	13	-0.02	0.15	0.98	0.73	1.31	0.891	0.212
Lung cancer	alpha-hydroxyisovalerate	Maximum likelihood	13	-0.02	0.15	0.98	0.73	1.32	0.893
Lung cancer	alpha-hydroxyisovalerate	MR Egger	13	-0.09	0.46	0.91	0.37	2.27	0.85		0.874
Lung cancer	alpha-hydroxyisovalerate	MR-PRESSO Raw		-0.02	0.17	0.98	0.71	1.36	0.906	0.212	0.874	0.255
Lung cancer	alpha-hydroxyisovalerate	Simple median	13	0.01	0.22	1.01	0.65	1.55	0.975
Lung cancer	alpha-hydroxyisovalerate	Weighted median	13	-0.02	0.21	0.98	0.65	1.48	0.924
Lung cancer	alpha-ketoglutarate	Inverse variance weighted (fixed effects)	12	0.1	0.19	1.11	0.76	1.62	0.588	0.875
Lung cancer	alpha-ketoglutarate	Maximum likelihood	12	0.11	0.19	1.11	0.76	1.63	0.582
Lung cancer	alpha-ketoglutarate	MR Egger	12	-0.68	1.33	0.51	0.04	6.84	0.62		0.565
Lung cancer	alpha-ketoglutarate	MR-PRESSO Raw		0.1	0.14	1.11	0.84	1.46	0.478	0.875	0.565	0.879
Lung cancer	alpha-ketoglutarate	Simple median	12	0.16	0.25	1.18	0.73	1.91	0.504
Lung cancer	alpha-ketoglutarate	Weighted median	12	0.15	0.25	1.16	0.72	1.89	0.543
Lung cancer	alpha-tocopherol	Inverse variance weighted (fixed effects)	9	-0.06	0.22	0.94	0.61	1.46	0.781	0.882
Lung cancer	alpha-tocopherol	Maximum likelihood	9	-0.06	0.23	0.94	0.6	1.46	0.783
Lung cancer	alpha-tocopherol	MR Egger	9	-0.62	0.52	0.54	0.19	1.48	0.267		0.267
Lung cancer	alpha-tocopherol	MR-PRESSO Raw		-0.06	0.15	0.94	0.7	1.27	0.695	0.882	0.267	0.901
Lung cancer	alpha-tocopherol	Simple median	9	-0.2	0.3	0.82	0.45	1.49	0.512
Lung cancer	alpha-tocopherol	Weighted median	9	-0.2	0.3	0.82	0.46	1.46	0.498
Lung cancer	androsterone sulfate	Inverse variance weighted (fixed effects)	26	0.03	0.04	1.03	0.95	1.11	0.541	0.262
Lung cancer	androsterone sulfate	Maximum likelihood	26	0.03	0.04	1.03	0.95	1.11	0.537
Lung cancer	androsterone sulfate	MR Egger	26	0.05	0.06	1.05	0.93	1.19	0.446		0.595
Lung cancer	androsterone sulfate	MR-PRESSO Raw		0.03	0.04	1.03	0.94	1.12	0.576	0.262	0.595	0.172
Lung cancer	androsterone sulfate	Simple median	26	0.03	0.08	1.03	0.88	1.21	0.684
Lung cancer	androsterone sulfate	Weighted median	26	0.12	0.07	1.13	0.99	1.28	0.061
Lung cancer	arabinose	Inverse variance weighted (fixed effects)	2	0.27	0.3	1.31	0.73	2.35	0.365	0.472
Lung cancer	arabinose	Maximum likelihood	2	0.27	0.31	1.32	0.72	2.41	0.373
Lung cancer	arachidonate (20:4n6)	Inverse variance weighted (fixed effects)	26	0.51	0.19	1.67	1.16	2.4	0.006	0.176
Lung cancer	arachidonate (20:4n6)	Maximum likelihood	26	0.54	0.19	1.71	1.18	2.49	0.005
Lung cancer	arachidonate (20:4n6)	MR Egger	26	1.19	0.41	3.29	1.46	7.41	0.008		0.075
Lung cancer	arachidonate (20:4n6)	MR-PRESSO Raw		0.51	0.21	1.67	1.11	2.51	0.021	0.176	0.075	0.198
Lung cancer	arachidonate (20:4n6)	Simple median	26	0.27	0.28	1.31	0.75	2.27	0.337
Lung cancer	arachidonate (20:4n6)	Weighted median	26	0.58	0.28	1.79	1.04	3.07	0.035
Lung cancer	arginine	Inverse variance weighted (fixed effects)	18	0.13	0.23	1.14	0.72	1.79	0.585	0.09
Lung cancer	arginine	Maximum likelihood	18	0.13	0.24	1.14	0.71	1.83	0.579
Lung cancer	arginine	MR Egger	18	0.58	0.91	1.79	0.3	10.7	0.532		0.605
Lung cancer	arginine	MR-PRESSO Raw		0.13	0.28	1.14	0.65	1.98	0.659	0.09	0.605	0.09
Lung cancer	arginine	Simple median	18	-0.04	0.32	0.96	0.51	1.81	0.896
Lung cancer	arginine	Weighted median	18	0.06	0.33	1.06	0.55	2.04	0.866
Lung cancer	ascorbate (Vitamin C)	Inverse variance weighted (fixed effects)	12	0	0.06	1	0.89	1.11	0.96	0.052
Lung cancer	ascorbate (Vitamin C)	Maximum likelihood	12	0	0.06	1	0.89	1.12	0.959
Lung cancer	ascorbate (Vitamin C)	MR Egger	12	0.04	0.18	1.04	0.74	1.47	0.812		0.779
Lung cancer	ascorbate (Vitamin C)	MR-PRESSO Raw		0	0.07	1	0.86	1.15	0.971	0.052	0.779	0.07
Lung cancer	ascorbate (Vitamin C)	Simple median	12	-0.01	0.08	0.99	0.84	1.17	0.947
Lung cancer	ascorbate (Vitamin C)	Weighted median	12	0.08	0.08	1.08	0.92	1.27	0.334
Lung cancer	asparagine	Inverse variance weighted (multiplicative random effects)	41	-0.18	0.2	0.83	0.56	1.23	0.361	0.042
Lung cancer	asparagine	Maximum likelihood	41	-0.19	0.17	0.83	0.59	1.16	0.274
Lung cancer	asparagine	MR Egger	41	-0.2	0.41	0.82	0.37	1.83	0.634		0.971
Lung cancer	asparagine	MR-PRESSO Raw		-0.18	0.2	0.83	0.56	1.23	0.367	0.042	0.971	0.054
Lung cancer	asparagine	Simple median	41	0.05	0.28	1.05	0.61	1.8	0.868
Lung cancer	asparagine	Weighted median	41	-0.05	0.26	0.95	0.57	1.57	0.838
Lung cancer	aspartate	Inverse variance weighted (fixed effects)	2	-0.32	0.49	0.73	0.28	1.88	0.509	0.76
Lung cancer	aspartate	Maximum likelihood	2	-0.32	0.49	0.72	0.28	1.89	0.511
Lung cancer	aspartylphenylalanine	Inverse variance weighted (multiplicative random effects)	8	0.01	0.22	1.01	0.66	1.55	0.962	0.026
Lung cancer	aspartylphenylalanine	Maximum likelihood	8	0.01	0.15	1.01	0.75	1.36	0.94
Lung cancer	aspartylphenylalanine	MR Egger	8	-0.87	0.45	0.42	0.18	1.01	0.1		0.076
Lung cancer	aspartylphenylalanine	MR-PRESSO Outlier-corrected		0.16	0.19	1.17	0.8	1.71	0.439	0.026	0.076
Lung cancer	aspartylphenylalanine	Simple median	8	-0.06	0.22	0.94	0.62	1.44	0.783
Lung cancer	aspartylphenylalanine	Weighted median	8	-0.14	0.21	0.87	0.57	1.32	0.516
Lung cancer	benzoate	Inverse variance weighted (fixed effects)	36	-0.06	0.23	0.95	0.6	1.49	0.811	0.072
Lung cancer	benzoate	Maximum likelihood	36	-0.06	0.24	0.94	0.59	1.5	0.808
Lung cancer	benzoate	MR Egger	36	-1.22	0.78	0.3	0.06	1.38	0.13		0.125
Lung cancer	benzoate	MR-PRESSO Raw		-0.06	0.27	0.95	0.56	1.6	0.839	0.072	0.125	0.081
Lung cancer	benzoate	Simple median	36	-0.12	0.35	0.88	0.44	1.77	0.729
Lung cancer	benzoate	Weighted median	36	-0.36	0.36	0.7	0.34	1.42	0.319
Lung cancer	beta-hydroxyisovalerate	Inverse variance weighted (fixed effects)	22	-0.1	0.16	0.9	0.66	1.25	0.54	0.48
Lung cancer	beta-hydroxyisovalerate	Maximum likelihood	22	-0.1	0.17	0.91	0.65	1.26	0.565
Lung cancer	beta-hydroxyisovalerate	MR Egger	22	-0.1	0.38	0.9	0.42	1.91	0.788		0.99
Lung cancer	beta-hydroxyisovalerate	MR-PRESSO Raw		-0.1	0.16	0.9	0.66	1.24	0.544	0.48	0.99	0.487
Lung cancer	beta-hydroxyisovalerate	Simple median	22	-0.01	0.24	0.99	0.61	1.58	0.955
Lung cancer	beta-hydroxyisovalerate	Weighted median	22	0	0.24	1	0.62	1.6	0.987
Lung cancer	betaine	Inverse variance weighted (multiplicative random effects)	26	-0.27	0.26	0.77	0.46	1.29	0.312	0.001
Lung cancer	betaine	Maximum likelihood	26	-0.26	0.19	0.77	0.53	1.11	0.164
Lung cancer	betaine	MR Egger	26	-0.01	0.65	0.99	0.28	3.53	0.992		0.662
Lung cancer	betaine	MR-PRESSO Outlier-corrected		-0.11	0.16	0.89	0.65	1.22	0.476	0.001	0.662
Lung cancer	betaine	Simple median	26	-0.08	0.27	0.93	0.55	1.56	0.771
Lung cancer	betaine	Weighted median	26	0	0.25	1	0.61	1.64	0.989
Lung cancer	bilirubin (E,E)*	Inverse variance weighted (fixed effects)	14	-0.08	0.1	0.93	0.77	1.12	0.429	0.361
Lung cancer	bilirubin (E,E)*	Maximum likelihood	14	-0.08	0.1	0.93	0.77	1.12	0.421
Lung cancer	bilirubin (E,E)*	MR Egger	14	-0.19	0.32	0.83	0.44	1.54	0.557		0.705
Lung cancer	bilirubin (E,E)*	MR-PRESSO Raw		-0.08	0.1	0.93	0.76	1.13	0.462	0.361	0.705	0.386
Lung cancer	bilirubin (E,E)*	Simple median	14	-0.05	0.14	0.95	0.73	1.24	0.726
Lung cancer	bilirubin (E,E)*	Weighted median	14	-0.06	0.13	0.94	0.73	1.22	0.651
Lung cancer	bilirubin (E,Z or Z,E)*	Inverse variance weighted (fixed effects)	16	0.14	0.11	1.15	0.93	1.41	0.193	0.85
Lung cancer	bilirubin (E,Z or Z,E)*	Maximum likelihood	16	0.14	0.11	1.15	0.93	1.43	0.189
Lung cancer	bilirubin (E,Z or Z,E)*	MR Egger	16	0.29	0.27	1.34	0.78	2.29	0.304		0.551
Lung cancer	bilirubin (E,Z or Z,E)*	MR-PRESSO Raw		0.14	0.08	1.15	0.97	1.35	0.122	0.85	0.551	0.803
Lung cancer	bilirubin (E,Z or Z,E)*	Simple median	16	0.12	0.15	1.13	0.84	1.5	0.417
Lung cancer	bilirubin (E,Z or Z,E)*	Weighted median	16	0.11	0.15	1.11	0.84	1.48	0.467
Lung cancer	bilirubin (Z,Z)	Inverse variance weighted (fixed effects)	17	-0.01	0.07	0.99	0.87	1.13	0.892	0.246
Lung cancer	bilirubin (Z,Z)	Maximum likelihood	17	-0.01	0.07	0.99	0.86	1.13	0.89
Lung cancer	bilirubin (Z,Z)	MR Egger	17	-0.15	0.25	0.86	0.53	1.41	0.565		0.571
Lung cancer	bilirubin (Z,Z)	MR-PRESSO Raw		-0.01	0.08	0.99	0.85	1.15	0.903	0.246	0.571	0.246
Lung cancer	bilirubin (Z,Z)	Simple median	17	0.05	0.1	1.05	0.86	1.29	0.633
Lung cancer	bilirubin (Z,Z)	Weighted median	17	0.05	0.1	1.05	0.87	1.27	0.623
Lung cancer	biliverdin	Inverse variance weighted (fixed effects)	25	0.07	0.09	1.08	0.9	1.29	0.421	0.708
Lung cancer	biliverdin	Maximum likelihood	25	0.08	0.09	1.08	0.9	1.29	0.414
Lung cancer	biliverdin	MR Egger	25	-0.03	0.24	0.97	0.6	1.57	0.915		0.661
Lung cancer	biliverdin	MR-PRESSO Raw		0.07	0.08	1.08	0.91	1.27	0.385	0.708	0.661	0.699
Lung cancer	biliverdin	Simple median	25	0.13	0.15	1.13	0.85	1.51	0.393
Lung cancer	biliverdin	Weighted median	25	0.06	0.13	1.06	0.82	1.37	0.637
Lung cancer	bradykinin, des-arg(9)	Inverse variance weighted (fixed effects)	18	-0.01	0.04	0.99	0.91	1.07	0.727	0.452
Lung cancer	bradykinin, des-arg(9)	Maximum likelihood	18	-0.01	0.04	0.99	0.91	1.07	0.725
Lung cancer	bradykinin, des-arg(9)	MR Egger	18	-0.06	0.09	0.94	0.79	1.13	0.516		0.576
Lung cancer	bradykinin, des-arg(9)	MR-PRESSO Raw		-0.01	0.04	0.99	0.91	1.07	0.732	0.452	0.576	0.5
Lung cancer	bradykinin, des-arg(9)	Simple median	18	-0.01	0.06	0.99	0.87	1.12	0.849
Lung cancer	bradykinin, des-arg(9)	Weighted median	18	-0.01	0.05	0.99	0.89	1.1	0.815
Lung cancer	butyrylcarnitine	Inverse variance weighted (fixed effects)	39	-0.08	0.05	0.93	0.84	1.02	0.125	0.924
Lung cancer	butyrylcarnitine	Maximum likelihood	39	-0.08	0.05	0.92	0.84	1.02	0.124
Lung cancer	butyrylcarnitine	MR Egger	39	0.03	0.07	1.03	0.89	1.19	0.721		0.063
Lung cancer	butyrylcarnitine	MR-PRESSO Raw		-0.08	0.04	0.93	0.85	1	0.073	0.924	0.063	0.912
Lung cancer	butyrylcarnitine	Simple median	39	-0.24	0.12	0.78	0.62	0.98	0.034
Lung cancer	butyrylcarnitine	Weighted median	39	-0.02	0.07	0.98	0.85	1.12	0.722
Lung cancer	caffeine	Inverse variance weighted (fixed effects)	11	-0.07	0.06	0.93	0.83	1.04	0.201	0.573
Lung cancer	caffeine	Maximum likelihood	11	-0.08	0.06	0.93	0.83	1.04	0.201
Lung cancer	caffeine	MR Egger	11	-0.14	0.19	0.87	0.6	1.25	0.466		0.707
Lung cancer	caffeine	MR-PRESSO Raw		-0.07	0.05	0.93	0.84	1.03	0.197	0.573	0.707	0.593
Lung cancer	caffeine	Simple median	11	-0.03	0.09	0.97	0.82	1.15	0.755
Lung cancer	caffeine	Weighted median	11	-0.03	0.08	0.97	0.83	1.14	0.747
Lung cancer	caprate (10:0)	Inverse variance weighted (fixed effects)	26	-0.2	0.26	0.82	0.49	1.36	0.446	0.278
Lung cancer	caprate (10:0)	Maximum likelihood	26	-0.19	0.27	0.83	0.49	1.39	0.474
Lung cancer	caprate (10:0)	MR Egger	26	-0.78	0.62	0.46	0.14	1.53	0.217		0.3
Lung cancer	caprate (10:0)	MR-PRESSO Raw		-0.2	0.28	0.82	0.48	1.42	0.483	0.278	0.3	0.246
Lung cancer	caprate (10:0)	Simple median	26	0.02	0.4	1.02	0.47	2.21	0.964
Lung cancer	caprate (10:0)	Weighted median	26	-0.27	0.4	0.77	0.35	1.68	0.507
Lung cancer	caproate (6:0)	Inverse variance weighted (fixed effects)	33	0.06	0.23	1.06	0.68	1.65	0.808	0.871
Lung cancer	caproate (6:0)	Maximum likelihood	33	0.06	0.23	1.06	0.67	1.66	0.802
Lung cancer	caproate (6:0)	MR Egger	33	-0.23	0.74	0.79	0.19	3.36	0.756		0.686
Lung cancer	caproate (6:0)	MR-PRESSO Raw		0.06	0.19	1.06	0.72	1.54	0.778	0.871	0.686	0.884
Lung cancer	caproate (6:0)	Simple median	33	0.19	0.33	1.21	0.64	2.29	0.561
Lung cancer	caproate (6:0)	Weighted median	33	0.15	0.35	1.16	0.59	2.3	0.66
Lung cancer	caprylate (8:0)	Inverse variance weighted (fixed effects)	39	0.2	0.19	1.22	0.84	1.79	0.298	0.555
Lung cancer	caprylate (8:0)	Maximum likelihood	39	0.2	0.2	1.23	0.84	1.8	0.297
Lung cancer	caprylate (8:0)	MR Egger	39	0.14	0.44	1.15	0.48	2.73	0.756		0.876
Lung cancer	caprylate (8:0)	MR-PRESSO Raw		0.2	0.19	1.22	0.85	1.77	0.293	0.555	0.876	0.56
Lung cancer	caprylate (8:0)	Simple median	39	0.17	0.3	1.19	0.66	2.13	0.561
Lung cancer	caprylate (8:0)	Weighted median	39	0.21	0.29	1.23	0.7	2.17	0.468
Lung cancer	carnitine	Inverse variance weighted (multiplicative random effects)	207	0.21	0.18	1.24	0.87	1.76	0.232	0.03
Lung cancer	carnitine	Maximum likelihood	207	0.22	0.17	1.25	0.9	1.74	0.182
Lung cancer	carnitine	MR Egger	207	-0.37	0.44	0.69	0.3	1.63	0.402		0.146
Lung cancer	carnitine	MR-PRESSO Raw		0.21	0.18	1.24	0.87	1.76	0.233	0.03	0.146	0.033
Lung cancer	carnitine	Simple median	207	0.22	0.27	1.25	0.74	2.11	0.402
Lung cancer	carnitine	Weighted median	207	-0.04	0.26	0.96	0.57	1.61	0.872
Lung cancer	catechol sulfate	Inverse variance weighted (fixed effects)	11	0.04	0.14	1.04	0.8	1.36	0.776	0.242
Lung cancer	catechol sulfate	Maximum likelihood	11	0.04	0.14	1.04	0.79	1.38	0.771
Lung cancer	catechol sulfate	MR Egger	11	0.19	0.27	1.21	0.72	2.04	0.493		0.498
Lung cancer	catechol sulfate	MR-PRESSO Raw		0.04	0.15	1.04	0.77	1.4	0.806	0.242	0.498	0.201
Lung cancer	catechol sulfate	Simple median	11	-0.3	0.25	0.74	0.45	1.22	0.241
Lung cancer	catechol sulfate	Weighted median	11	-0.28	0.22	0.75	0.49	1.15	0.187
Lung cancer	C-glycosyltryptophan*	Inverse variance weighted (fixed effects)	19	0.11	0.35	1.11	0.56	2.2	0.756	0.362
Lung cancer	C-glycosyltryptophan*	Maximum likelihood	19	0.11	0.35	1.12	0.56	2.24	0.75
Lung cancer	C-glycosyltryptophan*	MR Egger	19	0.53	0.78	1.69	0.37	7.74	0.507		0.549
Lung cancer	C-glycosyltryptophan*	MR-PRESSO Raw		0.11	0.36	1.11	0.55	2.26	0.769	0.362	0.549	0.404
Lung cancer	C-glycosyltryptophan*	Simple median	19	0.53	0.53	1.69	0.6	4.79	0.323
Lung cancer	C-glycosyltryptophan*	Weighted median	19	0.54	0.49	1.72	0.66	4.48	0.269
Lung cancer	chiro-inositol	Inverse variance weighted (multiplicative random effects)	12	-0.03	0.05	0.97	0.87	1.08	0.529	0.02
Lung cancer	chiro-inositol	Maximum likelihood	12	-0.04	0.04	0.96	0.89	1.04	0.364
Lung cancer	chiro-inositol	MR Egger	12	-0.27	0.11	0.76	0.62	0.94	0.029		0.034
Lung cancer	chiro-inositol	MR-PRESSO Raw		-0.03	0.05	0.97	0.87	1.08	0.542	0.02	0.034	0.03
Lung cancer	chiro-inositol	Simple median	12	0	0.06	1	0.88	1.13	0.979
Lung cancer	chiro-inositol	Weighted median	12	-0.06	0.06	0.94	0.84	1.06	0.297
Lung cancer	cholate	Inverse variance weighted (fixed effects)	9	-0.05	0.07	0.95	0.84	1.09	0.485	0.391
Lung cancer	cholate	Maximum likelihood	9	-0.05	0.07	0.96	0.83	1.09	0.513
Lung cancer	cholate	MR Egger	9	-0.09	0.18	0.91	0.65	1.29	0.616		0.787
Lung cancer	cholate	MR-PRESSO Raw		-0.05	0.07	0.95	0.83	1.09	0.516	0.391	0.787	0.422
Lung cancer	cholate	Simple median	9	-0.02	0.1	0.98	0.81	1.2	0.869
Lung cancer	cholate	Weighted median	9	-0.11	0.09	0.9	0.75	1.08	0.239
Lung cancer	cholesterol	Inverse variance weighted (fixed effects)	39	-0.05	0.23	0.95	0.61	1.48	0.829	0.917
Lung cancer	cholesterol	Maximum likelihood	39	-0.05	0.23	0.95	0.61	1.5	0.837
Lung cancer	cholesterol	MR Egger	39	-0.53	0.53	0.59	0.21	1.67	0.325		0.324
Lung cancer	cholesterol	MR-PRESSO Raw		-0.05	0.19	0.95	0.66	1.38	0.797	0.917	0.324	0.905
Lung cancer	cholesterol	Simple median	39	0.16	0.35	1.17	0.59	2.33	0.66
Lung cancer	cholesterol	Weighted median	39	0.19	0.35	1.21	0.61	2.41	0.578
Lung cancer	choline	Inverse variance weighted (fixed effects)	17	0.01	0.45	1.01	0.42	2.44	0.987	0.349
Lung cancer	choline	Maximum likelihood	17	0.01	0.46	1.01	0.41	2.49	0.986
Lung cancer	choline	MR Egger	17	-0.84	1.8	0.43	0.01	14.76	0.648		0.633
Lung cancer	choline	MR-PRESSO Raw		0.01	0.47	1.01	0.4	2.54	0.988	0.349	0.633	0.342
Lung cancer	choline	Simple median	17	0.11	0.67	1.12	0.3	4.13	0.867
Lung cancer	choline	Weighted median	17	0.07	0.61	1.07	0.32	3.57	0.908
Lung cancer	cis-4-decenoyl carnitine	Inverse variance weighted (fixed effects)	11	0.15	0.17	1.16	0.83	1.63	0.393	0.601
Lung cancer	cis-4-decenoyl carnitine	Maximum likelihood	11	0.15	0.17	1.16	0.82	1.64	0.394
Lung cancer	cis-4-decenoyl carnitine	MR Egger	11	0.48	0.32	1.61	0.85	3.04	0.176		0.261
Lung cancer	cis-4-decenoyl carnitine	MR-PRESSO Raw		0.15	0.16	1.16	0.85	1.58	0.37	0.601	0.261	0.638
Lung cancer	cis-4-decenoyl carnitine	Simple median	11	0.04	0.25	1.04	0.64	1.7	0.876
Lung cancer	cis-4-decenoyl carnitine	Weighted median	11	0.21	0.24	1.23	0.78	1.96	0.374
Lung cancer	citrate	Inverse variance weighted (fixed effects)	46	-0.09	0.19	0.92	0.63	1.34	0.653	0.057
Lung cancer	citrate	Maximum likelihood	46	-0.09	0.2	0.91	0.62	1.35	0.642
Lung cancer	citrate	MR Egger	46	0.28	0.66	1.32	0.37	4.78	0.673		0.556
Lung cancer	citrate	MR-PRESSO Raw		-0.09	0.22	0.92	0.59	1.42	0.701	0.057	0.556	0.054
Lung cancer	citrate	Simple median	46	-0.31	0.3	0.73	0.41	1.33	0.308
Lung cancer	citrate	Weighted median	46	-0.2	0.3	0.82	0.45	1.48	0.514
Lung cancer	citrulline	Inverse variance weighted (fixed effects)	41	0.13	0.21	1.14	0.76	1.71	0.524	0.198
Lung cancer	citrulline	Maximum likelihood	41	0.14	0.21	1.15	0.76	1.74	0.513
Lung cancer	citrulline	MR Egger	41	0.68	0.56	1.97	0.65	5.96	0.234		0.295
Lung cancer	citrulline	MR-PRESSO Raw		0.13	0.23	1.14	0.73	1.77	0.561	0.198	0.295	0.205
Lung cancer	citrulline	Simple median	41	-0.03	0.33	0.97	0.51	1.83	0.917
Lung cancer	citrulline	Weighted median	41	0.24	0.31	1.28	0.7	2.34	0.431
Lung cancer	cortisol	Inverse variance weighted (multiplicative random effects)	10	-0.07	0.34	0.94	0.48	1.82	0.846	0.001
Lung cancer	cortisol	Maximum likelihood	10	-0.08	0.21	0.93	0.61	1.4	0.721
Lung cancer	cortisol	MR Egger	10	0.58	0.76	1.79	0.41	7.89	0.462		0.363
Lung cancer	cortisol	MR-PRESSO Outlier-corrected		-0.17	0.24	0.85	0.53	1.35	0.508	0.001	0.363
Lung cancer	cortisol	Simple median	10	-0.27	0.28	0.76	0.44	1.33	0.335
Lung cancer	cortisol	Weighted median	10	-0.17	0.29	0.85	0.48	1.5	0.568
Lung cancer	cortisone	Inverse variance weighted (multiplicative random effects)	35	0.04	0.3	1.05	0.58	1.89	0.882	0
Lung cancer	cortisone	Maximum likelihood	35	0.05	0.22	1.05	0.68	1.63	0.819
Lung cancer	cortisone	MR Egger	35	0.15	0.72	1.16	0.28	4.76	0.841		0.878
Lung cancer	cortisone	MR-PRESSO Outlier-corrected		0.09	0.25	1.09	0.67	1.76	0.73	0	0.878
Lung cancer	cortisone	Simple median	35	0.37	0.36	1.45	0.72	2.93	0.303
Lung cancer	cortisone	Weighted median	35	0.02	0.32	1.02	0.54	1.93	0.946
Lung cancer	cotinine	Inverse variance weighted (fixed effects)	10	-0.04	0.03	0.96	0.9	1.02	0.195	0.479
Lung cancer	cotinine	Maximum likelihood	10	-0.04	0.03	0.96	0.9	1.02	0.193
Lung cancer	cotinine	MR Egger	10	-0.05	0.06	0.96	0.85	1.08	0.476		0.952
Lung cancer	cotinine	MR-PRESSO Raw		-0.04	0.03	0.96	0.9	1.02	0.216	0.479	0.952	0.432
Lung cancer	cotinine	Simple median	10	-0.01	0.05	0.99	0.9	1.09	0.806
Lung cancer	cotinine	Weighted median	10	-0.03	0.05	0.97	0.89	1.07	0.575
Lung cancer	creatine	Inverse variance weighted (fixed effects)	7	-0.15	0.17	0.86	0.61	1.2	0.376	0.595
Lung cancer	creatine	Maximum likelihood	7	-0.15	0.17	0.86	0.61	1.21	0.374
Lung cancer	creatine	MR Egger	7	0.35	0.44	1.42	0.6	3.36	0.466		0.273
Lung cancer	creatine	MR-PRESSO Raw		-0.15	0.15	0.86	0.64	1.15	0.352	0.595	0.273	0.669
Lung cancer	creatine	Simple median	7	-0.05	0.25	0.95	0.59	1.55	0.845
Lung cancer	creatine	Weighted median	7	-0.03	0.21	0.97	0.64	1.45	0.871
Lung cancer	creatinine	Inverse variance weighted (multiplicative random effects)	21	-0.01	0.48	0.99	0.39	2.53	0.991	0.048
Lung cancer	creatinine	Maximum likelihood	21	-0.01	0.39	0.99	0.46	2.13	0.99
Lung cancer	creatinine	MR Egger	21	1.01	1.11	2.74	0.31	24.19	0.377		0.326
Lung cancer	creatinine	MR-PRESSO Raw		-0.01	0.48	0.99	0.39	2.53	0.991	0.048	0.326	0.063
Lung cancer	creatinine	Simple median	21	-0.29	0.6	0.75	0.23	2.42	0.627
Lung cancer	creatinine	Weighted median	21	0.21	0.56	1.24	0.42	3.67	0.702
Lung cancer	cyclo(leu-pro)	Inverse variance weighted (fixed effects)	11	0.2	0.12	1.23	0.97	1.54	0.083	0.196
Lung cancer	cyclo(leu-pro)	Maximum likelihood	11	0.21	0.12	1.24	0.98	1.56	0.072
Lung cancer	cyclo(leu-pro)	MR Egger	11	0.59	0.39	1.81	0.85	3.87	0.159		0.31
Lung cancer	cyclo(leu-pro)	MR-PRESSO Raw		0.2	0.14	1.23	0.94	1.6	0.167	0.196	0.31	0.155
Lung cancer	cyclo(leu-pro)	Simple median	11	-0.02	0.2	0.98	0.67	1.45	0.93
Lung cancer	cyclo(leu-pro)	Weighted median	11	0.22	0.17	1.24	0.89	1.73	0.197
Lung cancer	cysteine	Inverse variance weighted (fixed effects)	15	0.19	0.2	1.21	0.81	1.79	0.352	0.804
Lung cancer	cysteine	Maximum likelihood	15	0.19	0.2	1.21	0.81	1.81	0.348
Lung cancer	cysteine	MR Egger	15	0.11	0.35	1.12	0.56	2.24	0.753		0.803
Lung cancer	cysteine	MR-PRESSO Raw		0.19	0.16	1.21	0.87	1.67	0.275	0.804	0.803	0.828
Lung cancer	cysteine	Simple median	15	0.24	0.3	1.27	0.71	2.29	0.425
Lung cancer	cysteine	Weighted median	15	0.18	0.28	1.2	0.69	2.08	0.527
Lung cancer	cysteine-glutathione disulfide	Inverse variance weighted (fixed effects)	8	-0.21	0.12	0.81	0.64	1.04	0.098	0.452
Lung cancer	cysteine-glutathione disulfide	Maximum likelihood	8	-0.21	0.13	0.81	0.63	1.04	0.101
Lung cancer	cysteine-glutathione disulfide	MR Egger	8	-0.4	0.61	0.67	0.2	2.2	0.532		0.751
Lung cancer	cysteine-glutathione disulfide	MR-PRESSO Raw		-0.21	0.12	0.81	0.64	1.03	0.136	0.452	0.751	0.532
Lung cancer	cysteine-glutathione disulfide	Simple median	8	-0.11	0.15	0.9	0.66	1.22	0.496
Lung cancer	cysteine-glutathione disulfide	Weighted median	8	-0.1	0.17	0.9	0.65	1.26	0.543
Lung cancer	decanoylcarnitine	Inverse variance weighted (multiplicative random effects)	16	-0.14	0.17	0.87	0.62	1.23	0.434	0.012
Lung cancer	decanoylcarnitine	Maximum likelihood	16	-0.13	0.13	0.87	0.68	1.12	0.292
Lung cancer	decanoylcarnitine	MR Egger	16	0.32	0.36	1.37	0.68	2.75	0.389		0.171
Lung cancer	decanoylcarnitine	MR-PRESSO Outlier-corrected		-0.06	0.15	0.94	0.7	1.27	0.704	0.012	0.171
Lung cancer	decanoylcarnitine	Simple median	16	-0.2	0.22	0.82	0.54	1.25	0.362
Lung cancer	decanoylcarnitine	Weighted median	16	0.17	0.19	1.18	0.82	1.7	0.364
Lung cancer	dehydroisoandrosterone sulfate (DHEA-S)	Inverse variance weighted (fixed effects)	21	-0.02	0.1	0.98	0.8	1.2	0.849	0.503
Lung cancer	dehydroisoandrosterone sulfate (DHEA-S)	Maximum likelihood	21	-0.02	0.1	0.98	0.8	1.2	0.846
Lung cancer	dehydroisoandrosterone sulfate (DHEA-S)	MR Egger	21	0.14	0.27	1.15	0.67	1.96	0.62		0.541
Lung cancer	dehydroisoandrosterone sulfate (DHEA-S)	MR-PRESSO Raw		-0.02	0.1	0.98	0.8	1.2	0.848	0.503	0.541	0.46
Lung cancer	dehydroisoandrosterone sulfate (DHEA-S)	Simple median	21	-0.02	0.15	0.98	0.72	1.32	0.882
Lung cancer	dehydroisoandrosterone sulfate (DHEA-S)	Weighted median	21	0.02	0.15	1.02	0.77	1.37	0.87
Lung cancer	deoxycholate	Inverse variance weighted (fixed effects)	14	-0.13	0.09	0.88	0.73	1.05	0.151	0.742
Lung cancer	deoxycholate	Maximum likelihood	14	-0.13	0.09	0.88	0.73	1.06	0.171
Lung cancer	deoxycholate	MR Egger	14	-0.14	0.2	0.87	0.59	1.29	0.509		0.978
Lung cancer	deoxycholate	MR-PRESSO Raw		-0.13	0.08	0.88	0.75	1.02	0.115	0.742	0.978	0.765
Lung cancer	deoxycholate	Simple median	14	-0.12	0.12	0.89	0.7	1.12	0.309
Lung cancer	deoxycholate	Weighted median	14	-0.11	0.13	0.89	0.69	1.15	0.38
Lung cancer	dihomo-linoleate (20:2n6)	Inverse variance weighted (fixed effects)	9	0.23	0.22	1.26	0.82	1.93	0.288	0.437
Lung cancer	dihomo-linoleate (20:2n6)	Maximum likelihood	9	0.24	0.23	1.27	0.82	1.99	0.285
Lung cancer	dihomo-linoleate (20:2n6)	MR Egger	9	-0.62	0.69	0.54	0.14	2.09	0.401		0.237
Lung cancer	dihomo-linoleate (20:2n6)	MR-PRESSO Raw		0.23	0.22	1.26	0.82	1.93	0.318	0.437	0.237	0.458
Lung cancer	dihomo-linoleate (20:2n6)	Simple median	9	0.32	0.32	1.37	0.73	2.59	0.325
Lung cancer	dihomo-linoleate (20:2n6)	Weighted median	9	0.14	0.3	1.15	0.64	2.06	0.64
Lung cancer	dihomo-linolenate (20:3n3 or n6)	Inverse variance weighted (multiplicative random effects)	23	-0.02	0.23	0.98	0.63	1.53	0.928	0.029
Lung cancer	dihomo-linolenate (20:3n3 or n6)	Maximum likelihood	23	-0.02	0.18	0.98	0.68	1.41	0.916
Lung cancer	dihomo-linolenate (20:3n3 or n6)	MR Egger	23	0.72	0.67	2.05	0.55	7.67	0.299		0.258
Lung cancer	dihomo-linolenate (20:3n3 or n6)	MR-PRESSO Outlier-corrected		0.1	0.21	1.1	0.74	1.65	0.635	0.029	0.258
Lung cancer	dihomo-linolenate (20:3n3 or n6)	Simple median	23	-0.38	0.31	0.68	0.37	1.26	0.22
Lung cancer	dihomo-linolenate (20:3n3 or n6)	Weighted median	23	0.28	0.28	1.32	0.76	2.29	0.325
Lung cancer	dimethylarginine (SDMA + ADMA)	Inverse variance weighted (multiplicative random effects)	28	0.09	0.38	1.1	0.53	2.29	0.805	0.001
Lung cancer	dimethylarginine (SDMA + ADMA)	Maximum likelihood	28	0.1	0.27	1.1	0.65	1.87	0.72
Lung cancer	dimethylarginine (SDMA + ADMA)	MR Egger	28	0.59	0.91	1.8	0.3	10.7	0.522		0.552
Lung cancer	dimethylarginine (SDMA + ADMA)	MR-PRESSO Outlier-corrected		0.12	0.28	1.13	0.65	1.97	0.676	0.001	0.552
Lung cancer	dimethylarginine (SDMA + ADMA)	Simple median	28	0.17	0.41	1.19	0.53	2.65	0.68
Lung cancer	dimethylarginine (SDMA + ADMA)	Weighted median	28	0.4	0.39	1.49	0.69	3.21	0.308
Lung cancer	docosahexaenoate (DHA; 22:6n3)	Inverse variance weighted (fixed effects)	5	0.02	0.27	1.02	0.6	1.72	0.95	0.23
Lung cancer	docosahexaenoate (DHA; 22:6n3)	Maximum likelihood	5	0.02	0.27	1.02	0.6	1.74	0.949
Lung cancer	docosahexaenoate (DHA; 22:6n3)	MR Egger	5	1.52	0.7	4.59	1.17	17.94	0.116		0.1
Lung cancer	docosahexaenoate (DHA; 22:6n3)	MR-PRESSO Raw		0.02	0.32	1.02	0.55	1.89	0.96	0.23	0.1	0.308
Lung cancer	docosahexaenoate (DHA; 22:6n3)	Simple median	5	0.25	0.42	1.28	0.57	2.91	0.548
Lung cancer	docosahexaenoate (DHA; 22:6n3)	Weighted median	5	0.29	0.36	1.33	0.66	2.67	0.419
Lung cancer	docosapentaenoate (n3 DPA; 22:5n3)	Inverse variance weighted (fixed effects)	8	0.1	0.18	1.11	0.77	1.58	0.579	0.455
Lung cancer	docosapentaenoate (n3 DPA; 22:5n3)	Maximum likelihood	8	0.1	0.19	1.11	0.77	1.6	0.579
Lung cancer	docosapentaenoate (n3 DPA; 22:5n3)	MR Egger	8	-0.21	0.52	0.81	0.29	2.25	0.701		0.545
Lung cancer	docosapentaenoate (n3 DPA; 22:5n3)	MR-PRESSO Raw		0.1	0.18	1.11	0.78	1.57	0.59	0.455	0.545	0.48
Lung cancer	docosapentaenoate (n3 DPA; 22:5n3)	Simple median	8	-0.18	0.26	0.83	0.5	1.37	0.472
Lung cancer	docosapentaenoate (n3 DPA; 22:5n3)	Weighted median	8	-0.06	0.24	0.94	0.59	1.51	0.802
Lung cancer	dodecanedioate	Inverse variance weighted (fixed effects)	6	-0.35	0.2	0.71	0.47	1.05	0.087	0.539
Lung cancer	dodecanedioate	Maximum likelihood	6	-0.37	0.22	0.69	0.45	1.06	0.089
Lung cancer	dodecanedioate	MR Egger	6	0.13	0.68	1.14	0.3	4.31	0.859		0.504
Lung cancer	dodecanedioate	MR-PRESSO Raw		-0.35	0.18	0.71	0.49	1.01	0.117	0.539	0.504	0.445
Lung cancer	dodecanedioate	Simple median	6	-0.58	0.28	0.56	0.32	0.97	0.04
Lung cancer	dodecanedioate	Weighted median	6	-0.46	0.27	0.63	0.37	1.07	0.09
Lung cancer	DSGEGDFXAEGGGVR*	Inverse variance weighted (fixed effects)	11	0.01	0.11	1.01	0.81	1.27	0.913	0.745
Lung cancer	DSGEGDFXAEGGGVR*	Maximum likelihood	11	0.01	0.12	1.01	0.81	1.27	0.908
Lung cancer	DSGEGDFXAEGGGVR*	MR Egger	11	0.23	0.41	1.26	0.56	2.8	0.589		0.594
Lung cancer	DSGEGDFXAEGGGVR*	MR-PRESSO Raw		0.01	0.09	1.01	0.84	1.22	0.898	0.745	0.594	0.739
Lung cancer	DSGEGDFXAEGGGVR*	Simple median	11	0.01	0.16	1.01	0.74	1.39	0.935
Lung cancer	DSGEGDFXAEGGGVR*	Weighted median	11	0.07	0.15	1.07	0.8	1.44	0.653
Lung cancer	eicosapentaenoate (EPA; 20:5n3)	Inverse variance weighted (fixed effects)	10	-0.14	0.18	0.87	0.62	1.23	0.427	0.674
Lung cancer	eicosapentaenoate (EPA; 20:5n3)	Maximum likelihood	10	-0.14	0.18	0.87	0.61	1.23	0.427
Lung cancer	eicosapentaenoate (EPA; 20:5n3)	MR Egger	10	0.17	0.37	1.19	0.58	2.44	0.649		0.36
Lung cancer	eicosapentaenoate (EPA; 20:5n3)	MR-PRESSO Raw		-0.14	0.15	0.87	0.65	1.17	0.379	0.674	0.36	0.704
Lung cancer	eicosapentaenoate (EPA; 20:5n3)	Simple median	10	-0.06	0.24	0.94	0.59	1.51	0.809
Lung cancer	eicosapentaenoate (EPA; 20:5n3)	Weighted median	10	-0.07	0.23	0.93	0.6	1.45	0.755
Lung cancer	eicosenoate (20:1n9 or 11)	Inverse variance weighted (fixed effects)	12	0.25	0.18	1.28	0.91	1.81	0.155	0.16
Lung cancer	eicosenoate (20:1n9 or 11)	Maximum likelihood	12	0.26	0.18	1.3	0.91	1.85	0.15
Lung cancer	eicosenoate (20:1n9 or 11)	MR Egger	12	-0.4	0.52	0.67	0.24	1.88	0.468		0.212
Lung cancer	eicosenoate (20:1n9 or 11)	MR-PRESSO Raw		0.25	0.21	1.28	0.85	1.93	0.256	0.16	0.212	0.203
Lung cancer	eicosenoate (20:1n9 or 11)	Simple median	12	0.39	0.25	1.48	0.91	2.42	0.116
Lung cancer	eicosenoate (20:1n9 or 11)	Weighted median	12	0.14	0.26	1.15	0.69	1.91	0.591
Lung cancer	epiandrosterone sulfate	Inverse variance weighted (fixed effects)	15	0.01	0.06	1.01	0.9	1.14	0.86	0.259
Lung cancer	epiandrosterone sulfate	Maximum likelihood	15	0.01	0.06	1.01	0.9	1.14	0.857
Lung cancer	epiandrosterone sulfate	MR Egger	15	0.03	0.11	1.03	0.84	1.28	0.759		0.785
Lung cancer	epiandrosterone sulfate	MR-PRESSO Raw		0.01	0.07	1.01	0.89	1.15	0.875	0.259	0.785	0.228
Lung cancer	epiandrosterone sulfate	Simple median	15	0	0.11	1	0.81	1.24	0.983
Lung cancer	epiandrosterone sulfate	Weighted median	15	0.06	0.09	1.06	0.88	1.27	0.537
Lung cancer	ergothioneine	Inverse variance weighted (fixed effects)	7	0.31	0.15	1.36	1.01	1.85	0.044	0.612
Lung cancer	ergothioneine	Maximum likelihood	7	0.33	0.17	1.39	1.01	1.92	0.046
Lung cancer	ergothioneine	MR Egger	7	-0.1	0.34	0.9	0.46	1.77	0.779		0.235
Lung cancer	ergothioneine	MR-PRESSO Raw		0.31	0.13	1.36	1.05	1.77	0.059	0.612	0.235	0.554
Lung cancer	ergothioneine	Simple median	7	0.37	0.24	1.45	0.91	2.31	0.122
Lung cancer	ergothioneine	Weighted median	7	0.32	0.21	1.37	0.91	2.08	0.134
Lung cancer	erythritol	Inverse variance weighted (multiplicative random effects)	22	-0.02	0.19	0.98	0.68	1.42	0.934	0.017
Lung cancer	erythritol	Maximum likelihood	22	-0.02	0.14	0.98	0.74	1.31	0.91
Lung cancer	erythritol	MR Egger	22	-0.43	0.29	0.65	0.36	1.15	0.155		0.089
Lung cancer	erythritol	MR-PRESSO Outlier-corrected		-0.07	0.17	0.93	0.67	1.3	0.688	0.017	0.089
Lung cancer	erythritol	Simple median	22	0.01	0.27	1.01	0.59	1.72	0.971
Lung cancer	erythritol	Weighted median	22	-0.23	0.22	0.8	0.52	1.22	0.293
Lung cancer	erythronate*	Inverse variance weighted (fixed effects)	44	-0.02	0.21	0.98	0.64	1.49	0.915	0.219
Lung cancer	erythronate*	Maximum likelihood	44	-0.02	0.22	0.98	0.64	1.5	0.915
Lung cancer	erythronate*	MR Egger	44	0.23	1.12	1.26	0.14	11.24	0.838		0.819
Lung cancer	erythronate*	MR-PRESSO Raw		-0.02	0.23	0.98	0.62	1.53	0.921	0.219	0.819	0.217
Lung cancer	erythronate*	Simple median	44	0.19	0.32	1.21	0.65	2.25	0.547
Lung cancer	erythronate*	Weighted median	44	0.07	0.32	1.08	0.57	2.02	0.82
Lung cancer	erythrose	Inverse variance weighted (fixed effects)	7	0.02	0.25	1.02	0.62	1.66	0.943	0.777
Lung cancer	erythrose	Maximum likelihood	7	0.02	0.25	1.02	0.62	1.67	0.942
Lung cancer	erythrose	MR Egger	7	0.13	0.67	1.14	0.31	4.23	0.855		0.865
Lung cancer	erythrose	MR-PRESSO Raw		0.02	0.18	1.02	0.71	1.46	0.926	0.777	0.865	0.8
Lung cancer	erythrose	Simple median	7	-0.06	0.34	0.94	0.48	1.84	0.863
Lung cancer	erythrose	Weighted median	7	-0.06	0.32	0.95	0.51	1.77	0.863
Lung cancer	estrone 3-sulfate	Inverse variance weighted (fixed effects)	11	0.02	0.04	1.02	0.93	1.11	0.722	0.767
Lung cancer	estrone 3-sulfate	Maximum likelihood	11	0.02	0.04	1.02	0.93	1.11	0.72
Lung cancer	estrone 3-sulfate	MR Egger	11	-0.01	0.07	0.99	0.87	1.13	0.857		0.595
Lung cancer	estrone 3-sulfate	MR-PRESSO Raw		0.02	0.04	1.02	0.95	1.09	0.669	0.767	0.595	0.831
Lung cancer	estrone 3-sulfate	Simple median	11	0	0.07	1	0.88	1.14	0.966
Lung cancer	estrone 3-sulfate	Weighted median	11	0	0.06	1	0.88	1.12	0.956
Lung cancer	fructose	Inverse variance weighted (fixed effects)	3	0.05	0.38	1.05	0.5	2.19	0.9	0.449
Lung cancer	fructose	Maximum likelihood	3	0.05	0.38	1.05	0.5	2.21	0.899
Lung cancer	fructose	MR Egger	3	0.6	1.55	1.82	0.09	38.01	0.766		0.774
Lung cancer	fructose	Simple median	3	-0.16	0.48	0.85	0.34	2.17	0.739
Lung cancer	fructose	Weighted median	3	-0.17	0.49	0.84	0.32	2.23	0.733
Lung cancer	gamma-glutamylglutamate	Inverse variance weighted (fixed effects)	8	-0.02	0.11	0.98	0.79	1.22	0.849	0.514
Lung cancer	gamma-glutamylglutamate	Maximum likelihood	8	-0.02	0.11	0.98	0.79	1.22	0.848
Lung cancer	gamma-glutamylglutamate	MR Egger	8	0.04	0.3	1.04	0.57	1.87	0.91		0.846
Lung cancer	gamma-glutamylglutamate	MR-PRESSO Raw		-0.02	0.1	0.98	0.8	1.2	0.846	0.514	0.846	0.606
Lung cancer	gamma-glutamylglutamate	Simple median	8	-0.04	0.15	0.96	0.72	1.3	0.809
Lung cancer	gamma-glutamylglutamate	Weighted median	8	0.01	0.15	1.01	0.75	1.35	0.973
Lung cancer	gamma-glutamylglutamine	Inverse variance weighted (fixed effects)	18	-0.24	0.25	0.79	0.49	1.28	0.333	0.176
Lung cancer	gamma-glutamylglutamine	Maximum likelihood	18	-0.23	0.25	0.79	0.48	1.3	0.36
Lung cancer	gamma-glutamylglutamine	MR Egger	18	-0.02	0.64	0.98	0.28	3.42	0.977		0.703
Lung cancer	gamma-glutamylglutamine	MR-PRESSO Raw		-0.24	0.28	0.79	0.45	1.37	0.409	0.176	0.703	0.202
Lung cancer	gamma-glutamylglutamine	Simple median	18	0.05	0.36	1.05	0.51	2.15	0.893
Lung cancer	gamma-glutamylglutamine	Weighted median	18	0.1	0.35	1.1	0.56	2.18	0.777
Lung cancer	gamma-glutamylisoleucine*	Inverse variance weighted (fixed effects)	22	0.02	0.17	1.02	0.73	1.41	0.923	0.205
Lung cancer	gamma-glutamylisoleucine*	Maximum likelihood	22	0.02	0.17	1.02	0.73	1.42	0.918
Lung cancer	gamma-glutamylisoleucine*	MR Egger	22	-0.18	0.47	0.83	0.33	2.07	0.698		0.644
Lung cancer	gamma-glutamylisoleucine*	MR-PRESSO Raw		0.02	0.19	1.02	0.71	1.46	0.932	0.205	0.644	0.215
Lung cancer	gamma-glutamylisoleucine*	Simple median	22	0.05	0.26	1.05	0.63	1.75	0.851
Lung cancer	gamma-glutamylisoleucine*	Weighted median	22	-0.05	0.27	0.95	0.56	1.6	0.845
Lung cancer	gamma-glutamylleucine	Inverse variance weighted (fixed effects)	32	0.01	0.23	1.01	0.65	1.57	0.969	0.272
Lung cancer	gamma-glutamylleucine	Maximum likelihood	32	0.01	0.23	1.01	0.64	1.59	0.968
Lung cancer	gamma-glutamylleucine	MR Egger	32	1.03	0.53	2.8	0.99	7.88	0.061		0.04
Lung cancer	gamma-glutamylleucine	MR-PRESSO Raw		0.01	0.24	1.01	0.63	1.62	0.971	0.272	0.04	0.264
Lung cancer	gamma-glutamylleucine	Simple median	32	-0.27	0.35	0.77	0.39	1.52	0.445
Lung cancer	gamma-glutamylleucine	Weighted median	32	-0.12	0.33	0.89	0.46	1.7	0.716
Lung cancer	gamma-glutamylmethionine*	Inverse variance weighted (fixed effects)	6	0.01	0.21	1.01	0.67	1.51	0.978	0.555
Lung cancer	gamma-glutamylmethionine*	Maximum likelihood	6	0.01	0.21	1.01	0.67	1.51	0.978
Lung cancer	gamma-glutamylmethionine*	MR Egger	6	-0.34	0.41	0.72	0.32	1.61	0.463		0.395
Lung cancer	gamma-glutamylmethionine*	MR-PRESSO Raw		0.01	0.18	1.01	0.7	1.44	0.976	0.555	0.395	0.615
Lung cancer	gamma-glutamylmethionine*	Simple median	6	-0.12	0.27	0.89	0.52	1.5	0.65
Lung cancer	gamma-glutamylmethionine*	Weighted median	6	-0.13	0.26	0.88	0.53	1.45	0.615
Lung cancer	gamma-glutamylphenylalanine	Inverse variance weighted (fixed effects)	33	-0.19	0.21	0.82	0.55	1.24	0.353	0.727
Lung cancer	gamma-glutamylphenylalanine	Maximum likelihood	33	-0.2	0.21	0.82	0.54	1.25	0.352
Lung cancer	gamma-glutamylphenylalanine	MR Egger	33	-0.27	0.39	0.76	0.35	1.65	0.5		0.826
Lung cancer	gamma-glutamylphenylalanine	MR-PRESSO Raw		-0.19	0.19	0.82	0.57	1.2	0.318	0.727	0.826	0.752
Lung cancer	gamma-glutamylphenylalanine	Simple median	33	-0.14	0.33	0.87	0.46	1.65	0.672
Lung cancer	gamma-glutamylphenylalanine	Weighted median	33	-0.19	0.35	0.83	0.42	1.64	0.593
Lung cancer	gamma-glutamylthreonine*	Inverse variance weighted (fixed effects)	8	0.08	0.23	1.08	0.68	1.7	0.746	0.177
Lung cancer	gamma-glutamylthreonine*	Maximum likelihood	8	0.08	0.24	1.08	0.68	1.73	0.739
Lung cancer	gamma-glutamylthreonine*	MR Egger	8	-0.18	0.81	0.84	0.17	4.07	0.835		0.749
Lung cancer	gamma-glutamylthreonine*	MR-PRESSO Raw		0.08	0.28	1.08	0.62	1.88	0.797	0.177	0.749	0.202
Lung cancer	gamma-glutamylthreonine*	Simple median	8	0.25	0.33	1.28	0.68	2.42	0.45
Lung cancer	gamma-glutamylthreonine*	Weighted median	8	0.41	0.31	1.5	0.82	2.77	0.19
Lung cancer	gamma-glutamyltyrosine	Inverse variance weighted (fixed effects)	42	-0.42	0.2	0.66	0.44	0.98	0.038	0.11
Lung cancer	gamma-glutamyltyrosine	Maximum likelihood	42	-0.41	0.21	0.67	0.44	1	0.052
Lung cancer	gamma-glutamyltyrosine	MR Egger	42	0.1	0.79	1.1	0.24	5.17	0.901		0.494
Lung cancer	gamma-glutamyltyrosine	MR-PRESSO Raw		-0.42	0.23	0.66	0.42	1.03	0.074	0.11	0.494	0.138
Lung cancer	gamma-glutamyltyrosine	Simple median	42	-0.44	0.29	0.64	0.37	1.12	0.12
Lung cancer	gamma-glutamyltyrosine	Weighted median	42	-0.46	0.3	0.63	0.35	1.14	0.125
Lung cancer	gamma-glutamylvaline	Inverse variance weighted (fixed effects)	13	0.41	0.28	1.5	0.87	2.62	0.148	0.925
Lung cancer	gamma-glutamylvaline	Maximum likelihood	13	0.43	0.29	1.54	0.87	2.72	0.139
Lung cancer	gamma-glutamylvaline	MR Egger	13	-0.44	1.08	0.64	0.08	5.28	0.689		0.429
Lung cancer	gamma-glutamylvaline	MR-PRESSO Raw		0.41	0.2	1.5	1.02	2.21	0.06	0.925	0.429	0.894
Lung cancer	gamma-glutamylvaline	Simple median	13	0.47	0.41	1.6	0.72	3.57	0.247
Lung cancer	gamma-glutamylvaline	Weighted median	13	0.33	0.39	1.39	0.65	2.97	0.398
Lung cancer	gamma-tocopherol	Inverse variance weighted (multiplicative random effects)	9	0.28	0.19	1.32	0.9	1.92	0.154	0.01
Lung cancer	gamma-tocopherol	Maximum likelihood	9	0.29	0.13	1.34	1.05	1.73	0.021
Lung cancer	gamma-tocopherol	MR Egger	9	0.53	0.38	1.69	0.81	3.55	0.207		0.464
Lung cancer	gamma-tocopherol	MR-PRESSO Raw		0.28	0.19	1.32	0.9	1.92	0.192	0.01	0.464	0.026
Lung cancer	gamma-tocopherol	Simple median	9	0.25	0.21	1.29	0.85	1.95	0.238
Lung cancer	gamma-tocopherol	Weighted median	9	0.26	0.18	1.29	0.91	1.84	0.154
Lung cancer	glucose	Inverse variance weighted (fixed effects)	31	0.47	0.26	1.6	0.96	2.66	0.073	0.324
Lung cancer	glucose	Maximum likelihood	31	0.5	0.27	1.65	0.96	2.82	0.068
Lung cancer	glucose	MR Egger	31	-0.27	0.58	0.76	0.25	2.37	0.645		0.16
Lung cancer	glucose	MR-PRESSO Raw		0.47	0.27	1.6	0.93	2.73	0.097	0.324	0.16	0.33
Lung cancer	glucose	Simple median	31	0.99	0.42	2.69	1.18	6.14	0.019
Lung cancer	glucose	Weighted median	31	0.48	0.39	1.62	0.75	3.49	0.22
Lung cancer	glutamate	Inverse variance weighted (multiplicative random effects)	2	-0.11	1.27	0.9	0.08	10.77	0.933	0.008
Lung cancer	glutamate	Maximum likelihood	2	-0.12	0.51	0.88	0.33	2.4	0.81
Lung cancer	glutamine	Inverse variance weighted (fixed effects)	9	0.01	0.49	1.01	0.39	2.66	0.977	0.17
Lung cancer	glutamine	Maximum likelihood	9	0.01	0.5	1.02	0.38	2.7	0.976
Lung cancer	glutamine	MR Egger	9	-0.18	1.19	0.83	0.08	8.58	0.883		0.852
Lung cancer	glutamine	MR-PRESSO Raw		0.01	0.59	1.01	0.32	3.24	0.981	0.17	0.852	0.221
Lung cancer	glutamine	Simple median	9	0.29	0.81	1.34	0.27	6.55	0.716
Lung cancer	glutamine	Weighted median	9	-0.1	0.69	0.91	0.23	3.53	0.887
Lung cancer	glutaroyl carnitine	Inverse variance weighted (fixed effects)	36	-0.11	0.12	0.9	0.71	1.13	0.364	0.253
Lung cancer	glutaroyl carnitine	Maximum likelihood	36	-0.11	0.12	0.9	0.71	1.14	0.375
Lung cancer	glutaroyl carnitine	MR Egger	36	0.03	0.3	1.03	0.58	1.84	0.924		0.615
Lung cancer	glutaroyl carnitine	MR-PRESSO Raw		-0.11	0.13	0.9	0.7	1.15	0.403	0.253	0.615	0.248
Lung cancer	glutaroyl carnitine	Simple median	36	-0.03	0.18	0.97	0.68	1.39	0.87
Lung cancer	glutaroyl carnitine	Weighted median	36	0.04	0.18	1.04	0.74	1.47	0.813
Lung cancer	glycerate	Inverse variance weighted (fixed effects)	12	-0.02	0.31	0.98	0.54	1.79	0.945	0.562
Lung cancer	glycerate	Maximum likelihood	12	-0.02	0.31	0.98	0.53	1.81	0.946
Lung cancer	glycerate	MR Egger	12	-1.37	0.96	0.25	0.04	1.68	0.186		0.171
Lung cancer	glycerate	MR-PRESSO Raw		-0.02	0.29	0.98	0.56	1.72	0.942	0.562	0.171	0.522
Lung cancer	glycerate	Simple median	12	0.15	0.42	1.16	0.5	2.65	0.731
Lung cancer	glycerate	Weighted median	12	-0.13	0.41	0.88	0.39	1.98	0.759
Lung cancer	glycerol	Inverse variance weighted (fixed effects)	15	-0.15	0.21	0.86	0.58	1.29	0.471	0.994
Lung cancer	glycerol	Maximum likelihood	15	-0.15	0.21	0.86	0.57	1.3	0.48
Lung cancer	glycerol	MR Egger	15	0.24	0.42	1.27	0.55	2.92	0.579		0.311
Lung cancer	glycerol	MR-PRESSO Raw		-0.15	0.11	0.86	0.69	1.07	0.208	0.994	0.311	0.995
Lung cancer	glycerol	Simple median	15	-0.39	0.3	0.67	0.38	1.2	0.183
Lung cancer	glycerol	Weighted median	15	-0.02	0.27	0.98	0.58	1.65	0.934
Lung cancer	glycerol 2-phosphate	Inverse variance weighted (multiplicative random effects)	25	-0.12	0.2	0.89	0.61	1.3	0.551	0.046
Lung cancer	glycerol 2-phosphate	Maximum likelihood	25	-0.12	0.16	0.89	0.65	1.22	0.471
Lung cancer	glycerol 2-phosphate	MR Egger	25	-0.72	0.44	0.49	0.2	1.16	0.117		0.145
Lung cancer	glycerol 2-phosphate	MR-PRESSO Raw		-0.12	0.2	0.89	0.61	1.3	0.556	0.046	0.145	0.043
Lung cancer	glycerol 2-phosphate	Simple median	25	-0.01	0.26	0.99	0.6	1.64	0.971
Lung cancer	glycerol 2-phosphate	Weighted median	25	-0.03	0.25	0.97	0.6	1.58	0.904
Lung cancer	glycerol 3-phosphate (G3P)	Inverse variance weighted (fixed effects)	7	-0.17	0.37	0.84	0.41	1.73	0.641	0.759
Lung cancer	glycerol 3-phosphate (G3P)	Maximum likelihood	7	-0.17	0.37	0.84	0.41	1.74	0.637
Lung cancer	glycerol 3-phosphate (G3P)	MR Egger	7	0.63	0.76	1.87	0.43	8.25	0.445		0.282
Lung cancer	glycerol 3-phosphate (G3P)	MR-PRESSO Raw		-0.17	0.27	0.84	0.49	1.44	0.557	0.759	0.282	0.775
Lung cancer	glycerol 3-phosphate (G3P)	Simple median	7	-0.31	0.54	0.73	0.25	2.12	0.567
Lung cancer	glycerol 3-phosphate (G3P)	Weighted median	7	-0.06	0.48	0.94	0.37	2.41	0.893
Lung cancer	glycerophosphorylcholine (GPC)	Inverse variance weighted (multiplicative random effects)	16	-0.06	0.15	0.94	0.7	1.25	0.671	0.011
Lung cancer	glycerophosphorylcholine (GPC)	Maximum likelihood	16	-0.06	0.11	0.94	0.76	1.16	0.572
Lung cancer	glycerophosphorylcholine (GPC)	MR Egger	16	0.06	0.2	1.06	0.71	1.59	0.763		0.386
Lung cancer	glycerophosphorylcholine (GPC)	MR-PRESSO Raw		-0.06	0.15	0.94	0.7	1.25	0.677	0.011	0.386	0.084
Lung cancer	glycerophosphorylcholine (GPC)	Simple median	16	-0.36	0.27	0.7	0.41	1.19	0.186
Lung cancer	glycerophosphorylcholine (GPC)	Weighted median	16	0.01	0.13	1.01	0.79	1.29	0.96
Lung cancer	glycine	Inverse variance weighted (fixed effects)	30	-0.1	0.11	0.9	0.72	1.13	0.37	0.803
Lung cancer	glycine	Maximum likelihood	30	-0.1	0.11	0.9	0.72	1.13	0.372
Lung cancer	glycine	MR Egger	30	0.05	0.2	1.05	0.71	1.54	0.814		0.362
Lung cancer	glycine	MR-PRESSO Raw		-0.1	0.1	0.9	0.74	1.1	0.316	0.803	0.362	0.829
Lung cancer	glycine	Simple median	30	-0.12	0.19	0.89	0.62	1.29	0.537
Lung cancer	glycine	Weighted median	30	-0.04	0.16	0.96	0.7	1.33	0.826
Lung cancer	glycochenodeoxycholate	Inverse variance weighted (fixed effects)	12	-0.09	0.07	0.92	0.79	1.06	0.244	0.799
Lung cancer	glycochenodeoxycholate	Maximum likelihood	12	-0.09	0.08	0.92	0.79	1.06	0.252
Lung cancer	glycochenodeoxycholate	MR Egger	12	-0.04	0.15	0.96	0.71	1.29	0.796		0.739
Lung cancer	glycochenodeoxycholate	MR-PRESSO Raw		-0.09	0.06	0.92	0.82	1.03	0.172	0.799	0.739	0.819
Lung cancer	glycochenodeoxycholate	Simple median	12	-0.01	0.1	0.99	0.81	1.2	0.886
Lung cancer	glycochenodeoxycholate	Weighted median	12	-0.02	0.1	0.98	0.82	1.19	0.87
Lung cancer	glycocholate	Inverse variance weighted (fixed effects)	9	0.11	0.08	1.12	0.95	1.31	0.184	0.218
Lung cancer	glycocholate	Maximum likelihood	9	0.11	0.08	1.12	0.95	1.32	0.177
Lung cancer	glycocholate	MR Egger	9	0.07	0.15	1.07	0.8	1.43	0.652		0.718
Lung cancer	glycocholate	MR-PRESSO Raw		0.11	0.1	1.12	0.93	1.35	0.285	0.218	0.718	0.306
Lung cancer	glycocholate	Simple median	9	0.09	0.15	1.1	0.82	1.46	0.52
Lung cancer	glycocholate	Weighted median	9	0.14	0.11	1.15	0.93	1.44	0.205
Lung cancer	glycodeoxycholate	Inverse variance weighted (fixed effects)	5	-0.15	0.07	0.86	0.75	0.99	0.039	0.051
Lung cancer	glycodeoxycholate	Maximum likelihood	5	-0.16	0.08	0.85	0.73	0.99	0.035
Lung cancer	glycodeoxycholate	MR Egger	5	-0.51	0.65	0.6	0.17	2.15	0.489		0.609
Lung cancer	glycodeoxycholate	MR-PRESSO Raw		-0.15	0.11	0.86	0.69	1.07	0.251	0.051	0.609	0.107
Lung cancer	glycodeoxycholate	Simple median	5	-0.19	0.13	0.83	0.64	1.07	0.144
Lung cancer	glycodeoxycholate	Weighted median	5	-0.15	0.11	0.86	0.7	1.06	0.15
Lung cancer	glycylvaline	Inverse variance weighted (fixed effects)	6	0.05	0.13	1.05	0.82	1.35	0.709	0.66
Lung cancer	glycylvaline	Maximum likelihood	6	0.05	0.13	1.05	0.81	1.35	0.705
Lung cancer	glycylvaline	MR Egger	6	0.93	0.6	2.54	0.78	8.27	0.197		0.207
Lung cancer	glycylvaline	MR-PRESSO Raw		0.05	0.1	1.05	0.86	1.28	0.664	0.66	0.207	0.66
Lung cancer	glycylvaline	Simple median	6	0.02	0.16	1.02	0.75	1.39	0.913
Lung cancer	glycylvaline	Weighted median	6	0.02	0.15	1.02	0.76	1.38	0.878
Lung cancer	guanosine	Inverse variance weighted (fixed effects)	9	0.06	0.12	1.06	0.84	1.33	0.613	0.067
Lung cancer	guanosine	Maximum likelihood	9	0.06	0.12	1.07	0.84	1.35	0.601
Lung cancer	guanosine	MR Egger	9	0.75	0.44	2.11	0.89	5.03	0.135		0.144
Lung cancer	guanosine	MR-PRESSO Raw		0.06	0.16	1.06	0.78	1.44	0.718	0.067	0.144	0.088
Lung cancer	guanosine	Simple median	9	-0.03	0.18	0.97	0.68	1.38	0.868
Lung cancer	guanosine	Weighted median	9	-0.07	0.17	0.94	0.67	1.3	0.693
Lung cancer	heme*	Inverse variance weighted (fixed effects)	6	-0.08	0.23	0.92	0.59	1.45	0.731	0.125
Lung cancer	heme*	Maximum likelihood	6	-0.09	0.24	0.92	0.57	1.47	0.722
Lung cancer	heme*	MR Egger	6	1.42	0.99	4.14	0.59	28.92	0.225		0.191
Lung cancer	heme*	MR-PRESSO Raw		-0.08	0.3	0.92	0.51	1.67	0.804	0.125	0.191	0.168
Lung cancer	heme*	Simple median	6	0.11	0.3	1.11	0.62	2.01	0.722
Lung cancer	heme*	Weighted median	6	0.11	0.31	1.12	0.61	2.03	0.721
Lung cancer	heptanoate (7:0)	Inverse variance weighted (fixed effects)	32	0.03	0.21	1.03	0.67	1.56	0.905	0.495
Lung cancer	heptanoate (7:0)	Maximum likelihood	32	0.03	0.22	1.03	0.67	1.58	0.902
Lung cancer	heptanoate (7:0)	MR Egger	32	-0.35	0.67	0.7	0.19	2.59	0.6		0.552
Lung cancer	heptanoate (7:0)	MR-PRESSO Raw		0.03	0.21	1.03	0.68	1.56	0.905	0.495	0.552	0.457
Lung cancer	heptanoate (7:0)	Simple median	32	0	0.32	1	0.53	1.86	0.991
Lung cancer	heptanoate (7:0)	Weighted median	32	0.1	0.34	1.11	0.57	2.14	0.756
Lung cancer	hexadecanedioate	Inverse variance weighted (multiplicative random effects)	19	-0.09	0.13	0.92	0.7	1.19	0.508	0.008
Lung cancer	hexadecanedioate	Maximum likelihood	19	-0.09	0.1	0.92	0.76	1.11	0.381
Lung cancer	hexadecanedioate	MR Egger	19	0.35	0.25	1.42	0.88	2.29	0.174		0.055
Lung cancer	hexadecanedioate	MR-PRESSO Raw		-0.09	0.13	0.92	0.7	1.19	0.517	0.008	0.055	0.02
Lung cancer	hexadecanedioate	Simple median	19	-0.24	0.17	0.78	0.56	1.1	0.162
Lung cancer	hexadecanedioate	Weighted median	19	-0.07	0.14	0.93	0.71	1.23	0.626
Lung cancer	hexanoylcarnitine	Inverse variance weighted (multiplicative random effects)	19	-0.14	0.21	0.87	0.58	1.31	0.507	0.002
Lung cancer	hexanoylcarnitine	Maximum likelihood	19	-0.13	0.14	0.88	0.66	1.16	0.355
Lung cancer	hexanoylcarnitine	MR Egger	19	0.38	0.41	1.46	0.66	3.23	0.363		0.161
Lung cancer	hexanoylcarnitine	MR-PRESSO Outlier-corrected		-0.06	0.19	0.94	0.65	1.36	0.757	0.002	0.161
Lung cancer	hexanoylcarnitine	Simple median	19	-0.02	0.26	0.98	0.59	1.63	0.938
Lung cancer	hexanoylcarnitine	Weighted median	19	0.18	0.23	1.19	0.76	1.88	0.442
Lung cancer	hippurate	Inverse variance weighted (fixed effects)	13	-0.1	0.11	0.91	0.73	1.14	0.399	0.359
Lung cancer	hippurate	Maximum likelihood	13	-0.1	0.12	0.9	0.72	1.14	0.39
Lung cancer	hippurate	MR Egger	13	-0.02	0.28	0.98	0.57	1.7	0.953		0.758
Lung cancer	hippurate	MR-PRESSO Raw		-0.1	0.12	0.91	0.72	1.15	0.436	0.359	0.758	0.371
Lung cancer	hippurate	Simple median	13	-0.12	0.18	0.89	0.63	1.25	0.502
Lung cancer	hippurate	Weighted median	13	-0.14	0.17	0.87	0.63	1.22	0.424
Lung cancer	histidine	Inverse variance weighted (fixed effects)	4	-0.01	1.01	0.99	0.14	7.16	0.988	0.456
Lung cancer	histidine	Maximum likelihood	4	-0.01	1.02	0.99	0.13	7.31	0.988
Lung cancer	histidine	MR Egger	4	6.93	5.33	1026.3	0.03	######	0.323		0.316
Lung cancer	histidine	MR-PRESSO Raw		-0.01	0.94	0.99	0.16	6.26	0.989	0.456	0.316	0.476
Lung cancer	histidine	Simple median	4	-0.29	1.31	0.75	0.06	9.66	0.823
Lung cancer	histidine	Weighted median	4	0.23	1.29	1.26	0.1	15.75	0.859
Lung cancer	homocitrulline	Inverse variance weighted (fixed effects)	7	0.2	0.2	1.23	0.83	1.82	0.305	0.836
Lung cancer	homocitrulline	Maximum likelihood	7	0.21	0.2	1.23	0.83	1.83	0.302
Lung cancer	homocitrulline	MR Egger	7	0.35	0.62	1.42	0.42	4.76	0.595		0.813
Lung cancer	homocitrulline	MR-PRESSO Raw		0.2	0.14	1.23	0.94	1.6	0.183	0.836	0.813	0.771
Lung cancer	homocitrulline	Simple median	7	0.24	0.28	1.28	0.74	2.19	0.376
Lung cancer	homocitrulline	Weighted median	7	0.24	0.25	1.27	0.77	2.09	0.343
Lung cancer	homostachydrine*	Inverse variance weighted (fixed effects)	16	-0.11	0.12	0.89	0.71	1.12	0.329	0.073
Lung cancer	homostachydrine*	Maximum likelihood	16	-0.12	0.12	0.89	0.7	1.13	0.341
Lung cancer	homostachydrine*	MR Egger	16	-0.31	0.6	0.74	0.23	2.38	0.616		0.745
Lung cancer	homostachydrine*	MR-PRESSO Raw		-0.11	0.15	0.89	0.67	1.19	0.448	0.073	0.745	0.07
Lung cancer	homostachydrine*	Simple median	16	-0.11	0.17	0.9	0.64	1.26	0.539
Lung cancer	homostachydrine*	Weighted median	16	-0.13	0.18	0.88	0.62	1.25	0.464
Lung cancer	HWESASXX*	Inverse variance weighted (fixed effects)	7	-0.17	0.14	0.84	0.65	1.1	0.215	0.108
Lung cancer	HWESASXX*	Maximum likelihood	7	-0.18	0.14	0.84	0.63	1.11	0.21
Lung cancer	HWESASXX*	MR Egger	7	0.64	0.69	1.89	0.49	7.25	0.395		0.278
Lung cancer	HWESASXX*	MR-PRESSO Raw		-0.17	0.18	0.84	0.59	1.2	0.384	0.108	0.278	0.106
Lung cancer	HWESASXX*	Simple median	7	-0.31	0.23	0.74	0.47	1.16	0.189
Lung cancer	HWESASXX*	Weighted median	7	-0.26	0.21	0.77	0.52	1.16	0.21
Lung cancer	hydroquinone sulfate	Inverse variance weighted (fixed effects)	14	-0.03	0.05	0.97	0.88	1.07	0.492	0.138
Lung cancer	hydroquinone sulfate	Maximum likelihood	14	-0.04	0.05	0.96	0.87	1.07	0.485
Lung cancer	hydroquinone sulfate	MR Egger	14	0.17	0.09	1.19	1	1.41	0.076		0.015
Lung cancer	hydroquinone sulfate	MR-PRESSO Raw		-0.03	0.06	0.97	0.86	1.09	0.575	0.138	0.015	0.153
Lung cancer	hydroquinone sulfate	Simple median	14	0.03	0.08	1.03	0.88	1.21	0.686
Lung cancer	hydroquinone sulfate	Weighted median	14	0.07	0.07	1.07	0.93	1.23	0.368
Lung cancer	hydroxyisovaleroyl carnitine	Inverse variance weighted (fixed effects)	7	-0.15	0.21	0.86	0.57	1.3	0.475	0.188
Lung cancer	hydroxyisovaleroyl carnitine	Maximum likelihood	7	-0.16	0.22	0.85	0.56	1.31	0.469
Lung cancer	hydroxyisovaleroyl carnitine	MR Egger	7	0.48	0.56	1.61	0.54	4.82	0.433		0.269
Lung cancer	hydroxyisovaleroyl carnitine	MR-PRESSO Raw		-0.15	0.25	0.86	0.52	1.41	0.576	0.188	0.269	0.206
Lung cancer	hydroxyisovaleroyl carnitine	Simple median	7	-0.1	0.34	0.9	0.47	1.75	0.758
Lung cancer	hydroxyisovaleroyl carnitine	Weighted median	7	-0.04	0.3	0.96	0.54	1.71	0.88
Lung cancer	hyodeoxycholate	Inverse variance weighted (multiplicative random effects)	17	0.06	0.08	1.06	0.9	1.25	0.471	0.03
Lung cancer	hyodeoxycholate	Maximum likelihood	17	0.07	0.07	1.07	0.94	1.22	0.318
Lung cancer	hyodeoxycholate	MR Egger	17	-0.14	0.14	0.87	0.66	1.13	0.311		0.088
Lung cancer	hyodeoxycholate	MR-PRESSO Raw		0.06	0.08	1.06	0.9	1.25	0.482	0.03	0.088	0.041
Lung cancer	hyodeoxycholate	Simple median	17	0.18	0.11	1.2	0.97	1.48	0.094
Lung cancer	hyodeoxycholate	Weighted median	17	0.02	0.1	1.03	0.85	1.24	0.797
Lung cancer	hypoxanthine	Inverse variance weighted (fixed effects)	17	0.12	0.22	1.13	0.73	1.75	0.591	0.509
Lung cancer	hypoxanthine	Maximum likelihood	17	0.13	0.23	1.13	0.73	1.77	0.582
Lung cancer	hypoxanthine	MR Egger	17	-0.35	1.07	0.7	0.09	5.74	0.746		0.658
Lung cancer	hypoxanthine	MR-PRESSO Raw		0.12	0.22	1.13	0.74	1.73	0.589	0.509	0.658	0.557
Lung cancer	hypoxanthine	Simple median	17	-0.11	0.33	0.89	0.47	1.7	0.733
Lung cancer	hypoxanthine	Weighted median	17	0.1	0.33	1.11	0.58	2.13	0.762
Lung cancer	ibuprofen	Inverse variance weighted (fixed effects)	108	-0.01	0.02	0.99	0.95	1.03	0.57	0.669
Lung cancer	ibuprofen	Maximum likelihood	108	-0.01	0.02	0.99	0.95	1.03	0.572
Lung cancer	ibuprofen	MR Egger	108	-0.01	0.05	0.99	0.89	1.09	0.798		0.96
Lung cancer	ibuprofen	MR-PRESSO Raw		-0.01	0.02	0.99	0.95	1.03	0.558	0.669	0.96	0.678
Lung cancer	ibuprofen	Simple median	108	0.01	0.03	1.01	0.96	1.07	0.66
Lung cancer	ibuprofen	Weighted median	108	0.01	0.03	1.01	0.96	1.06	0.737
Lung cancer	indoleacetate	Inverse variance weighted (fixed effects)	21	-0.31	0.15	0.73	0.54	0.99	0.043	0.347
Lung cancer	indoleacetate	Maximum likelihood	21	-0.3	0.16	0.74	0.54	1.01	0.058
Lung cancer	indoleacetate	MR Egger	21	-0.15	0.29	0.86	0.49	1.5	0.602		0.501
Lung cancer	indoleacetate	MR-PRESSO Raw		-0.31	0.16	0.73	0.53	1	0.067	0.347	0.501	0.346
Lung cancer	indoleacetate	Simple median	21	-0.38	0.23	0.69	0.44	1.08	0.103
Lung cancer	indoleacetate	Weighted median	21	-0.36	0.23	0.7	0.44	1.09	0.112
Lung cancer	indolelactate	Inverse variance weighted (fixed effects)	17	-0.29	0.2	0.75	0.51	1.09	0.133	0.368
Lung cancer	indolelactate	Maximum likelihood	17	-0.29	0.2	0.75	0.51	1.11	0.145
Lung cancer	indolelactate	MR Egger	17	-0.33	0.47	0.72	0.28	1.82	0.496		0.932
Lung cancer	indolelactate	MR-PRESSO Raw		-0.29	0.2	0.75	0.5	1.11	0.168	0.368	0.932	0.387
Lung cancer	indolelactate	Simple median	17	-0.32	0.29	0.73	0.41	1.28	0.269
Lung cancer	indolelactate	Weighted median	17	-0.3	0.28	0.74	0.43	1.29	0.289
Lung cancer	indolepropionate	Inverse variance weighted (fixed effects)	14	-0.2	0.13	0.82	0.63	1.05	0.116	0.366
Lung cancer	indolepropionate	Maximum likelihood	14	-0.2	0.14	0.82	0.62	1.07	0.146
Lung cancer	indolepropionate	MR Egger	14	0.08	0.27	1.08	0.64	1.82	0.776		0.247
Lung cancer	indolepropionate	MR-PRESSO Raw		-0.2	0.13	0.82	0.63	1.06	0.155	0.366	0.247	0.291
Lung cancer	indolepropionate	Simple median	14	-0.38	0.19	0.69	0.47	1	0.05
Lung cancer	indolepropionate	Weighted median	14	-0.24	0.2	0.79	0.53	1.17	0.234
Lung cancer	inosine	Inverse variance weighted (fixed effects)	9	-0.05	0.04	0.95	0.88	1.03	0.229	0.508
Lung cancer	inosine	Maximum likelihood	9	-0.05	0.04	0.95	0.88	1.03	0.215
Lung cancer	inosine	MR Egger	9	-0.08	0.06	0.92	0.82	1.03	0.201		0.459
Lung cancer	inosine	MR-PRESSO Raw		-0.05	0.04	0.95	0.88	1.03	0.243	0.508	0.459	0.451
Lung cancer	inosine	Simple median	9	0.03	0.09	1.04	0.87	1.23	0.699
Lung cancer	inosine	Weighted median	9	-0.09	0.06	0.92	0.82	1.02	0.12
Lung cancer	isobutyrylcarnitine	Inverse variance weighted (fixed effects)	13	-0.1	0.12	0.9	0.71	1.15	0.41	0.625
Lung cancer	isobutyrylcarnitine	Maximum likelihood	13	-0.1	0.12	0.9	0.71	1.15	0.414
Lung cancer	isobutyrylcarnitine	MR Egger	13	0.18	0.34	1.2	0.62	2.32	0.604		0.39
Lung cancer	isobutyrylcarnitine	MR-PRESSO Raw		-0.1	0.11	0.9	0.73	1.12	0.382	0.625	0.39	0.568
Lung cancer	isobutyrylcarnitine	Simple median	13	-0.15	0.18	0.86	0.61	1.22	0.405
Lung cancer	isobutyrylcarnitine	Weighted median	13	-0.15	0.17	0.86	0.62	1.2	0.388
Lung cancer	isoleucine	Inverse variance weighted (fixed effects)	18	0.46	0.39	1.58	0.74	3.37	0.24	0.799
Lung cancer	isoleucine	Maximum likelihood	18	0.48	0.4	1.61	0.74	3.5	0.23
Lung cancer	isoleucine	MR Egger	18	-0.1	0.96	0.9	0.14	5.97	0.919		0.537
Lung cancer	isoleucine	MR-PRESSO Raw		0.46	0.33	1.58	0.83	2.99	0.18	0.799	0.537	0.805
Lung cancer	isoleucine	Simple median	18	0.22	0.55	1.25	0.43	3.68	0.685
Lung cancer	isoleucine	Weighted median	18	0.16	0.54	1.17	0.41	3.39	0.769
Lung cancer	isovalerate	Inverse variance weighted (fixed effects)	4	0.25	0.38	1.28	0.6	2.73	0.515	0.34
Lung cancer	isovalerate	Maximum likelihood	4	0.26	0.39	1.3	0.6	2.81	0.508
Lung cancer	isovalerate	MR Egger	4	-21.4	13.99	0	0	411.41	0.266		0.262
Lung cancer	isovalerate	MR-PRESSO Raw		0.25	0.41	1.28	0.58	2.85	0.581	0.34	0.262	0.43
Lung cancer	isovalerate	Simple median	4	0.35	0.48	1.42	0.56	3.6	0.465
Lung cancer	isovalerate	Weighted median	4	0.21	0.47	1.23	0.49	3.12	0.661
Lung cancer	isovalerylcarnitine	Inverse variance weighted (fixed effects)	26	-0.48	0.12	0.62	0.49	0.78	0	0.136
Lung cancer	isovalerylcarnitine	Maximum likelihood	26	-0.5	0.12	0.61	0.48	0.77	0
Lung cancer	isovalerylcarnitine	MR Egger	26	-0.47	0.27	0.62	0.37	1.06	0.092		0.977
Lung cancer	isovalerylcarnitine	MR-PRESSO Raw		-0.48	0.13	0.62	0.48	0.81	0.001	0.136	0.977	0.125
Lung cancer	isovalerylcarnitine	Simple median	26	-0.33	0.2	0.72	0.49	1.07	0.1
Lung cancer	isovalerylcarnitine	Weighted median	26	-0.53	0.19	0.59	0.41	0.85	0.005
Lung cancer	kynurenine	Inverse variance weighted (multiplicative random effects)	38	-0.47	0.22	0.63	0.4	0.97	0.038	0.035
Lung cancer	kynurenine	Maximum likelihood	38	-0.49	0.19	0.61	0.42	0.89	0.011
Lung cancer	kynurenine	MR Egger	38	-1.12	0.59	0.33	0.1	1.04	0.067		0.242
Lung cancer	kynurenine	MR-PRESSO Raw		-0.47	0.22	0.63	0.4	0.97	0.045	0.035	0.242	0.04
Lung cancer	kynurenine	Simple median	38	-0.13	0.29	0.88	0.49	1.56	0.659
Lung cancer	kynurenine	Weighted median	38	-0.13	0.3	0.88	0.49	1.6	0.68
Lung cancer	lactate	Inverse variance weighted (fixed effects)	11	0.26	0.31	1.29	0.7	2.38	0.41	0.753
Lung cancer	lactate	Maximum likelihood	11	0.27	0.32	1.3	0.7	2.43	0.402
Lung cancer	lactate	MR Egger	11	-0.16	0.96	0.85	0.13	5.55	0.871		0.656
Lung cancer	lactate	MR-PRESSO Raw		0.26	0.26	1.29	0.78	2.13	0.339	0.753	0.656	0.772
Lung cancer	lactate	Simple median	11	0.12	0.44	1.13	0.47	2.69	0.782
Lung cancer	lactate	Weighted median	11	0.03	0.41	1.04	0.47	2.3	0.932
Lung cancer	lathosterol	Inverse variance weighted (multiplicative random effects)	16	-0.08	0.13	0.92	0.71	1.19	0.528	0.049
Lung cancer	lathosterol	Maximum likelihood	16	-0.08	0.1	0.92	0.75	1.13	0.431
Lung cancer	lathosterol	MR Egger	16	-0.26	0.25	0.77	0.47	1.26	0.312		0.411
Lung cancer	lathosterol	MR-PRESSO Raw		-0.08	0.13	0.92	0.71	1.19	0.538	0.049	0.411	0.049
Lung cancer	lathosterol	Simple median	16	-0.03	0.16	0.97	0.71	1.32	0.837
Lung cancer	lathosterol	Weighted median	16	-0.06	0.15	0.94	0.7	1.26	0.685
Lung cancer	laurate (12:0)	Inverse variance weighted (fixed effects)	37	0.13	0.2	1.14	0.76	1.69	0.53	0.53
Lung cancer	laurate (12:0)	Maximum likelihood	37	0.13	0.21	1.14	0.76	1.71	0.522
Lung cancer	laurate (12:0)	MR Egger	37	0.04	0.53	1.04	0.37	2.94	0.941		0.86
Lung cancer	laurate (12:0)	MR-PRESSO Raw		0.13	0.2	1.14	0.77	1.67	0.526	0.53	0.86	0.587
Lung cancer	laurate (12:0)	Simple median	37	0.18	0.29	1.2	0.69	2.11	0.521
Lung cancer	laurate (12:0)	Weighted median	37	0.12	0.3	1.13	0.62	2.05	0.686
Lung cancer	laurylcarnitine	Inverse variance weighted (fixed effects)	10	-0.17	0.15	0.84	0.63	1.13	0.253	0.111
Lung cancer	laurylcarnitine	Maximum likelihood	10	-0.18	0.16	0.83	0.61	1.13	0.249
Lung cancer	laurylcarnitine	MR Egger	10	0.47	0.45	1.6	0.66	3.9	0.329		0.163
Lung cancer	laurylcarnitine	MR-PRESSO Raw		-0.17	0.19	0.84	0.58	1.22	0.389	0.111	0.163	0.108
Lung cancer	laurylcarnitine	Simple median	10	-0.06	0.22	0.94	0.61	1.45	0.779
Lung cancer	laurylcarnitine	Weighted median	10	0.12	0.21	1.13	0.74	1.72	0.568
Lung cancer	leucine	Inverse variance weighted (fixed effects)	193	0	0.19	1	0.68	1.45	0.986	0.083
Lung cancer	leucine	Maximum likelihood	193	0	0.2	1	0.68	1.47	0.987
Lung cancer	leucine	MR Egger	193	-0.04	1.28	0.96	0.08	11.94	0.977		0.979
Lung cancer	leucine	MR-PRESSO Raw		0	0.21	1	0.67	1.49	0.987	0.083	0.979	0.087
Lung cancer	leucine	Simple median	193	0.27	0.28	1.31	0.76	2.27	0.335
Lung cancer	leucine	Weighted median	193	0.32	0.28	1.38	0.79	2.41	0.253
Lung cancer	leucylleucine	Inverse variance weighted (fixed effects)	8	-0.1	0.17	0.91	0.65	1.27	0.571	0.513
Lung cancer	leucylleucine	Maximum likelihood	8	-0.1	0.17	0.91	0.64	1.27	0.568
Lung cancer	leucylleucine	MR Egger	8	-0.12	0.54	0.89	0.31	2.56	0.837		0.971
Lung cancer	leucylleucine	MR-PRESSO Raw		-0.1	0.16	0.91	0.66	1.24	0.567	0.513	0.971	0.58
Lung cancer	leucylleucine	Simple median	8	0.03	0.24	1.03	0.65	1.65	0.897
Lung cancer	leucylleucine	Weighted median	8	0.01	0.24	1.02	0.63	1.63	0.951
Lung cancer	levulinate (4-oxovalerate)	Inverse variance weighted (multiplicative random effects)	50	-0.22	0.21	0.8	0.53	1.21	0.292	0.018
Lung cancer	levulinate (4-oxovalerate)	Maximum likelihood	50	-0.26	0.19	0.77	0.53	1.12	0.172
Lung cancer	levulinate (4-oxovalerate)	MR Egger	50	0.94	0.44	2.56	1.09	6.02	0.036		0.005
Lung cancer	levulinate (4-oxovalerate)	MR-PRESSO Outlier-corrected		-0.5	0.21	0.61	0.4	0.92	0.023	0.018	0.005
Lung cancer	levulinate (4-oxovalerate)	Simple median	50	-0.58	0.27	0.56	0.33	0.95	0.033
Lung cancer	levulinate (4-oxovalerate)	Weighted median	50	-0.19	0.29	0.83	0.47	1.47	0.519
Lung cancer	linoleate (18:2n6)	Inverse variance weighted (fixed effects)	14	0.09	0.29	1.09	0.62	1.92	0.761	0.739
Lung cancer	linoleate (18:2n6)	Maximum likelihood	14	0.09	0.29	1.1	0.62	1.95	0.756
Lung cancer	linoleate (18:2n6)	MR Egger	14	-0.71	1.14	0.49	0.05	4.61	0.546		0.484
Lung cancer	linoleate (18:2n6)	MR-PRESSO Raw		0.09	0.25	1.09	0.67	1.77	0.727	0.739	0.484	0.741
Lung cancer	linoleate (18:2n6)	Simple median	14	0.3	0.4	1.35	0.61	2.96	0.455
Lung cancer	linoleate (18:2n6)	Weighted median	14	0.26	0.4	1.3	0.6	2.83	0.506
Lung cancer	linolenate [alpha or gamma; (18:3n3 or 6)]	Inverse variance weighted (fixed effects)	4	-0.26	0.31	0.77	0.42	1.41	0.396	0.506
Lung cancer	linolenate [alpha or gamma; (18:3n3 or 6)]	Maximum likelihood	4	-0.27	0.31	0.77	0.42	1.41	0.39
Lung cancer	linolenate [alpha or gamma; (18:3n3 or 6)]	MR Egger	4	-0.62	0.58	0.54	0.17	1.7	0.403		0.55
Lung cancer	linolenate [alpha or gamma; (18:3n3 or 6)]	MR-PRESSO Raw		-0.26	0.27	0.77	0.45	1.31	0.407	0.506	0.55	0.59
Lung cancer	linolenate [alpha or gamma; (18:3n3 or 6)]	Simple median	4	-0.32	0.4	0.73	0.33	1.59	0.424
Lung cancer	linolenate [alpha or gamma; (18:3n3 or 6)]	Weighted median	4	-0.41	0.37	0.66	0.32	1.37	0.268
Lung cancer	lysine	Inverse variance weighted (fixed effects)	22	0.32	0.35	1.37	0.69	2.75	0.368	0.356
Lung cancer	lysine	Maximum likelihood	22	0.33	0.36	1.39	0.68	2.84	0.364
Lung cancer	lysine	MR Egger	22	-0.61	1.77	0.54	0.02	17.34	0.734		0.598
Lung cancer	lysine	MR-PRESSO Raw		0.32	0.37	1.37	0.67	2.83	0.397	0.356	0.598	0.341
Lung cancer	lysine	Simple median	22	0.6	0.51	1.82	0.67	4.97	0.242
Lung cancer	lysine	Weighted median	22	0.27	0.53	1.31	0.46	3.72	0.615
Lung cancer	malate	Inverse variance weighted (fixed effects)	13	-0.16	0.26	0.86	0.51	1.44	0.556	0.145
Lung cancer	malate	Maximum likelihood	13	-0.16	0.27	0.85	0.5	1.46	0.561
Lung cancer	malate	MR Egger	13	2.25	1.38	9.53	0.64	141.61	0.13		0.101
Lung cancer	malate	MR-PRESSO Raw		-0.16	0.32	0.86	0.46	1.59	0.631	0.145	0.101	0.17
Lung cancer	malate	Simple median	13	0.06	0.37	1.07	0.51	2.22	0.863
Lung cancer	malate	Weighted median	13	0.22	0.36	1.24	0.62	2.49	0.544
Lung cancer	mannitol	Inverse variance weighted (fixed effects)	11	0.01	0.07	1.01	0.89	1.16	0.839	0.658
Lung cancer	mannitol	Maximum likelihood	11	0.01	0.07	1.01	0.89	1.16	0.834
Lung cancer	mannitol	MR Egger	11	-0.41	0.21	0.67	0.44	1.01	0.086		0.064
Lung cancer	mannitol	MR-PRESSO Raw		0.01	0.06	1.01	0.9	1.14	0.821	0.658	0.064	0.646
Lung cancer	mannitol	Simple median	11	0.14	0.1	1.16	0.95	1.41	0.157
Lung cancer	mannitol	Weighted median	11	-0.07	0.09	0.94	0.78	1.12	0.469
Lung cancer	mannose	Inverse variance weighted (fixed effects)	25	0.02	0.16	1.02	0.75	1.38	0.902	0.539
Lung cancer	mannose	Maximum likelihood	25	0.02	0.16	1.02	0.75	1.39	0.9
Lung cancer	mannose	MR Egger	25	0.18	0.34	1.2	0.61	2.35	0.602		0.601
Lung cancer	mannose	MR-PRESSO Raw		0.02	0.15	1.02	0.76	1.37	0.9	0.539	0.601	0.568
Lung cancer	mannose	Simple median	25	0.05	0.24	1.05	0.66	1.68	0.83
Lung cancer	mannose	Weighted median	25	0.05	0.23	1.06	0.67	1.65	0.814
Lung cancer	margarate (17:0)	Inverse variance weighted (fixed effects)	7	0.19	0.27	1.21	0.71	2.07	0.481	0.961
Lung cancer	margarate (17:0)	Maximum likelihood	7	0.19	0.27	1.21	0.71	2.08	0.48
Lung cancer	margarate (17:0)	MR Egger	7	-0.51	1	0.6	0.08	4.31	0.634		0.501
Lung cancer	margarate (17:0)	MR-PRESSO Raw		0.19	0.14	1.21	0.93	1.58	0.205	0.961	0.501	0.959
Lung cancer	margarate (17:0)	Simple median	7	0.3	0.35	1.35	0.68	2.69	0.396
Lung cancer	margarate (17:0)	Weighted median	7	0.16	0.34	1.17	0.6	2.31	0.642
Lung cancer	methionine	Inverse variance weighted (fixed effects)	22	-0.03	0.43	0.97	0.42	2.24	0.947	0.368
Lung cancer	methionine	Maximum likelihood	22	-0.03	0.43	0.97	0.42	2.28	0.95
Lung cancer	methionine	MR Egger	22	-0.81	1.47	0.44	0.03	7.85	0.586		0.581
Lung cancer	methionine	MR-PRESSO Raw		-0.03	0.44	0.97	0.41	2.31	0.949	0.368	0.581	0.406
Lung cancer	methionine	Simple median	22	-0.3	0.61	0.74	0.23	2.43	0.622
Lung cancer	methionine	Weighted median	22	-0.42	0.61	0.65	0.2	2.18	0.49
Lung cancer	metoprolol acid metabolite*	Inverse variance weighted (fixed effects)	26	-0.03	0.01	0.97	0.95	0.99	0.002	0.725
Lung cancer	metoprolol acid metabolite*	Maximum likelihood	26	-0.03	0.01	0.97	0.95	0.99	0.003
Lung cancer	metoprolol acid metabolite*	MR Egger	26	-0.01	0.02	0.99	0.96	1.02	0.533		0.135
Lung cancer	metoprolol acid metabolite*	MR-PRESSO Raw		-0.03	0.01	0.97	0.95	0.99	0.002	0.725	0.135	0.761
Lung cancer	metoprolol acid metabolite*	Simple median	26	-0.03	0.02	0.97	0.94	1	0.052
Lung cancer	metoprolol acid metabolite*	Weighted median	26	-0.02	0.01	0.98	0.96	1.01	0.278
Lung cancer	myo-inositol	Inverse variance weighted (fixed effects)	35	-0.02	0.19	0.98	0.68	1.41	0.926	0.342
Lung cancer	myo-inositol	Maximum likelihood	35	-0.02	0.19	0.98	0.68	1.42	0.926
Lung cancer	myo-inositol	MR Egger	35	0.33	0.37	1.39	0.67	2.86	0.384		0.285
Lung cancer	myo-inositol	MR-PRESSO Raw		-0.02	0.19	0.98	0.67	1.43	0.929	0.342	0.285	0.349
Lung cancer	myo-inositol	Simple median	35	-0.16	0.28	0.85	0.49	1.48	0.569
Lung cancer	myo-inositol	Weighted median	35	0.1	0.27	1.1	0.65	1.87	0.716
Lung cancer	myristate (14:0)	Inverse variance weighted (fixed effects)	22	0.13	0.18	1.14	0.8	1.61	0.469	0.994
Lung cancer	myristate (14:0)	Maximum likelihood	22	0.13	0.18	1.14	0.8	1.62	0.466
Lung cancer	myristate (14:0)	MR Egger	22	0.34	0.33	1.4	0.73	2.69	0.322		0.466
Lung cancer	myristate (14:0)	MR-PRESSO Raw		0.13	0.11	1.14	0.91	1.42	0.263	0.994	0.466	0.994
Lung cancer	myristate (14:0)	Simple median	22	-0.1	0.24	0.91	0.57	1.45	0.69
Lung cancer	myristate (14:0)	Weighted median	22	-0.01	0.26	0.99	0.6	1.63	0.955
Lung cancer	myristoleate (14:1n5)	Inverse variance weighted (fixed effects)	16	-0.31	0.14	0.73	0.56	0.96	0.024	0.796
Lung cancer	myristoleate (14:1n5)	Maximum likelihood	16	-0.32	0.14	0.73	0.55	0.96	0.024
Lung cancer	myristoleate (14:1n5)	MR Egger	16	-0.18	0.33	0.84	0.44	1.59	0.6		0.651
Lung cancer	myristoleate (14:1n5)	MR-PRESSO Raw		-0.31	0.11	0.73	0.58	0.92	0.016	0.796	0.651	0.811
Lung cancer	myristoleate (14:1n5)	Simple median	16	-0.27	0.19	0.76	0.52	1.11	0.157
Lung cancer	myristoleate (14:1n5)	Weighted median	16	-0.21	0.2	0.81	0.55	1.19	0.281
Lung cancer	N-(2-furoyl)glycine	Inverse variance weighted (fixed effects)	36	0.02	0.03	1.02	0.96	1.08	0.531	0.283
Lung cancer	N-(2-furoyl)glycine	Maximum likelihood	36	0.02	0.03	1.02	0.96	1.08	0.526
Lung cancer	N-(2-furoyl)glycine	MR Egger	36	0.03	0.08	1.03	0.88	1.2	0.75		0.927
Lung cancer	N-(2-furoyl)glycine	MR-PRESSO Raw		0.02	0.03	1.02	0.96	1.09	0.559	0.283	0.927	0.277
Lung cancer	N-(2-furoyl)glycine	Simple median	36	0	0.04	1	0.92	1.09	0.936
Lung cancer	N-(2-furoyl)glycine	Weighted median	36	0	0.04	1	0.92	1.09	0.972
Lung cancer	N1-methyladenosine	Inverse variance weighted (fixed effects)	6	0.73	0.8	2.07	0.43	9.89	0.363	0.715
Lung cancer	N1-methyladenosine	Maximum likelihood	6	0.74	0.81	2.09	0.43	10.12	0.361
Lung cancer	N1-methyladenosine	MR Egger	6	0.57	2.89	1.76	0.01	508.38	0.854		0.957
Lung cancer	N1-methyladenosine	MR-PRESSO Raw		0.73	0.61	2.07	0.63	6.81	0.286	0.715	0.957	0.758
Lung cancer	N1-methyladenosine	Simple median	6	0.51	1.01	1.66	0.23	12.02	0.616
Lung cancer	N1-methyladenosine	Weighted median	6	0.66	1	1.94	0.27	13.91	0.508
Lung cancer	N2,N2-dimethylguanosine	Inverse variance weighted (fixed effects)	49	0.22	0.18	1.25	0.88	1.76	0.209	0.226
Lung cancer	N2,N2-dimethylguanosine	Maximum likelihood	49	0.23	0.18	1.26	0.89	1.79	0.199
Lung cancer	N2,N2-dimethylguanosine	MR Egger	49	0.51	0.51	1.67	0.61	4.53	0.321		0.542
Lung cancer	N2,N2-dimethylguanosine	MR-PRESSO Raw		0.22	0.19	1.25	0.86	1.8	0.246	0.226	0.542	0.26
Lung cancer	N2,N2-dimethylguanosine	Simple median	49	0.27	0.28	1.31	0.76	2.25	0.326
Lung cancer	N2,N2-dimethylguanosine	Weighted median	49	0.35	0.31	1.42	0.77	2.61	0.265
Lung cancer	N-acetylalanine	Inverse variance weighted (fixed effects)	18	0.25	0.45	1.28	0.53	3.07	0.582	0.398
Lung cancer	N-acetylalanine	Maximum likelihood	18	0.26	0.46	1.29	0.53	3.17	0.575
Lung cancer	N-acetylalanine	MR Egger	18	-0.58	8.15	0.56	0	######	0.944		0.92
Lung cancer	N-acetylalanine	MR-PRESSO Raw		0.25	0.46	1.28	0.52	3.14	0.598	0.398	0.92	0.403
Lung cancer	N-acetylalanine	Simple median	18	-0.27	0.62	0.77	0.23	2.57	0.665
Lung cancer	N-acetylalanine	Weighted median	18	-0.26	0.63	0.77	0.23	2.65	0.681
Lung cancer	N-acetylglycine	Inverse variance weighted (fixed effects)	18	0.03	0.08	1.03	0.88	1.21	0.676	0.448
Lung cancer	N-acetylglycine	Maximum likelihood	18	0.04	0.08	1.04	0.88	1.22	0.661
Lung cancer	N-acetylglycine	MR Egger	18	0.2	0.17	1.22	0.88	1.7	0.245		0.268
Lung cancer	N-acetylglycine	MR-PRESSO Raw		0.03	0.08	1.03	0.88	1.21	0.682	0.448	0.268	0.486
Lung cancer	N-acetylglycine	Simple median	18	0	0.12	1	0.78	1.28	0.997
Lung cancer	N-acetylglycine	Weighted median	18	0	0.12	1	0.79	1.25	0.976
Lung cancer	N-acetylornithine	Inverse variance weighted (fixed effects)	27	-0.09	0.08	0.91	0.78	1.07	0.27	0.848
Lung cancer	N-acetylornithine	Maximum likelihood	27	-0.09	0.08	0.92	0.78	1.07	0.278
Lung cancer	N-acetylornithine	MR Egger	27	-0.23	0.15	0.79	0.59	1.07	0.137		0.272
Lung cancer	N-acetylornithine	MR-PRESSO Raw		-0.09	0.07	0.91	0.8	1.05	0.205	0.848	0.272	0.869
Lung cancer	N-acetylornithine	Simple median	27	-0.07	0.12	0.93	0.73	1.18	0.547
Lung cancer	N-acetylornithine	Weighted median	27	-0.13	0.11	0.87	0.7	1.09	0.231
Lung cancer	N-acetylthreonine	Inverse variance weighted (fixed effects)	10	0.28	0.28	1.32	0.75	2.3	0.333	0.97
Lung cancer	N-acetylthreonine	Maximum likelihood	10	0.28	0.29	1.32	0.75	2.32	0.334
Lung cancer	N-acetylthreonine	MR Egger	10	0.2	0.78	1.22	0.26	5.68	0.805		0.921
Lung cancer	N-acetylthreonine	MR-PRESSO Raw		0.28	0.16	1.32	0.96	1.8	0.119	0.97	0.921	0.974
Lung cancer	N-acetylthreonine	Simple median	10	0.32	0.37	1.38	0.67	2.82	0.382
Lung cancer	N-acetylthreonine	Weighted median	10	0.2	0.38	1.22	0.58	2.55	0.605
Lung cancer	n-Butyl Oleate	Inverse variance weighted (fixed effects)	8	0.04	0.28	1.04	0.6	1.79	0.898	0.226
Lung cancer	n-Butyl Oleate	Maximum likelihood	8	0.04	0.29	1.04	0.59	1.82	0.896
Lung cancer	n-Butyl Oleate	MR Egger	8	-1.01	1.67	0.36	0.01	9.7	0.569		0.548
Lung cancer	n-Butyl Oleate	MR-PRESSO Raw		0.04	0.32	1.04	0.55	1.96	0.915	0.226	0.548	0.266
Lung cancer	n-Butyl Oleate	Simple median	8	-0.12	0.37	0.89	0.43	1.85	0.754
Lung cancer	n-Butyl Oleate	Weighted median	8	-0.13	0.38	0.88	0.42	1.85	0.734
Lung cancer	nonadecanoate (19:0)	Inverse variance weighted (fixed effects)	12	0.14	0.21	1.15	0.77	1.72	0.497	0.471
Lung cancer	nonadecanoate (19:0)	Maximum likelihood	12	0.15	0.21	1.16	0.76	1.75	0.49
Lung cancer	nonadecanoate (19:0)	MR Egger	12	-0.23	0.41	0.79	0.35	1.77	0.582		0.318
Lung cancer	nonadecanoate (19:0)	MR-PRESSO Raw		0.14	0.2	1.15	0.77	1.71	0.505	0.471	0.318	0.449
Lung cancer	nonadecanoate (19:0)	Simple median	12	0.36	0.31	1.43	0.79	2.61	0.24
Lung cancer	nonadecanoate (19:0)	Weighted median	12	0.25	0.3	1.28	0.7	2.32	0.42
Lung cancer	octadecanedioate	Inverse variance weighted (fixed effects)	10	0.04	0.17	1.04	0.74	1.47	0.807	0.384
Lung cancer	octadecanedioate	Maximum likelihood	10	0.04	0.18	1.05	0.74	1.48	0.802
Lung cancer	octadecanedioate	MR Egger	10	-0.05	0.43	0.95	0.41	2.22	0.915		0.822
Lung cancer	octadecanedioate	MR-PRESSO Raw		0.04	0.18	1.04	0.73	1.48	0.819	0.384	0.822	0.409
Lung cancer	octadecanedioate	Simple median	10	0.18	0.25	1.19	0.74	1.93	0.475
Lung cancer	octadecanedioate	Weighted median	10	0.11	0.24	1.11	0.69	1.79	0.655
Lung cancer	octanoylcarnitine	Inverse variance weighted (fixed effects)	16	-0.02	0.13	0.98	0.77	1.26	0.897	0.139
Lung cancer	octanoylcarnitine	Maximum likelihood	16	-0.02	0.13	0.98	0.76	1.27	0.9
Lung cancer	octanoylcarnitine	MR Egger	16	0.27	0.24	1.31	0.82	2.09	0.278		0.158
Lung cancer	octanoylcarnitine	MR-PRESSO Raw		-0.02	0.15	0.98	0.73	1.32	0.914	0.139	0.158	0.142
Lung cancer	octanoylcarnitine	Simple median	16	0.03	0.21	1.03	0.68	1.54	0.898
Lung cancer	octanoylcarnitine	Weighted median	16	0.19	0.18	1.21	0.86	1.71	0.282
Lung cancer	oleate (18:1n9)	Inverse variance weighted (fixed effects)	16	0.94	0.27	2.56	1.51	4.36	0.001	0.936
Lung cancer	oleate (18:1n9)	Maximum likelihood	16	0.99	0.28	2.7	1.55	4.69	0
Lung cancer	oleate (18:1n9)	MR Egger	16	0	0.69	1	0.26	3.87	0.997		0.16
Lung cancer	oleate (18:1n9)	MR-PRESSO Raw		0.94	0.19	2.56	1.75	3.75	0	0.936	0.16	0.94
Lung cancer	oleate (18:1n9)	Simple median	16	0.86	0.36	2.36	1.17	4.79	0.017
Lung cancer	oleate (18:1n9)	Weighted median	16	0.78	0.36	2.19	1.08	4.46	0.031
Lung cancer	oleoylcarnitine	Inverse variance weighted (fixed effects)	9	-0.09	0.23	0.91	0.58	1.44	0.701	0.236
Lung cancer	oleoylcarnitine	Maximum likelihood	9	-0.09	0.24	0.91	0.57	1.45	0.693
Lung cancer	oleoylcarnitine	MR Egger	9	-1.29	1.96	0.28	0.01	12.91	0.532		0.556
Lung cancer	oleoylcarnitine	MR-PRESSO Raw		-0.09	0.27	0.91	0.54	1.54	0.745	0.236	0.556	0.253
Lung cancer	oleoylcarnitine	Simple median	9	-0.29	0.35	0.75	0.38	1.5	0.417
Lung cancer	oleoylcarnitine	Weighted median	9	-0.36	0.31	0.7	0.38	1.28	0.245
Lung cancer	ornithine	Inverse variance weighted (fixed effects)	6	-0.44	0.39	0.64	0.3	1.39	0.26	0.275
Lung cancer	ornithine	Maximum likelihood	6	-0.45	0.4	0.64	0.29	1.39	0.255
Lung cancer	ornithine	MR Egger	6	-1.1	1.19	0.33	0.03	3.44	0.409		0.581
Lung cancer	ornithine	MR-PRESSO Raw		-0.44	0.44	0.64	0.27	1.53	0.362	0.275	0.581	0.33
Lung cancer	ornithine	Simple median	6	-0.41	0.54	0.67	0.23	1.93	0.454
Lung cancer	ornithine	Weighted median	6	-0.61	0.52	0.55	0.2	1.5	0.242
Lung cancer	p-acetamidophenylglucuronide	Inverse variance weighted (fixed effects)	43	-0.01	0	0.99	0.99	1	0.085	0.31
Lung cancer	p-acetamidophenylglucuronide	Maximum likelihood	43	-0.01	0	0.99	0.99	1	0.089
Lung cancer	p-acetamidophenylglucuronide	MR Egger	43	-0.01	0.01	0.99	0.98	1.01	0.481		0.895
Lung cancer	p-acetamidophenylglucuronide	MR-PRESSO Raw		-0.01	0	0.99	0.99	1	0.108	0.31	0.895	0.298
Lung cancer	p-acetamidophenylglucuronide	Simple median	43	0	0.01	1	0.98	1.01	0.638
Lung cancer	p-acetamidophenylglucuronide	Weighted median	43	-0.01	0.01	0.99	0.98	1.01	0.351
Lung cancer	palmitate (16:0)	Inverse variance weighted (fixed effects)	25	0.15	0.25	1.16	0.71	1.91	0.559	0.76
Lung cancer	palmitate (16:0)	Maximum likelihood	25	0.16	0.26	1.17	0.71	1.94	0.546
Lung cancer	palmitate (16:0)	MR Egger	25	0.36	0.57	1.43	0.47	4.38	0.536		0.684
Lung cancer	palmitate (16:0)	MR-PRESSO Raw		0.15	0.22	1.16	0.75	1.8	0.516	0.76	0.684	0.778
Lung cancer	palmitate (16:0)	Simple median	25	0.24	0.36	1.27	0.62	2.6	0.509
Lung cancer	palmitate (16:0)	Weighted median	25	0.25	0.35	1.29	0.65	2.57	0.471
Lung cancer	palmitoleate (16:1n7)	Inverse variance weighted (fixed effects)	9	-0.07	0.18	0.93	0.65	1.34	0.715	0.871
Lung cancer	palmitoleate (16:1n7)	Maximum likelihood	9	-0.07	0.19	0.94	0.65	1.35	0.72
Lung cancer	palmitoleate (16:1n7)	MR Egger	9	-0.29	0.4	0.75	0.34	1.64	0.492		0.551
Lung cancer	palmitoleate (16:1n7)	MR-PRESSO Raw		-0.07	0.13	0.93	0.73	1.2	0.613	0.871	0.551	0.892
Lung cancer	palmitoleate (16:1n7)	Simple median	9	-0.11	0.25	0.9	0.55	1.47	0.665
Lung cancer	palmitoleate (16:1n7)	Weighted median	9	-0.12	0.23	0.89	0.56	1.4	0.602
Lung cancer	palmitoyl sphingomyelin	Inverse variance weighted (multiplicative random effects)	42	-0.01	0.26	0.99	0.59	1.64	0.959	0.038
Lung cancer	palmitoyl sphingomyelin	Maximum likelihood	42	-0.01	0.22	0.99	0.64	1.53	0.956
Lung cancer	palmitoyl sphingomyelin	MR Egger	42	-0.5	0.96	0.61	0.09	4.02	0.609		0.605
Lung cancer	palmitoyl sphingomyelin	MR-PRESSO Raw		-0.01	0.26	0.99	0.59	1.64	0.959	0.038	0.605	0.036
Lung cancer	palmitoyl sphingomyelin	Simple median	42	0.06	0.33	1.06	0.55	2.03	0.863
Lung cancer	palmitoyl sphingomyelin	Weighted median	42	-0.08	0.34	0.92	0.47	1.79	0.807
Lung cancer	palmitoylcarnitine	Inverse variance weighted (fixed effects)	8	0.51	0.22	1.66	1.07	2.56	0.023	0.52
Lung cancer	palmitoylcarnitine	Maximum likelihood	8	0.52	0.22	1.68	1.08	2.6	0.021
Lung cancer	palmitoylcarnitine	MR Egger	8	1.01	0.5	2.74	1.03	7.35	0.091		0.305
Lung cancer	palmitoylcarnitine	MR-PRESSO Raw		0.51	0.21	1.66	1.1	2.5	0.046	0.52	0.305	0.532
Lung cancer	palmitoylcarnitine	Simple median	8	0.67	0.31	1.96	1.06	3.62	0.031
Lung cancer	palmitoylcarnitine	Weighted median	8	0.81	0.29	2.25	1.27	3.99	0.005
Lung cancer	pantothenate	Inverse variance weighted (fixed effects)	21	0.15	0.19	1.16	0.81	1.68	0.418	0.297
Lung cancer	pantothenate	Maximum likelihood	21	0.16	0.19	1.17	0.8	1.7	0.41
Lung cancer	pantothenate	MR Egger	21	0.04	0.48	1.04	0.41	2.68	0.934		0.802
Lung cancer	pantothenate	MR-PRESSO Raw		0.15	0.2	1.16	0.79	1.72	0.457	0.297	0.802	0.326
Lung cancer	pantothenate	Simple median	21	0.12	0.29	1.13	0.65	1.98	0.667
Lung cancer	pantothenate	Weighted median	21	0.06	0.27	1.06	0.63	1.81	0.818
Lung cancer	paraxanthine	Inverse variance weighted (fixed effects)	9	-0.01	0.11	0.99	0.8	1.24	0.942	0.296
Lung cancer	paraxanthine	Maximum likelihood	9	-0.01	0.12	0.99	0.79	1.24	0.941
Lung cancer	paraxanthine	MR Egger	9	0.22	0.42	1.25	0.55	2.84	0.614		0.583
Lung cancer	paraxanthine	MR-PRESSO Raw		-0.01	0.12	0.99	0.78	1.26	0.948	0.296	0.583	0.315
Lung cancer	paraxanthine	Simple median	9	-0.1	0.17	0.9	0.65	1.25	0.538
Lung cancer	paraxanthine	Weighted median	9	-0.08	0.16	0.92	0.68	1.25	0.609
Lung cancer	p-cresol sulfate	Inverse variance weighted (fixed effects)	13	-0.03	0.09	0.97	0.81	1.16	0.713	0.832
Lung cancer	p-cresol sulfate	Maximum likelihood	13	-0.03	0.09	0.97	0.81	1.16	0.717
Lung cancer	p-cresol sulfate	MR Egger	13	0.03	0.15	1.03	0.77	1.37	0.855		0.597
Lung cancer	p-cresol sulfate	MR-PRESSO Raw		-0.03	0.07	0.97	0.84	1.11	0.647	0.832	0.597	0.847
Lung cancer	p-cresol sulfate	Simple median	13	-0.02	0.14	0.98	0.75	1.28	0.87
Lung cancer	p-cresol sulfate	Weighted median	13	-0.02	0.13	0.98	0.76	1.25	0.853
Lung cancer	pelargonate (9:0)	Inverse variance weighted (fixed effects)	29	-0.28	0.23	0.76	0.48	1.19	0.232	0.303
Lung cancer	pelargonate (9:0)	Maximum likelihood	29	-0.29	0.24	0.75	0.47	1.2	0.226
Lung cancer	pelargonate (9:0)	MR Egger	29	0.16	0.94	1.17	0.18	7.45	0.866		0.634
Lung cancer	pelargonate (9:0)	MR-PRESSO Raw		-0.28	0.25	0.76	0.47	1.23	0.268	0.303	0.634	0.324
Lung cancer	pelargonate (9:0)	Simple median	29	-0.33	0.34	0.72	0.37	1.41	0.338
Lung cancer	pelargonate (9:0)	Weighted median	29	-0.23	0.36	0.8	0.4	1.6	0.52
Lung cancer	pentadecanoate (15:0)	Inverse variance weighted (multiplicative random effects)	18	0.06	0.3	1.06	0.59	1.92	0.847	0.016
Lung cancer	pentadecanoate (15:0)	Maximum likelihood	18	0.06	0.23	1.06	0.68	1.67	0.789
Lung cancer	pentadecanoate (15:0)	MR Egger	18	-0.84	0.78	0.43	0.09	2	0.299		0.232
Lung cancer	pentadecanoate (15:0)	MR-PRESSO Outlier-corrected		0.2	0.26	1.22	0.73	2.04	0.465	0.016	0.232
Lung cancer	pentadecanoate (15:0)	Simple median	18	0.26	0.33	1.3	0.68	2.46	0.425
Lung cancer	pentadecanoate (15:0)	Weighted median	18	0.14	0.35	1.15	0.58	2.26	0.691
Lung cancer	phenol sulfate	Inverse variance weighted (multiplicative random effects)	14	0.65	0.37	1.91	0.93	3.94	0.079	0
Lung cancer	phenol sulfate	Maximum likelihood	14	0.97	0.21	2.64	1.74	4.01	0
Lung cancer	phenol sulfate	MR Egger	14	-0.73	1.12	0.48	0.05	4.32	0.525		0.217
Lung cancer	phenol sulfate	MR-PRESSO Outlier-corrected		0.49	0.19	1.63	1.13	2.37	0.029	0	0.217
Lung cancer	phenol sulfate	Simple median	14	0.52	0.24	1.69	1.06	2.69	0.028
Lung cancer	phenol sulfate	Weighted median	14	0.24	0.21	1.28	0.84	1.94	0.254
Lung cancer	phenylacetate	Inverse variance weighted (fixed effects)	9	-0.08	0.15	0.92	0.69	1.24	0.604	0.189
Lung cancer	phenylacetate	Maximum likelihood	9	-0.08	0.15	0.92	0.68	1.25	0.596
Lung cancer	phenylacetate	MR Egger	9	-0.35	0.32	0.71	0.38	1.31	0.308		0.337
Lung cancer	phenylacetate	MR-PRESSO Raw		-0.08	0.18	0.92	0.65	1.31	0.673	0.189	0.337	0.252
Lung cancer	phenylacetate	Simple median	9	-0.09	0.25	0.91	0.56	1.49	0.708
Lung cancer	phenylacetate	Weighted median	9	-0.25	0.2	0.78	0.52	1.16	0.215
Lung cancer	phenylacetylglutamine	Inverse variance weighted (fixed effects)	13	-0.19	0.12	0.83	0.66	1.04	0.1	0.242
Lung cancer	phenylacetylglutamine	Maximum likelihood	13	-0.19	0.12	0.83	0.65	1.04	0.106
Lung cancer	phenylacetylglutamine	MR Egger	13	-0.35	0.24	0.71	0.44	1.13	0.173		0.448
Lung cancer	phenylacetylglutamine	MR-PRESSO Raw		-0.19	0.13	0.83	0.64	1.07	0.167	0.242	0.448	0.32
Lung cancer	phenylacetylglutamine	Simple median	13	-0.18	0.17	0.83	0.59	1.17	0.291
Lung cancer	phenylacetylglutamine	Weighted median	13	-0.25	0.17	0.78	0.56	1.08	0.139
Lung cancer	phenylalanine	Inverse variance weighted (fixed effects)	6	-0.82	0.71	0.44	0.11	1.76	0.246	0.561
Lung cancer	phenylalanine	Maximum likelihood	6	-0.84	0.72	0.43	0.11	1.76	0.242
Lung cancer	phenylalanine	MR Egger	6	-1.67	1.46	0.19	0.01	3.3	0.317		0.543
Lung cancer	phenylalanine	MR-PRESSO Raw		-0.82	0.63	0.44	0.13	1.5	0.247	0.561	0.543	0.587
Lung cancer	phenylalanine	Simple median	6	-1.49	0.87	0.22	0.04	1.25	0.088
Lung cancer	phenylalanine	Weighted median	6	-1.49	0.89	0.22	0.04	1.28	0.092
Lung cancer	phenylalanylphenylalanine	Inverse variance weighted (fixed effects)	3	0.39	0.42	1.48	0.65	3.41	0.353	0.811
Lung cancer	phenylalanylphenylalanine	Maximum likelihood	3	0.4	0.43	1.49	0.64	3.45	0.354
Lung cancer	phenylalanylphenylalanine	MR Egger	3	-0.63	3.49	0.53	0	498.51	0.887		0.817
Lung cancer	phenylalanylphenylalanine	Simple median	3	0.24	0.51	1.28	0.47	3.49	0.634
Lung cancer	phenylalanylphenylalanine	Weighted median	3	0.24	0.53	1.27	0.45	3.61	0.648
Lung cancer	phenyllactate (PLA)	Inverse variance weighted (multiplicative random effects)	18	0.1	0.32	1.1	0.59	2.07	0.758	0
Lung cancer	phenyllactate (PLA)	Maximum likelihood	18	0.1	0.19	1.11	0.76	1.61	0.594
Lung cancer	phenyllactate (PLA)	MR Egger	18	0.07	0.92	1.07	0.18	6.5	0.939		0.975
Lung cancer	phenyllactate (PLA)	MR-PRESSO Outlier-corrected		-0.06	0.24	0.94	0.59	1.51	0.81	0	0.975
Lung cancer	phenyllactate (PLA)	Simple median	18	-0.18	0.31	0.84	0.45	1.54	0.57
Lung cancer	phenyllactate (PLA)	Weighted median	18	0.08	0.29	1.09	0.62	1.92	0.772
Lung cancer	phosphate	Inverse variance weighted (fixed effects)	5	-0.27	0.49	0.76	0.29	2	0.584	0.693
Lung cancer	phosphate	Maximum likelihood	5	-0.27	0.49	0.76	0.29	2	0.583
Lung cancer	phosphate	MR Egger	5	-0.4	0.86	0.67	0.12	3.64	0.676		0.867
Lung cancer	phosphate	MR-PRESSO Raw		-0.27	0.37	0.76	0.37	1.57	0.504	0.693	0.867	0.816
Lung cancer	phosphate	Simple median	5	-0.26	0.67	0.77	0.21	2.86	0.701
Lung cancer	phosphate	Weighted median	5	-0.25	0.61	0.78	0.24	2.56	0.679
Lung cancer	pipecolate	Inverse variance weighted (fixed effects)	10	0.03	0.18	1.03	0.73	1.45	0.868	0.856
Lung cancer	pipecolate	Maximum likelihood	10	0.03	0.18	1.03	0.73	1.46	0.864
Lung cancer	pipecolate	MR Egger	10	-0.25	0.59	0.78	0.25	2.45	0.678		0.628
Lung cancer	pipecolate	MR-PRESSO Raw		0.03	0.13	1.03	0.8	1.32	0.824	0.856	0.628	0.833
Lung cancer	pipecolate	Simple median	10	0.14	0.24	1.15	0.72	1.85	0.56
Lung cancer	pipecolate	Weighted median	10	0.19	0.24	1.21	0.76	1.93	0.429
Lung cancer	piperine	Inverse variance weighted (fixed effects)	11	0	0.09	1	0.84	1.19	0.998	0.369
Lung cancer	piperine	Maximum likelihood	11	0	0.09	1	0.84	1.19	0.998
Lung cancer	piperine	MR Egger	11	0.13	0.22	1.14	0.74	1.76	0.573		0.532
Lung cancer	piperine	MR-PRESSO Raw		0	0.09	1	0.83	1.2	0.998	0.369	0.532	0.399
Lung cancer	piperine	Simple median	11	-0.05	0.13	0.95	0.74	1.22	0.697
Lung cancer	piperine	Weighted median	11	0	0.12	1	0.79	1.26	0.977
Lung cancer	pro-hydroxy-pro	Inverse variance weighted (fixed effects)	16	-0.04	0.21	0.96	0.63	1.45	0.835	0.68
Lung cancer	pro-hydroxy-pro	Maximum likelihood	16	-0.04	0.22	0.96	0.63	1.46	0.841
Lung cancer	pro-hydroxy-pro	MR Egger	16	0.58	0.55	1.78	0.6	5.29	0.314		0.244
Lung cancer	pro-hydroxy-pro	MR-PRESSO Raw		-0.04	0.19	0.96	0.66	1.39	0.819	0.68	0.244	0.699
Lung cancer	pro-hydroxy-pro	Simple median	16	-0.12	0.29	0.89	0.51	1.56	0.687
Lung cancer	pro-hydroxy-pro	Weighted median	16	0.19	0.31	1.21	0.66	2.2	0.533
Lung cancer	proline	Inverse variance weighted (fixed effects)	38	0.08	0.15	1.08	0.8	1.45	0.608	0.317
Lung cancer	proline	Maximum likelihood	38	0.08	0.15	1.08	0.8	1.47	0.599
Lung cancer	proline	MR Egger	38	-0.21	0.28	0.81	0.47	1.41	0.467		0.23
Lung cancer	proline	MR-PRESSO Raw		0.08	0.16	1.08	0.79	1.47	0.627	0.317	0.23	0.332
Lung cancer	proline	Simple median	38	-0.03	0.24	0.97	0.6	1.57	0.917
Lung cancer	proline	Weighted median	38	0.13	0.22	1.14	0.75	1.75	0.536
Lung cancer	propionylcarnitine	Inverse variance weighted (fixed effects)	31	-0.21	0.19	0.81	0.56	1.18	0.275	0.16
Lung cancer	propionylcarnitine	Maximum likelihood	31	-0.22	0.19	0.81	0.55	1.18	0.268
Lung cancer	propionylcarnitine	MR Egger	31	-1.04	0.48	0.35	0.14	0.91	0.039		0.066
Lung cancer	propionylcarnitine	MR-PRESSO Raw		-0.21	0.21	0.81	0.54	1.23	0.337	0.16	0.066	0.165
Lung cancer	propionylcarnitine	Simple median	31	-0.1	0.32	0.91	0.49	1.69	0.763
Lung cancer	propionylcarnitine	Weighted median	31	-0.2	0.29	0.82	0.46	1.45	0.5
Lung cancer	pseudouridine	Inverse variance weighted (fixed effects)	19	0.12	0.4	1.12	0.52	2.44	0.772	0.183
Lung cancer	pseudouridine	Maximum likelihood	19	0.12	0.41	1.13	0.51	2.51	0.769
Lung cancer	pseudouridine	MR Egger	19	0	2.14	1	0.01	66.83	1		0.956
Lung cancer	pseudouridine	MR-PRESSO Raw		0.12	0.45	1.12	0.46	2.72	0.801	0.183	0.956	0.192
Lung cancer	pseudouridine	Simple median	19	-0.61	0.61	0.54	0.17	1.77	0.31
Lung cancer	pseudouridine	Weighted median	19	-0.52	0.58	0.59	0.19	1.83	0.363
Lung cancer	pyridoxate	Inverse variance weighted (fixed effects)	11	0.18	0.14	1.19	0.9	1.58	0.222	0.399
Lung cancer	pyridoxate	Maximum likelihood	11	0.18	0.15	1.2	0.9	1.61	0.215
Lung cancer	pyridoxate	MR Egger	11	-0.02	0.28	0.98	0.56	1.71	0.945		0.438
Lung cancer	pyridoxate	MR-PRESSO Raw		0.18	0.15	1.19	0.89	1.59	0.261	0.399	0.438	0.451
Lung cancer	pyridoxate	Simple median	11	0.22	0.24	1.24	0.78	1.97	0.36
Lung cancer	pyridoxate	Weighted median	11	0.12	0.21	1.13	0.74	1.71	0.577
Lung cancer	pyroglutamine*	Inverse variance weighted (fixed effects)	17	-0.02	0.12	0.98	0.77	1.25	0.88	0.702
Lung cancer	pyroglutamine*	Maximum likelihood	17	-0.02	0.13	0.98	0.77	1.26	0.884
Lung cancer	pyroglutamine*	MR Egger	17	-0.65	0.33	0.52	0.27	1.01	0.071		0.06
Lung cancer	pyroglutamine*	MR-PRESSO Raw		-0.02	0.11	0.98	0.79	1.22	0.867	0.702	0.06	0.67
Lung cancer	pyroglutamine*	Simple median	17	0.02	0.18	1.03	0.72	1.46	0.891
Lung cancer	pyroglutamine*	Weighted median	17	0.02	0.17	1.02	0.73	1.41	0.922
Lung cancer	pyroglutamylglycine	Inverse variance weighted (fixed effects)	3	0	0.15	1	0.75	1.33	0.989	0.682
Lung cancer	pyroglutamylglycine	Maximum likelihood	3	0	0.15	1	0.75	1.34	0.989
Lung cancer	pyroglutamylglycine	MR Egger	3	-0.26	0.54	0.77	0.27	2.22	0.714		0.703
Lung cancer	pyroglutamylglycine	Simple median	3	0	0.18	1	0.7	1.43	0.995
Lung cancer	pyroglutamylglycine	Weighted median	3	-0.03	0.18	0.97	0.68	1.38	0.87
Lung cancer	pyruvate	Inverse variance weighted (fixed effects)	12	-0.18	0.18	0.83	0.59	1.19	0.314	0.071
Lung cancer	pyruvate	Maximum likelihood	12	-0.19	0.18	0.82	0.57	1.18	0.295
Lung cancer	pyruvate	MR Egger	12	-0.94	0.61	0.39	0.12	1.29	0.153		0.209
Lung cancer	pyruvate	MR-PRESSO Raw		-0.18	0.23	0.83	0.53	1.32	0.454	0.071	0.209	0.071
Lung cancer	pyruvate	Simple median	12	-0.21	0.27	0.81	0.48	1.39	0.446
Lung cancer	pyruvate	Weighted median	12	-0.37	0.27	0.69	0.41	1.17	0.167
Lung cancer	quinate	Inverse variance weighted (fixed effects)	4	0.23	0.15	1.26	0.94	1.7	0.123	0.477
Lung cancer	quinate	Maximum likelihood	4	0.24	0.16	1.28	0.93	1.74	0.125
Lung cancer	quinate	MR Egger	4	-0.29	0.39	0.75	0.35	1.61	0.531		0.282
Lung cancer	quinate	MR-PRESSO Raw		0.23	0.14	1.26	0.96	1.66	0.189	0.477	0.282	0.499
Lung cancer	quinate	Simple median	4	0.36	0.19	1.44	1	2.08	0.053
Lung cancer	quinate	Weighted median	4	0.31	0.19	1.37	0.94	1.99	0.103
Lung cancer	saccharin	Inverse variance weighted (fixed effects)	9	0.03	0.06	1.03	0.92	1.15	0.599	0.919
Lung cancer	saccharin	Maximum likelihood	9	0.03	0.06	1.03	0.92	1.15	0.6
Lung cancer	saccharin	MR Egger	9	0.12	0.1	1.13	0.93	1.37	0.271		0.313
Lung cancer	saccharin	MR-PRESSO Raw		0.03	0.04	1.03	0.96	1.11	0.432	0.919	0.313	0.941
Lung cancer	saccharin	Simple median	9	0.02	0.08	1.02	0.88	1.2	0.754
Lung cancer	saccharin	Weighted median	9	0.05	0.07	1.05	0.91	1.21	0.471
Lung cancer	salicylate	Inverse variance weighted (fixed effects)	14	0.01	0.02	1.01	0.98	1.05	0.443	0.113
Lung cancer	salicylate	Maximum likelihood	14	0.01	0.02	1.01	0.98	1.05	0.443
Lung cancer	salicylate	MR Egger	14	0.02	0.03	1.03	0.97	1.08	0.391		0.529
Lung cancer	salicylate	MR-PRESSO Raw		0.01	0.02	1.01	0.97	1.05	0.54	0.113	0.529	0.153
Lung cancer	salicylate	Simple median	14	0.05	0.04	1.05	0.98	1.12	0.171
Lung cancer	salicylate	Weighted median	14	0.01	0.02	1.01	0.96	1.05	0.821
Lung cancer	salicyluric glucuronide*	Inverse variance weighted (fixed effects)	10	-0.06	0.03	0.94	0.88	1	0.044	0.562
Lung cancer	salicyluric glucuronide*	Maximum likelihood	10	-0.07	0.03	0.94	0.88	1	0.043
Lung cancer	salicyluric glucuronide*	MR Egger	10	-0.13	0.06	0.87	0.78	0.98	0.058		0.215
Lung cancer	salicyluric glucuronide*	MR-PRESSO Raw		-0.06	0.03	0.94	0.88	0.99	0.058	0.562	0.215	0.604
Lung cancer	salicyluric glucuronide*	Simple median	10	-0.06	0.04	0.94	0.87	1.02	0.132
Lung cancer	salicyluric glucuronide*	Weighted median	10	-0.07	0.04	0.93	0.86	1.01	0.102
Lung cancer	scyllo-inositol	Inverse variance weighted (fixed effects)	9	0.13	0.15	1.14	0.86	1.52	0.354	0.403
Lung cancer	scyllo-inositol	Maximum likelihood	9	0.14	0.15	1.15	0.86	1.54	0.349
Lung cancer	scyllo-inositol	MR Egger	9	0.2	0.25	1.22	0.75	1.98	0.453		0.754
Lung cancer	scyllo-inositol	MR-PRESSO Raw		0.13	0.15	1.14	0.86	1.53	0.39	0.403	0.754	0.544
Lung cancer	scyllo-inositol	Simple median	9	0.28	0.24	1.33	0.84	2.1	0.23
Lung cancer	scyllo-inositol	Weighted median	9	0.15	0.21	1.16	0.77	1.73	0.477
Lung cancer	serine	Inverse variance weighted (fixed effects)	35	-0.39	0.2	0.68	0.46	0.99	0.046	0.385
Lung cancer	serine	Maximum likelihood	35	-0.39	0.2	0.68	0.46	1	0.05
Lung cancer	serine	MR Egger	35	-0.12	0.6	0.89	0.28	2.87	0.844		0.633
Lung cancer	serine	MR-PRESSO Raw		-0.39	0.2	0.68	0.46	1	0.06	0.385	0.633	0.412
Lung cancer	serine	Simple median	35	-0.38	0.29	0.69	0.39	1.22	0.197
Lung cancer	serine	Weighted median	35	-0.14	0.29	0.87	0.5	1.53	0.631
Lung cancer	serotonin (5HT)	Inverse variance weighted (fixed effects)	15	-0.05	0.17	0.95	0.69	1.31	0.753	0.266
Lung cancer	serotonin (5HT)	Maximum likelihood	15	-0.05	0.17	0.95	0.68	1.33	0.765
Lung cancer	serotonin (5HT)	MR Egger	15	0.39	0.38	1.48	0.7	3.14	0.325		0.214
Lung cancer	serotonin (5HT)	MR-PRESSO Raw		-0.05	0.18	0.95	0.67	1.35	0.778	0.266	0.214	0.285
Lung cancer	serotonin (5HT)	Simple median	15	-0.18	0.25	0.83	0.51	1.36	0.464
Lung cancer	serotonin (5HT)	Weighted median	15	0.23	0.24	1.26	0.79	2.01	0.323
Lung cancer	stachydrine	Inverse variance weighted (fixed effects)	11	-0.01	0.06	0.99	0.87	1.12	0.867	0.481
Lung cancer	stachydrine	Maximum likelihood	11	-0.01	0.07	0.99	0.87	1.12	0.867
Lung cancer	stachydrine	MR Egger	11	0.1	0.23	1.1	0.71	1.72	0.681		0.634
Lung cancer	stachydrine	MR-PRESSO Raw		-0.01	0.06	0.99	0.88	1.12	0.868	0.481	0.634	0.507
Lung cancer	stachydrine	Simple median	11	0	0.09	1	0.84	1.2	0.987
Lung cancer	stachydrine	Weighted median	11	0.01	0.09	1.01	0.85	1.2	0.93
Lung cancer	stearate (18:0)	Inverse variance weighted (fixed effects)	40	0.09	0.21	1.09	0.73	1.63	0.679	0.746
Lung cancer	stearate (18:0)	Maximum likelihood	40	0.09	0.21	1.09	0.72	1.65	0.676
Lung cancer	stearate (18:0)	MR Egger	40	0.1	0.57	1.11	0.36	3.38	0.857		0.973
Lung cancer	stearate (18:0)	MR-PRESSO Raw		0.09	0.19	1.09	0.75	1.58	0.654	0.746	0.973	0.749
Lung cancer	stearate (18:0)	Simple median	40	0	0.29	1	0.57	1.77	0.999
Lung cancer	stearate (18:0)	Weighted median	40	0.1	0.31	1.1	0.6	2.02	0.751
Lung cancer	stearidonate (18:4n3)	Inverse variance weighted (fixed effects)	11	0.06	0.16	1.06	0.78	1.44	0.7	0.514
Lung cancer	stearidonate (18:4n3)	Maximum likelihood	11	0.06	0.16	1.06	0.78	1.45	0.694
Lung cancer	stearidonate (18:4n3)	MR Egger	11	0.44	0.42	1.56	0.69	3.54	0.315		0.347
Lung cancer	stearidonate (18:4n3)	MR-PRESSO Raw		0.06	0.15	1.06	0.79	1.42	0.696	0.514	0.347	0.456
Lung cancer	stearidonate (18:4n3)	Simple median	11	-0.12	0.22	0.89	0.57	1.37	0.585
Lung cancer	stearidonate (18:4n3)	Weighted median	11	-0.06	0.21	0.95	0.62	1.44	0.795
Lung cancer	stearoylcarnitine	Inverse variance weighted (fixed effects)	5	0.38	0.35	1.46	0.73	2.92	0.282	0.387
Lung cancer	stearoylcarnitine	Maximum likelihood	5	0.4	0.36	1.49	0.73	3.02	0.274
Lung cancer	stearoylcarnitine	MR Egger	5	-0.53	2.8	0.59	0	142.84	0.862		0.765
Lung cancer	stearoylcarnitine	MR-PRESSO Raw		0.38	0.36	1.46	0.72	2.96	0.35	0.387	0.765	0.424
Lung cancer	stearoylcarnitine	Simple median	5	0.07	0.49	1.07	0.41	2.78	0.888
Lung cancer	stearoylcarnitine	Weighted median	5	0.04	0.45	1.04	0.43	2.52	0.936
Lung cancer	succinylcarnitine	Inverse variance weighted (fixed effects)	37	0.11	0.17	1.11	0.79	1.56	0.541	0.87
Lung cancer	succinylcarnitine	Maximum likelihood	37	0.11	0.17	1.12	0.79	1.57	0.529
Lung cancer	succinylcarnitine	MR Egger	37	0.39	0.37	1.47	0.71	3.05	0.307		0.402
Lung cancer	succinylcarnitine	MR-PRESSO Raw		0.11	0.15	1.11	0.83	1.49	0.482	0.87	0.402	0.889
Lung cancer	succinylcarnitine	Simple median	37	0.23	0.27	1.26	0.74	2.14	0.396
Lung cancer	succinylcarnitine	Weighted median	37	0.24	0.29	1.27	0.73	2.24	0.397
Lung cancer	taurochenodeoxycholate	Inverse variance weighted (fixed effects)	11	-0.07	0.08	0.93	0.79	1.1	0.41	0.105
Lung cancer	taurochenodeoxycholate	Maximum likelihood	11	-0.07	0.09	0.93	0.78	1.11	0.405
Lung cancer	taurochenodeoxycholate	MR Egger	11	0.23	0.14	1.26	0.95	1.67	0.139		0.028
Lung cancer	taurochenodeoxycholate	MR-PRESSO Raw		-0.07	0.11	0.93	0.76	1.15	0.527	0.105	0.028	0.146
Lung cancer	taurochenodeoxycholate	Simple median	11	-0.36	0.17	0.7	0.5	0.96	0.029
Lung cancer	taurochenodeoxycholate	Weighted median	11	0.02	0.12	1.02	0.8	1.29	0.891
Lung cancer	taurocholate	Inverse variance weighted (fixed effects)	16	-0.01	0.05	1	0.91	1.09	0.916	0.437
Lung cancer	taurocholate	Maximum likelihood	16	-0.01	0.05	0.99	0.91	1.09	0.916
Lung cancer	taurocholate	MR Egger	16	0.01	0.08	1.01	0.87	1.17	0.94		0.854
Lung cancer	taurocholate	MR-PRESSO Raw		-0.01	0.05	1	0.91	1.09	0.918	0.437	0.854	0.485
Lung cancer	taurocholate	Simple median	16	-0.04	0.07	0.96	0.84	1.1	0.564
Lung cancer	taurocholate	Weighted median	16	-0.03	0.06	0.97	0.86	1.1	0.667
Lung cancer	taurodeoxycholate	Inverse variance weighted (fixed effects)	9	-0.02	0.08	0.98	0.84	1.14	0.774	0.327
Lung cancer	taurodeoxycholate	Maximum likelihood	9	-0.02	0.08	0.98	0.84	1.14	0.772
Lung cancer	taurodeoxycholate	MR Egger	9	-0.03	0.26	0.97	0.59	1.62	0.917		0.982
Lung cancer	taurodeoxycholate	MR-PRESSO Raw		-0.02	0.08	0.98	0.83	1.15	0.796	0.327	0.982	0.333
Lung cancer	taurodeoxycholate	Simple median	9	-0.06	0.12	0.94	0.75	1.18	0.591
Lung cancer	taurodeoxycholate	Weighted median	9	-0.04	0.11	0.97	0.78	1.2	0.748
Lung cancer	taurolithocholate 3-sulfate	Inverse variance weighted (fixed effects)	12	0.08	0.09	1.09	0.91	1.3	0.352	0.161
Lung cancer	taurolithocholate 3-sulfate	Maximum likelihood	12	0.09	0.09	1.09	0.91	1.31	0.335
Lung cancer	taurolithocholate 3-sulfate	MR Egger	12	-0.12	0.21	0.88	0.59	1.32	0.562		0.269
Lung cancer	taurolithocholate 3-sulfate	MR-PRESSO Raw		0.08	0.11	1.09	0.88	1.34	0.45	0.161	0.269	0.216
Lung cancer	taurolithocholate 3-sulfate	Simple median	12	-0.01	0.13	0.99	0.77	1.28	0.938
Lung cancer	taurolithocholate 3-sulfate	Weighted median	12	-0.01	0.13	0.99	0.77	1.28	0.966
Lung cancer	tetradecanedioate	Inverse variance weighted (fixed effects)	19	0.04	0.08	1.04	0.89	1.21	0.6	0.802
Lung cancer	tetradecanedioate	Maximum likelihood	19	0.04	0.08	1.04	0.89	1.22	0.597
Lung cancer	tetradecanedioate	MR Egger	19	-0.17	0.13	0.84	0.65	1.09	0.215		0.067
Lung cancer	tetradecanedioate	MR-PRESSO Raw		0.04	0.07	1.04	0.92	1.18	0.542	0.802	0.067	0.784
Lung cancer	tetradecanedioate	Simple median	19	0.14	0.13	1.15	0.89	1.49	0.285
Lung cancer	tetradecanedioate	Weighted median	19	0.08	0.11	1.08	0.88	1.33	0.466
Lung cancer	theobromine	Inverse variance weighted (fixed effects)	4	-0.07	0.2	0.93	0.63	1.38	0.731	0.831
Lung cancer	theobromine	Maximum likelihood	4	-0.07	0.2	0.93	0.63	1.38	0.73
Lung cancer	theobromine	MR Egger	4	-2.13	2.51	0.12	0	16.2	0.486		0.497
Lung cancer	theobromine	MR-PRESSO Raw		-0.07	0.11	0.93	0.76	1.15	0.57	0.831	0.497	0.84
Lung cancer	theobromine	Simple median	4	0.02	0.23	1.02	0.65	1.62	0.926
Lung cancer	theobromine	Weighted median	4	0.02	0.23	1.02	0.65	1.59	0.942
Lung cancer	theophylline	Inverse variance weighted (fixed effects)	13	-0.08	0.1	0.93	0.76	1.12	0.431	0.273
Lung cancer	theophylline	Maximum likelihood	13	-0.08	0.1	0.92	0.76	1.12	0.426
Lung cancer	theophylline	MR Egger	13	-0.29	0.24	0.75	0.46	1.2	0.254		0.345
Lung cancer	theophylline	MR-PRESSO Raw		-0.08	0.11	0.93	0.75	1.14	0.487	0.273	0.345	0.289
Lung cancer	theophylline	Simple median	13	0.11	0.16	1.11	0.82	1.51	0.491
Lung cancer	theophylline	Weighted median	13	-0.16	0.14	0.85	0.64	1.13	0.263
Lung cancer	threitol	Inverse variance weighted (fixed effects)	12	-0.08	0.16	0.92	0.68	1.26	0.616	0.381
Lung cancer	threitol	Maximum likelihood	12	-0.08	0.16	0.92	0.68	1.26	0.619
Lung cancer	threitol	MR Egger	12	-0.37	0.4	0.69	0.32	1.5	0.372		0.437
Lung cancer	threitol	MR-PRESSO Raw		-0.08	0.16	0.92	0.67	1.27	0.637	0.381	0.437	0.465
Lung cancer	threitol	Simple median	12	-0.13	0.22	0.88	0.57	1.35	0.544
Lung cancer	threitol	Weighted median	12	-0.16	0.22	0.85	0.55	1.31	0.463
Lung cancer	threonate	Inverse variance weighted (fixed effects)	16	0.18	0.14	1.2	0.92	1.57	0.18	0.774
Lung cancer	threonate	Maximum likelihood	16	0.19	0.14	1.21	0.92	1.58	0.172
Lung cancer	threonate	MR Egger	16	0.48	0.23	1.62	1.04	2.52	0.051		0.12
Lung cancer	threonate	MR-PRESSO Raw		0.18	0.12	1.2	0.96	1.5	0.133	0.774	0.12	0.796
Lung cancer	threonate	Simple median	16	0.04	0.2	1.04	0.7	1.54	0.86
Lung cancer	threonate	Weighted median	16	0.16	0.19	1.17	0.81	1.7	0.409
Lung cancer	threonine	Inverse variance weighted (fixed effects)	16	0.53	0.26	1.7	1.03	2.81	0.037	0.773
Lung cancer	threonine	Maximum likelihood	16	0.56	0.26	1.74	1.05	2.91	0.033
Lung cancer	threonine	MR Egger	16	1.62	0.98	5.07	0.74	34.76	0.121		0.27
Lung cancer	threonine	MR-PRESSO Raw		0.53	0.22	1.7	1.12	2.6	0.026	0.773	0.27	0.778
Lung cancer	threonine	Simple median	16	0.57	0.36	1.77	0.87	3.57	0.113
Lung cancer	threonine	Weighted median	16	0.62	0.35	1.86	0.94	3.7	0.076
Lung cancer	thymol sulfate	Inverse variance weighted (fixed effects)	4	-0.12	0.08	0.88	0.75	1.04	0.131	0.939
Lung cancer	thymol sulfate	Maximum likelihood	4	-0.12	0.08	0.88	0.75	1.04	0.137
Lung cancer	thymol sulfate	MR Egger	4	-0.07	0.26	0.94	0.56	1.57	0.825		0.838
Lung cancer	thymol sulfate	MR-PRESSO Raw		-0.12	0.03	0.88	0.83	0.94	0.026	0.939	0.838	0.957
Lung cancer	thymol sulfate	Simple median	4	-0.13	0.09	0.88	0.73	1.06	0.168
Lung cancer	thymol sulfate	Weighted median	4	-0.12	0.1	0.88	0.73	1.07	0.211
Lung cancer	trans-4-hydroxyproline	Inverse variance weighted (fixed effects)	4	0.03	0.23	1.03	0.66	1.63	0.886	0.884
Lung cancer	trans-4-hydroxyproline	Maximum likelihood	4	0.03	0.23	1.03	0.65	1.64	0.885
Lung cancer	trans-4-hydroxyproline	MR Egger	4	0.15	0.77	1.17	0.26	5.25	0.859		0.884
Lung cancer	trans-4-hydroxyproline	MR-PRESSO Raw		0.03	0.11	1.03	0.84	1.28	0.779	0.884	0.884	0.825
Lung cancer	trans-4-hydroxyproline	Simple median	4	-0.02	0.31	0.98	0.53	1.81	0.948
Lung cancer	trans-4-hydroxyproline	Weighted median	4	-0.02	0.29	0.98	0.56	1.71	0.933
Lung cancer	tryptophan	Inverse variance weighted (multiplicative random effects)	179	-0.02	0.21	0.98	0.64	1.49	0.914	0.02
Lung cancer	tryptophan	Maximum likelihood	179	-0.02	0.2	0.98	0.66	1.44	0.906
Lung cancer	tryptophan	MR Egger	179	0.17	0.86	1.18	0.22	6.41	0.844		0.818
Lung cancer	tryptophan	MR-PRESSO Outlier-corrected		0.08	0.2	1.08	0.73	1.6	0.694	0.02	0.818
Lung cancer	tryptophan	Simple median	179	-0.25	0.28	0.78	0.45	1.37	0.389
Lung cancer	tryptophan	Weighted median	179	0.06	0.3	1.06	0.59	1.89	0.849
Lung cancer	tryptophan betaine	Inverse variance weighted (fixed effects)	9	-0.03	0.06	0.97	0.86	1.09	0.572	0.518
Lung cancer	tryptophan betaine	Maximum likelihood	9	-0.03	0.06	0.97	0.86	1.09	0.57
Lung cancer	tryptophan betaine	MR Egger	9	-0.02	0.18	0.98	0.69	1.4	0.919		0.937
Lung cancer	tryptophan betaine	MR-PRESSO Raw		-0.03	0.06	0.97	0.87	1.08	0.567	0.518	0.937	0.481
Lung cancer	tryptophan betaine	Simple median	9	0	0.08	1	0.85	1.18	0.992
Lung cancer	tryptophan betaine	Weighted median	9	-0.01	0.08	0.99	0.84	1.15	0.863
Lung cancer	tyrosine	Inverse variance weighted (fixed effects)	29	-0.05	0.28	0.95	0.55	1.66	0.862	0.223
Lung cancer	tyrosine	Maximum likelihood	29	-0.05	0.29	0.95	0.54	1.68	0.861
Lung cancer	tyrosine	MR Egger	29	-0.9	1.29	0.41	0.03	5.06	0.491		0.502
Lung cancer	tyrosine	MR-PRESSO Raw		-0.05	0.31	0.95	0.52	1.75	0.874	0.223	0.502	0.247
Lung cancer	tyrosine	Simple median	29	0.14	0.4	1.15	0.53	2.52	0.718
Lung cancer	tyrosine	Weighted median	29	0	0.41	1	0.45	2.21	0.994
Lung cancer	undecanoate (11:0)	Inverse variance weighted (fixed effects)	24	0.31	0.32	1.36	0.73	2.54	0.335	0.792
Lung cancer	undecanoate (11:0)	Maximum likelihood	24	0.31	0.32	1.37	0.73	2.58	0.33
Lung cancer	undecanoate (11:0)	MR Egger	24	0.44	0.73	1.55	0.37	6.46	0.555		0.845
Lung cancer	undecanoate (11:0)	MR-PRESSO Raw		0.31	0.28	1.36	0.79	2.34	0.279	0.792	0.845	0.817
Lung cancer	undecanoate (11:0)	Simple median	24	-0.16	0.47	0.85	0.34	2.13	0.729
Lung cancer	undecanoate (11:0)	Weighted median	24	0.44	0.49	1.55	0.59	4.06	0.373
Lung cancer	urate	Inverse variance weighted (fixed effects)	21	-0.31	0.33	0.73	0.39	1.39	0.344	0.076
Lung cancer	urate	Maximum likelihood	21	-0.3	0.33	0.74	0.39	1.43	0.373
Lung cancer	urate	MR Egger	21	-0.36	1.45	0.7	0.04	12.03	0.806		0.971
Lung cancer	urate	MR-PRESSO Raw		-0.31	0.4	0.73	0.34	1.6	0.446	0.076	0.971	0.095
Lung cancer	urate	Simple median	21	-0.26	0.51	0.77	0.29	2.09	0.615
Lung cancer	urate	Weighted median	21	-0.23	0.48	0.79	0.31	2.02	0.623
Lung cancer	urea	Inverse variance weighted (fixed effects)	12	0.19	0.31	1.21	0.66	2.21	0.541	0.449
Lung cancer	urea	Maximum likelihood	12	0.2	0.31	1.22	0.66	2.25	0.535
Lung cancer	urea	MR Egger	12	0.29	0.96	1.34	0.21	8.72	0.767		0.912
Lung cancer	urea	MR-PRESSO Raw		0.19	0.31	1.21	0.66	2.2	0.553	0.449	0.912	0.509
Lung cancer	urea	Simple median	12	-0.02	0.42	0.98	0.43	2.25	0.962
Lung cancer	urea	Weighted median	12	-0.03	0.42	0.97	0.42	2.22	0.939
Lung cancer	uridine	Inverse variance weighted (fixed effects)	18	0.64	0.35	1.9	0.96	3.74	0.064	0.569
Lung cancer	uridine	Maximum likelihood	18	0.67	0.35	1.96	0.98	3.91	0.058
Lung cancer	uridine	MR Egger	18	1.15	0.99	3.14	0.45	21.9	0.264		0.595
Lung cancer	uridine	MR-PRESSO Raw		0.64	0.33	1.9	1	3.62	0.068	0.569	0.595	0.594
Lung cancer	uridine	Simple median	18	0.23	0.49	1.26	0.48	3.29	0.638
Lung cancer	uridine	Weighted median	18	0.3	0.51	1.34	0.5	3.64	0.561
Lung cancer	ursodeoxycholate	Inverse variance weighted (fixed effects)	8	-0.11	0.11	0.9	0.72	1.12	0.349	0.891
Lung cancer	ursodeoxycholate	Maximum likelihood	8	-0.11	0.12	0.9	0.71	1.13	0.348
Lung cancer	ursodeoxycholate	MR Egger	8	-0.02	0.23	0.98	0.63	1.53	0.931		0.677
Lung cancer	ursodeoxycholate	MR-PRESSO Raw		-0.11	0.07	0.9	0.78	1.04	0.191	0.891	0.677	0.876
Lung cancer	ursodeoxycholate	Simple median	8	-0.02	0.15	0.98	0.73	1.32	0.908
Lung cancer	ursodeoxycholate	Weighted median	8	-0.01	0.15	0.99	0.74	1.32	0.927
Lung cancer	valerate	Inverse variance weighted (fixed effects)	10	0.34	0.24	1.41	0.88	2.26	0.153	0.849
Lung cancer	valerate	Maximum likelihood	10	0.35	0.24	1.42	0.88	2.3	0.151
Lung cancer	valerate	MR Egger	10	1.02	0.77	2.78	0.61	12.68	0.224		0.385
Lung cancer	valerate	MR-PRESSO Raw		0.34	0.18	1.41	1	1.99	0.083	0.849	0.385	0.853
Lung cancer	valerate	Simple median	10	0.16	0.31	1.18	0.64	2.17	0.605
Lung cancer	valerate	Weighted median	10	0.17	0.33	1.19	0.63	2.27	0.596
Lung cancer	valine	Inverse variance weighted (fixed effects)	4	0.24	0.83	1.27	0.25	6.52	0.772	0.174
Lung cancer	valine	Maximum likelihood	4	0.26	0.86	1.29	0.24	7.01	0.766
Lung cancer	valine	MR Egger	4	-1.72	1.97	0.18	0	8.4	0.473		0.363
Lung cancer	valine	MR-PRESSO Raw		0.24	1.07	1.27	0.16	10.42	0.836	0.174	0.363	0.279
Lung cancer	valine	Simple median	4	0.34	1.06	1.41	0.18	11.16	0.745
Lung cancer	valine	Weighted median	4	-0.62	1.07	0.54	0.07	4.37	0.563
Lung cancer	X-01911	Inverse variance weighted (multiplicative random effects)	16	0.03	0.14	1.03	0.78	1.36	0.818	0.001
Lung cancer	X-01911	Maximum likelihood	16	0.04	0.09	1.04	0.86	1.25	0.692
Lung cancer	X-01911	MR Egger	16	0.18	0.45	1.2	0.5	2.9	0.693		0.732
Lung cancer	X-01911	MR-PRESSO Outlier-corrected		0.12	0.11	1.13	0.91	1.4	0.281	0.001	0.732
Lung cancer	X-01911	Simple median	16	0.07	0.14	1.07	0.81	1.42	0.624
Lung cancer	X-01911	Weighted median	16	0.14	0.14	1.15	0.87	1.51	0.322
Lung cancer	X-02249	Inverse variance weighted (multiplicative random effects)	13	-0.1	0.27	0.91	0.53	1.54	0.72	0.006
Lung cancer	X-02249	Maximum likelihood	13	-0.1	0.19	0.91	0.63	1.31	0.609
Lung cancer	X-02249	MR Egger	13	1.98	0.68	7.24	1.89	27.69	0.015		0.009
Lung cancer	X-02249	MR-PRESSO Outlier-corrected		0.07	0.2	1.08	0.72	1.61	0.722	0.006	0.009
Lung cancer	X-02249	Simple median	13	0.2	0.29	1.23	0.69	2.17	0.484
Lung cancer	X-02249	Weighted median	13	0.25	0.27	1.29	0.76	2.18	0.35
Lung cancer	X-02269	Inverse variance weighted (fixed effects)	10	-0.02	0.1	0.98	0.8	1.2	0.866	0.407
Lung cancer	X-02269	Maximum likelihood	10	-0.02	0.1	0.98	0.8	1.2	0.866
Lung cancer	X-02269	MR Egger	10	0.45	0.35	1.56	0.78	3.12	0.24		0.206
Lung cancer	X-02269	MR-PRESSO Raw		-0.02	0.1	0.98	0.8	1.21	0.872	0.407	0.206	0.451
Lung cancer	X-02269	Simple median	10	-0.02	0.13	0.98	0.75	1.27	0.879
Lung cancer	X-02269	Weighted median	10	-0.03	0.14	0.97	0.74	1.28	0.857
Lung cancer	X-02973	Inverse variance weighted (fixed effects)	22	0.1	0.33	1.11	0.57	2.13	0.763	0.411
Lung cancer	X-02973	Maximum likelihood	22	0.1	0.34	1.11	0.57	2.17	0.759
Lung cancer	X-02973	MR Egger	22	0.76	0.86	2.14	0.4	11.45	0.384		0.409
Lung cancer	X-02973	MR-PRESSO Raw		0.1	0.34	1.11	0.57	2.15	0.771	0.411	0.409	0.41
Lung cancer	X-02973	Simple median	22	-0.21	0.49	0.81	0.31	2.13	0.674
Lung cancer	X-02973	Weighted median	22	0.32	0.49	1.37	0.53	3.57	0.518
Lung cancer	X-03003	Inverse variance weighted (fixed effects)	7	-1.07	0.43	0.34	0.15	0.8	0.013	0.307
Lung cancer	X-03003	Maximum likelihood	7	-1.09	0.45	0.34	0.14	0.82	0.016
Lung cancer	X-03003	MR Egger	7	-5.78	3.64	0	0	3.87	0.173		0.249
Lung cancer	X-03003	MR-PRESSO Raw		-1.07	0.47	0.34	0.14	0.86	0.064	0.307	0.249	0.356
Lung cancer	X-03003	Simple median	7	-0.97	0.66	0.38	0.1	1.37	0.139
Lung cancer	X-03003	Weighted median	7	-0.84	0.6	0.43	0.13	1.41	0.164
Lung cancer	X-03056	Inverse variance weighted (multiplicative random effects)	26	-0.12	0.22	0.89	0.58	1.36	0.584	0.001
Lung cancer	X-03056	Maximum likelihood	26	-0.12	0.15	0.89	0.66	1.2	0.433
Lung cancer	X-03056	MR Egger	26	-0.67	0.42	0.51	0.23	1.16	0.122		0.139
Lung cancer	X-03056	MR-PRESSO Outlier-corrected		-0.25	0.15	0.78	0.59	1.04	0.101	0.001	0.139
Lung cancer	X-03056	Simple median	26	-0.11	0.21	0.89	0.59	1.35	0.592
Lung cancer	X-03056	Weighted median	26	-0.21	0.22	0.81	0.52	1.25	0.334
Lung cancer	X-03088	Inverse variance weighted (fixed effects)	18	-0.17	0.17	0.85	0.6	1.19	0.342	0.916
Lung cancer	X-03088	Maximum likelihood	18	-0.16	0.18	0.85	0.6	1.2	0.357
Lung cancer	X-03088	MR Egger	18	-0.23	0.27	0.8	0.47	1.36	0.418		0.771
Lung cancer	X-03088	MR-PRESSO Raw		-0.17	0.13	0.85	0.66	1.1	0.225	0.916	0.771	0.926
Lung cancer	X-03088	Simple median	18	-0.07	0.27	0.93	0.55	1.57	0.787
Lung cancer	X-03088	Weighted median	18	-0.13	0.26	0.88	0.53	1.45	0.619
Lung cancer	X-03094	Inverse variance weighted (fixed effects)	29	-0.06	0.21	0.94	0.62	1.42	0.765	0.84
Lung cancer	X-03094	Maximum likelihood	29	-0.06	0.22	0.94	0.62	1.43	0.765
Lung cancer	X-03094	MR Egger	29	-0.52	0.51	0.59	0.22	1.61	0.315		0.332
Lung cancer	X-03094	MR-PRESSO Raw		-0.06	0.18	0.94	0.66	1.34	0.73	0.84	0.332	0.846
Lung cancer	X-03094	Simple median	29	-0.19	0.3	0.83	0.46	1.5	0.536
Lung cancer	X-03094	Weighted median	29	-0.12	0.3	0.89	0.49	1.6	0.692
Lung cancer	X-04357	Inverse variance weighted (fixed effects)	9	-0.16	0.16	0.85	0.63	1.17	0.322	0.992
Lung cancer	X-04357	Maximum likelihood	9	-0.16	0.16	0.86	0.63	1.17	0.327
Lung cancer	X-04357	MR Egger	9	-0.19	0.31	0.82	0.45	1.51	0.551		0.895
Lung cancer	X-04357	MR-PRESSO Raw		-0.16	0.07	0.85	0.75	0.98	0.055	0.992	0.895	0.993
Lung cancer	X-04357	Simple median	9	-0.19	0.22	0.82	0.54	1.26	0.372
Lung cancer	X-04357	Weighted median	9	-0.2	0.21	0.82	0.55	1.23	0.34
Lung cancer	X-04494	Inverse variance weighted (fixed effects)	10	-0.1	0.23	0.9	0.58	1.41	0.657	0.862
Lung cancer	X-04494	Maximum likelihood	10	-0.1	0.23	0.91	0.58	1.42	0.665
Lung cancer	X-04494	MR Egger	10	-0.29	0.38	0.75	0.35	1.58	0.469		0.554
Lung cancer	X-04494	MR-PRESSO Raw		-0.1	0.16	0.9	0.66	1.25	0.553	0.862	0.554	0.856
Lung cancer	X-04494	Simple median	10	0.08	0.33	1.08	0.56	2.08	0.813
Lung cancer	X-04494	Weighted median	10	-0.21	0.32	0.81	0.43	1.52	0.511
Lung cancer	X-04495	Inverse variance weighted (fixed effects)	7	0.13	0.26	1.13	0.68	1.88	0.628	0.558
Lung cancer	X-04495	Maximum likelihood	7	0.13	0.26	1.14	0.68	1.9	0.621
Lung cancer	X-04495	MR Egger	7	0.72	0.63	2.05	0.6	7.02	0.307		0.35
Lung cancer	X-04495	MR-PRESSO Raw		0.13	0.23	1.13	0.72	1.79	0.611	0.558	0.35	0.545
Lung cancer	X-04495	Simple median	7	0.36	0.38	1.43	0.68	3.01	0.346
Lung cancer	X-04495	Weighted median	7	0.37	0.35	1.45	0.73	2.88	0.293
Lung cancer	X-04498	Inverse variance weighted (fixed effects)	16	-0.06	0.21	0.95	0.62	1.44	0.793	0.324
Lung cancer	X-04498	Maximum likelihood	16	-0.05	0.22	0.95	0.62	1.45	0.803
Lung cancer	X-04498	MR Egger	16	-0.69	0.58	0.5	0.16	1.55	0.249		0.251
Lung cancer	X-04498	MR-PRESSO Raw		-0.06	0.23	0.95	0.61	1.47	0.808	0.324	0.251	0.342
Lung cancer	X-04498	Simple median	16	0.23	0.33	1.26	0.66	2.4	0.49
Lung cancer	X-04498	Weighted median	16	-0.04	0.29	0.96	0.54	1.71	0.898
Lung cancer	X-04499	Inverse variance weighted (multiplicative random effects)	20	-0.02	0.32	0.98	0.52	1.82	0.943	0.006
Lung cancer	X-04499	Maximum likelihood	20	-0.02	0.23	0.98	0.62	1.55	0.926
Lung cancer	X-04499	MR Egger	20	-3.5	0.99	0.03	0	0.21	0.002		0.002
Lung cancer	X-04499	MR-PRESSO Raw		-0.02	0.32	0.98	0.52	1.82	0.944	0.006	0.002	0.007
Lung cancer	X-04499	Simple median	20	0.48	0.35	1.62	0.82	3.22	0.168
Lung cancer	X-04499	Weighted median	20	0.05	0.33	1.05	0.55	1.99	0.885
Lung cancer	X-04500	Inverse variance weighted (fixed effects)	11	-0.05	0.05	0.95	0.86	1.06	0.361	0.432
Lung cancer	X-04500	Maximum likelihood	11	-0.05	0.05	0.95	0.86	1.06	0.35
Lung cancer	X-04500	MR Egger	11	-0.07	0.11	0.93	0.75	1.16	0.538		0.815
Lung cancer	X-04500	MR-PRESSO Raw		-0.05	0.05	0.95	0.86	1.06	0.385	0.432	0.815	0.482
Lung cancer	X-04500	Simple median	11	-0.05	0.08	0.95	0.82	1.11	0.522
Lung cancer	X-04500	Weighted median	11	-0.08	0.07	0.92	0.8	1.06	0.236
Lung cancer	X-05426	Inverse variance weighted (fixed effects)	8	0.12	0.15	1.12	0.84	1.51	0.429	0.069
Lung cancer	X-05426	Maximum likelihood	8	0.13	0.15	1.13	0.84	1.53	0.414
Lung cancer	X-05426	MR Egger	8	0.63	0.69	1.87	0.49	7.21	0.397		0.466
Lung cancer	X-05426	MR-PRESSO Raw		0.12	0.2	1.12	0.75	1.68	0.582	0.069	0.466	0.102
Lung cancer	X-05426	Simple median	8	-0.02	0.2	0.98	0.66	1.46	0.918
Lung cancer	X-05426	Weighted median	8	0.12	0.22	1.13	0.73	1.73	0.588
Lung cancer	X-05907	Inverse variance weighted (multiplicative random effects)	10	-0.32	0.39	0.73	0.34	1.57	0.419	0.038
Lung cancer	X-05907	Maximum likelihood	10	-0.34	0.29	0.71	0.41	1.26	0.243
Lung cancer	X-05907	MR Egger	10	-1.18	1	0.31	0.04	2.17	0.271		0.373
Lung cancer	X-05907	MR-PRESSO Raw		-0.32	0.39	0.73	0.34	1.57	0.44	0.038	0.373	0.051
Lung cancer	X-05907	Simple median	10	-0.57	0.43	0.57	0.24	1.32	0.19
Lung cancer	X-05907	Weighted median	10	-0.23	0.41	0.79	0.35	1.78	0.575
Lung cancer	X-06126	Inverse variance weighted (fixed effects)	9	0.25	0.15	1.29	0.96	1.72	0.092	0.387
Lung cancer	X-06126	Maximum likelihood	9	0.26	0.15	1.3	0.96	1.76	0.087
Lung cancer	X-06126	MR Egger	9	0.38	0.61	1.46	0.44	4.77	0.555		0.838
Lung cancer	X-06126	MR-PRESSO Raw		0.25	0.15	1.29	0.95	1.74	0.141	0.387	0.838	0.408
Lung cancer	X-06126	Simple median	9	0.28	0.22	1.32	0.85	2.06	0.212
Lung cancer	X-06126	Weighted median	9	0.35	0.2	1.42	0.96	2.1	0.08
Lung cancer	X-06226	Inverse variance weighted (fixed effects)	16	-0.09	0.31	0.92	0.5	1.68	0.776	0.691
Lung cancer	X-06226	Maximum likelihood	16	-0.08	0.31	0.92	0.5	1.7	0.787
Lung cancer	X-06226	MR Egger	16	-0.98	0.75	0.38	0.09	1.62	0.211		0.21
Lung cancer	X-06226	MR-PRESSO Raw		-0.09	0.28	0.92	0.53	1.57	0.753	0.691	0.21	0.694
Lung cancer	X-06226	Simple median	16	-0.44	0.43	0.64	0.27	1.51	0.308
Lung cancer	X-06226	Weighted median	16	-0.46	0.43	0.63	0.27	1.48	0.293
Lung cancer	X-06246	Inverse variance weighted (fixed effects)	20	-0.11	0.16	0.9	0.66	1.22	0.494	0.299
Lung cancer	X-06246	Maximum likelihood	20	-0.1	0.16	0.9	0.66	1.24	0.522
Lung cancer	X-06246	MR Egger	20	0.08	0.33	1.09	0.57	2.08	0.808		0.517
Lung cancer	X-06246	MR-PRESSO Raw		-0.11	0.17	0.9	0.65	1.25	0.53	0.299	0.517	0.331
Lung cancer	X-06246	Simple median	20	-0.27	0.27	0.76	0.45	1.28	0.309
Lung cancer	X-06246	Weighted median	20	-0.01	0.23	0.99	0.63	1.55	0.959
Lung cancer	X-06267	Inverse variance weighted (fixed effects)	11	0.6	0.26	1.83	1.09	3.06	0.022	0.252
Lung cancer	X-06267	Maximum likelihood	11	0.63	0.27	1.88	1.11	3.18	0.02
Lung cancer	X-06267	MR Egger	11	1.4	0.69	4.04	1.04	15.6	0.074		0.239
Lung cancer	X-06267	MR-PRESSO Raw		0.6	0.29	1.83	1.03	3.25	0.068	0.252	0.239	0.269
Lung cancer	X-06267	Simple median	11	0.44	0.4	1.55	0.71	3.4	0.271
Lung cancer	X-06267	Weighted median	11	0.46	0.38	1.58	0.74	3.34	0.235
Lung cancer	X-06307	Inverse variance weighted (fixed effects)	5	-0.16	0.24	0.85	0.54	1.35	0.503	0.925
Lung cancer	X-06307	Maximum likelihood	5	-0.16	0.24	0.85	0.54	1.36	0.503
Lung cancer	X-06307	MR Egger	5	-0.45	0.66	0.64	0.18	2.31	0.543		0.666
Lung cancer	X-06307	MR-PRESSO Raw		-0.16	0.11	0.85	0.69	1.06	0.231	0.925	0.666	0.929
Lung cancer	X-06307	Simple median	5	-0.2	0.34	0.82	0.42	1.59	0.56
Lung cancer	X-06307	Weighted median	5	-0.22	0.27	0.8	0.48	1.35	0.41
Lung cancer	X-06350	Inverse variance weighted (fixed effects)	13	-0.26	0.19	0.77	0.53	1.12	0.172	0.742
Lung cancer	X-06350	Maximum likelihood	13	-0.26	0.19	0.77	0.53	1.13	0.18
Lung cancer	X-06350	MR Egger	13	-0.42	0.35	0.66	0.33	1.3	0.254		0.594
Lung cancer	X-06350	MR-PRESSO Raw		-0.26	0.16	0.77	0.56	1.06	0.131	0.742	0.594	0.772
Lung cancer	X-06350	Simple median	13	-0.4	0.29	0.67	0.38	1.17	0.157
Lung cancer	X-06350	Weighted median	13	-0.29	0.26	0.75	0.45	1.25	0.269
Lung cancer	X-06351	Inverse variance weighted (fixed effects)	5	0.93	0.31	2.53	1.37	4.68	0.003	0.172
Lung cancer	X-06351	Maximum likelihood	5	0.98	0.33	2.66	1.38	5.11	0.003
Lung cancer	X-06351	MR Egger	5	2.06	2.14	7.83	0.12	522.9	0.408		0.628
Lung cancer	X-06351	MR-PRESSO Raw		0.93	0.4	2.53	1.17	5.5	0.079	0.172	0.628	0.246
Lung cancer	X-06351	Simple median	5	1.18	0.47	3.26	1.29	8.26	0.013
Lung cancer	X-06351	Weighted median	5	0.9	0.45	2.47	1.03	5.93	0.043
Lung cancer	X-07765	Inverse variance weighted (fixed effects)	11	-0.05	0.07	0.95	0.83	1.08	0.408	0.504
Lung cancer	X-07765	Maximum likelihood	11	-0.05	0.07	0.95	0.83	1.08	0.412
Lung cancer	X-07765	MR Egger	11	0.07	0.11	1.07	0.86	1.32	0.556		0.2
Lung cancer	X-07765	MR-PRESSO Raw		-0.05	0.06	0.95	0.84	1.07	0.411	0.504	0.2	0.475
Lung cancer	X-07765	Simple median	11	-0.02	0.1	0.98	0.8	1.19	0.819
Lung cancer	X-07765	Weighted median	11	0	0.09	1	0.83	1.19	0.98
Lung cancer	X-08402	Inverse variance weighted (fixed effects)	22	-0.23	0.15	0.8	0.59	1.07	0.125	0.052
Lung cancer	X-08402	Maximum likelihood	22	-0.22	0.15	0.8	0.6	1.08	0.147
Lung cancer	X-08402	MR Egger	22	0.11	0.33	1.11	0.58	2.12	0.753		0.238
Lung cancer	X-08402	MR-PRESSO Raw		-0.23	0.18	0.8	0.55	1.14	0.231	0.052	0.238	0.088
Lung cancer	X-08402	Simple median	22	-0.25	0.24	0.78	0.48	1.25	0.297
Lung cancer	X-08402	Weighted median	22	-0.26	0.21	0.77	0.51	1.17	0.222
Lung cancer	X-08766	Inverse variance weighted (fixed effects)	14	-0.13	0.2	0.88	0.59	1.3	0.513	0.955
Lung cancer	X-08766	Maximum likelihood	14	-0.13	0.2	0.88	0.59	1.31	0.519
Lung cancer	X-08766	MR Egger	14	-0.31	0.49	0.73	0.28	1.91	0.533		0.69
Lung cancer	X-08766	MR-PRESSO Raw		-0.13	0.13	0.88	0.67	1.14	0.343	0.955	0.69	0.963
Lung cancer	X-08766	Simple median	14	-0.1	0.27	0.91	0.53	1.54	0.72
Lung cancer	X-08766	Weighted median	14	-0.2	0.29	0.82	0.46	1.43	0.48
Lung cancer	X-08988	Inverse variance weighted (fixed effects)	33	-0.4	0.14	0.67	0.5	0.88	0.005	0.693
Lung cancer	X-08988	Maximum likelihood	33	-0.41	0.15	0.66	0.5	0.88	0.004
Lung cancer	X-08988	MR Egger	33	-0.34	0.23	0.72	0.46	1.11	0.149		0.7
Lung cancer	X-08988	MR-PRESSO Raw		-0.4	0.13	0.67	0.51	0.87	0.005	0.693	0.7	0.71
Lung cancer	X-08988	Simple median	33	-0.32	0.24	0.72	0.46	1.15	0.175
Lung cancer	X-08988	Weighted median	33	-0.29	0.22	0.75	0.49	1.14	0.177
Lung cancer	X-09026	Inverse variance weighted (fixed effects)	13	0.18	0.26	1.19	0.72	1.98	0.497	0.634
Lung cancer	X-09026	Maximum likelihood	13	0.18	0.26	1.2	0.72	2.01	0.484
Lung cancer	X-09026	MR Egger	13	0.11	0.97	1.12	0.17	7.47	0.908		0.949
Lung cancer	X-09026	MR-PRESSO Raw		0.18	0.23	1.19	0.75	1.89	0.466	0.634	0.949	0.673
Lung cancer	X-09026	Simple median	13	0.2	0.38	1.22	0.58	2.55	0.594
Lung cancer	X-09026	Weighted median	13	0.28	0.36	1.33	0.66	2.68	0.427
Lung cancer	X-09108	Inverse variance weighted (fixed effects)	11	0.58	0.32	1.79	0.96	3.33	0.067	0.324
Lung cancer	X-09108	Maximum likelihood	11	0.6	0.32	1.82	0.97	3.45	0.064
Lung cancer	X-09108	MR Egger	11	2.11	1.44	8.26	0.49	138.38	0.176		0.302
Lung cancer	X-09108	MR-PRESSO Raw		0.58	0.34	1.79	0.92	3.47	0.118	0.324	0.302	0.383
Lung cancer	X-09108	Simple median	11	0.72	0.49	2.06	0.78	5.42	0.142
Lung cancer	X-09108	Weighted median	11	0.68	0.46	1.98	0.8	4.88	0.14
Lung cancer	X-09706	Inverse variance weighted (fixed effects)	13	-0.11	0.23	0.9	0.57	1.4	0.635	0.645
Lung cancer	X-09706	Maximum likelihood	13	-0.11	0.23	0.9	0.57	1.41	0.64
Lung cancer	X-09706	MR Egger	13	-0.21	0.53	0.81	0.29	2.29	0.704		0.842
Lung cancer	X-09706	MR-PRESSO Raw		-0.11	0.2	0.9	0.6	1.34	0.607	0.645	0.842	0.635
Lung cancer	X-09706	Simple median	13	-0.04	0.33	0.96	0.51	1.82	0.899
Lung cancer	X-09706	Weighted median	13	-0.04	0.3	0.96	0.53	1.74	0.89
Lung cancer	X-09789	Inverse variance weighted (multiplicative random effects)	11	-0.04	0.24	0.96	0.61	1.53	0.872	0
Lung cancer	X-09789	Maximum likelihood	11	-0.04	0.13	0.96	0.74	1.24	0.739
Lung cancer	X-09789	MR Egger	11	0.68	0.84	1.97	0.38	10.18	0.442		0.398
Lung cancer	X-09789	MR-PRESSO Outlier-corrected		-0.12	0.16	0.89	0.65	1.22	0.488	0	0.398
Lung cancer	X-09789	Simple median	11	-0.15	0.2	0.86	0.58	1.26	0.44
Lung cancer	X-09789	Weighted median	11	-0.08	0.18	0.92	0.65	1.31	0.644
Lung cancer	X-10346	Inverse variance weighted (fixed effects)	10	0.04	0.06	1.04	0.92	1.17	0.552	0.761
Lung cancer	X-10346	Maximum likelihood	10	0.04	0.06	1.04	0.92	1.18	0.548
Lung cancer	X-10346	MR Egger	10	0.06	0.11	1.06	0.86	1.31	0.591		0.803
Lung cancer	X-10346	MR-PRESSO Raw		0.04	0.05	1.04	0.94	1.15	0.477	0.761	0.803	0.708
Lung cancer	X-10346	Simple median	10	0.05	0.1	1.05	0.87	1.28	0.6
Lung cancer	X-10346	Weighted median	10	0.08	0.09	1.08	0.91	1.28	0.367
Lung cancer	X-10395	Inverse variance weighted (fixed effects)	25	0.17	0.15	1.18	0.87	1.6	0.282	0.317
Lung cancer	X-10395	Maximum likelihood	25	0.17	0.16	1.19	0.87	1.62	0.271
Lung cancer	X-10395	MR Egger	25	0.27	0.23	1.31	0.83	2.06	0.251		0.519
Lung cancer	X-10395	MR-PRESSO Raw		0.17	0.16	1.18	0.86	1.62	0.318	0.317	0.519	0.301
Lung cancer	X-10395	Simple median	25	0.16	0.31	1.17	0.64	2.14	0.602
Lung cancer	X-10395	Weighted median	25	0.36	0.24	1.43	0.89	2.29	0.138
Lung cancer	X-10429	Inverse variance weighted (fixed effects)	18	-0.13	0.16	0.88	0.64	1.21	0.431	0.972
Lung cancer	X-10429	Maximum likelihood	18	-0.12	0.16	0.88	0.64	1.21	0.445
Lung cancer	X-10429	MR Egger	18	-0.28	0.28	0.75	0.43	1.31	0.335		0.516
Lung cancer	X-10429	MR-PRESSO Raw		-0.13	0.11	0.88	0.71	1.09	0.259	0.972	0.516	0.979
Lung cancer	X-10429	Simple median	18	-0.13	0.24	0.88	0.55	1.4	0.587
Lung cancer	X-10429	Weighted median	18	-0.28	0.22	0.76	0.49	1.16	0.206
Lung cancer	X-10500	Inverse variance weighted (fixed effects)	33	-0.4	0.25	0.67	0.41	1.1	0.112	0.39
Lung cancer	X-10500	Maximum likelihood	33	-0.41	0.26	0.67	0.4	1.11	0.118
Lung cancer	X-10500	MR Egger	33	-0.5	0.81	0.61	0.12	2.96	0.54		0.898
Lung cancer	X-10500	MR-PRESSO Raw		-0.4	0.26	0.67	0.4	1.11	0.131	0.39	0.898	0.388
Lung cancer	X-10500	Simple median	33	-0.44	0.4	0.64	0.29	1.41	0.269
Lung cancer	X-10500	Weighted median	33	-0.45	0.38	0.63	0.3	1.34	0.235
Lung cancer	X-10506	Inverse variance weighted (fixed effects)	10	-0.88	0.32	0.42	0.22	0.78	0.006	0.406
Lung cancer	X-10506	Maximum likelihood	10	-0.9	0.33	0.41	0.21	0.78	0.007
Lung cancer	X-10506	MR Egger	10	-1.72	0.91	0.18	0.03	1.07	0.097		0.354
Lung cancer	X-10506	MR-PRESSO Raw		-0.88	0.32	0.42	0.22	0.78	0.024	0.406	0.354	0.472
Lung cancer	X-10506	Simple median	10	-1.19	0.45	0.3	0.12	0.74	0.009
Lung cancer	X-10506	Weighted median	10	-0.99	0.45	0.37	0.15	0.9	0.028
Lung cancer	X-10510	Inverse variance weighted (fixed effects)	21	-0.19	0.18	0.83	0.58	1.17	0.292	0.475
Lung cancer	X-10510	Maximum likelihood	21	-0.18	0.18	0.83	0.58	1.19	0.311
Lung cancer	X-10510	MR Egger	21	-0.54	0.39	0.58	0.27	1.26	0.185		0.326
Lung cancer	X-10510	MR-PRESSO Raw		-0.19	0.18	0.83	0.59	1.17	0.301	0.475	0.326	0.478
Lung cancer	X-10510	Simple median	21	-0.25	0.27	0.78	0.46	1.33	0.365
Lung cancer	X-10510	Weighted median	21	-0.32	0.27	0.73	0.43	1.23	0.236
Lung cancer	X-10810	Inverse variance weighted (fixed effects)	15	-0.02	0.14	0.98	0.75	1.3	0.91	0.091
Lung cancer	X-10810	Maximum likelihood	15	-0.02	0.14	0.98	0.74	1.3	0.91
Lung cancer	X-10810	MR Egger	15	-0.1	0.26	0.91	0.55	1.51	0.713		0.668
Lung cancer	X-10810	MR-PRESSO Raw		-0.02	0.18	0.98	0.7	1.39	0.929	0.091	0.668	0.218
Lung cancer	X-10810	Simple median	15	0.3	0.34	1.35	0.7	2.62	0.368
Lung cancer	X-10810	Weighted median	15	-0.11	0.18	0.89	0.63	1.27	0.528
Lung cancer	X-11204	Inverse variance weighted (fixed effects)	33	0.1	0.26	1.1	0.67	1.82	0.709	0.721
Lung cancer	X-11204	Maximum likelihood	33	0.1	0.26	1.1	0.66	1.84	0.703
Lung cancer	X-11204	MR Egger	33	-0.04	0.92	0.96	0.16	5.76	0.962		0.875
Lung cancer	X-11204	MR-PRESSO Raw		0.1	0.23	1.1	0.69	1.74	0.687	0.721	0.875	0.71
Lung cancer	X-11204	Simple median	33	-0.1	0.37	0.91	0.44	1.86	0.789
Lung cancer	X-11204	Weighted median	33	-0.12	0.35	0.88	0.44	1.77	0.729
Lung cancer	X-11247	Inverse variance weighted (fixed effects)	16	0.02	0.08	1.02	0.88	1.19	0.759	0.575
Lung cancer	X-11247	Maximum likelihood	16	0.03	0.08	1.03	0.88	1.2	0.747
Lung cancer	X-11247	MR Egger	16	-0.08	0.2	0.92	0.62	1.36	0.676		0.563
Lung cancer	X-11247	MR-PRESSO Raw		0.02	0.07	1.02	0.89	1.18	0.75	0.575	0.563	0.545
Lung cancer	X-11247	Simple median	16	0.07	0.11	1.07	0.86	1.33	0.529
Lung cancer	X-11247	Weighted median	16	0.04	0.11	1.04	0.84	1.3	0.704
Lung cancer	X-11261	Inverse variance weighted (fixed effects)	16	-0.15	0.11	0.86	0.7	1.06	0.165	0.452
Lung cancer	X-11261	Maximum likelihood	16	-0.15	0.11	0.87	0.7	1.07	0.187
Lung cancer	X-11261	MR Egger	16	-0.22	0.31	0.8	0.43	1.48	0.49		0.806
Lung cancer	X-11261	MR-PRESSO Raw		-0.15	0.11	0.86	0.7	1.06	0.185	0.452	0.806	0.465
Lung cancer	X-11261	Simple median	16	-0.16	0.16	0.86	0.62	1.17	0.333
Lung cancer	X-11261	Weighted median	16	-0.21	0.16	0.81	0.6	1.1	0.18
Lung cancer	X-11299	Inverse variance weighted (fixed effects)	8	-0.09	0.1	0.91	0.75	1.1	0.344	0.195
Lung cancer	X-11299	Maximum likelihood	8	-0.1	0.1	0.91	0.75	1.11	0.344
Lung cancer	X-11299	MR Egger	8	-0.41	1.16	0.66	0.07	6.45	0.736		0.792
Lung cancer	X-11299	MR-PRESSO Raw		-0.09	0.12	0.91	0.73	1.14	0.452	0.195	0.792	0.204
Lung cancer	X-11299	Simple median	8	-0.03	0.13	0.97	0.75	1.26	0.835
Lung cancer	X-11299	Weighted median	8	0.03	0.14	1.03	0.79	1.34	0.849
Lung cancer	X-11315	Inverse variance weighted (fixed effects)	21	0.33	0.14	1.39	1.06	1.84	0.019	0.554
Lung cancer	X-11315	Maximum likelihood	21	0.34	0.15	1.41	1.06	1.89	0.02
Lung cancer	X-11315	MR Egger	21	0.32	0.26	1.38	0.83	2.27	0.228		0.957
Lung cancer	X-11315	MR-PRESSO Raw		0.33	0.14	1.39	1.07	1.82	0.024	0.554	0.957	0.584
Lung cancer	X-11315	Simple median	21	0.35	0.23	1.42	0.91	2.22	0.122
Lung cancer	X-11315	Weighted median	21	0.28	0.21	1.32	0.87	2	0.193
Lung cancer	X-11317	Inverse variance weighted (fixed effects)	39	0.44	0.2	1.55	1.05	2.28	0.027	0.115
Lung cancer	X-11317	Maximum likelihood	39	0.46	0.21	1.59	1.06	2.38	0.024
Lung cancer	X-11317	MR Egger	39	-0.09	0.51	0.91	0.34	2.49	0.861		0.259
Lung cancer	X-11317	MR-PRESSO Raw		0.44	0.22	1.55	1	2.4	0.058	0.115	0.259	0.129
Lung cancer	X-11317	Simple median	39	0.79	0.31	2.21	1.2	4.08	0.011
Lung cancer	X-11317	Weighted median	39	0.49	0.31	1.64	0.89	3	0.112
Lung cancer	X-11327	Inverse variance weighted (fixed effects)	30	0.18	0.24	1.2	0.75	1.92	0.439	0.096
Lung cancer	X-11327	Maximum likelihood	30	0.2	0.25	1.22	0.75	1.97	0.425
Lung cancer	X-11327	MR Egger	30	1.78	1.09	5.91	0.7	50.08	0.114		0.142
Lung cancer	X-11327	MR-PRESSO Raw		0.18	0.28	1.2	0.7	2.07	0.511	0.096	0.142	0.104
Lung cancer	X-11327	Simple median	30	-0.26	0.38	0.77	0.37	1.61	0.485
Lung cancer	X-11327	Weighted median	30	0.34	0.38	1.41	0.67	2.96	0.362
Lung cancer	X-11334	Inverse variance weighted (fixed effects)	24	-0.11	0.17	0.9	0.64	1.25	0.518	0.64
Lung cancer	X-11334	Maximum likelihood	24	-0.11	0.17	0.9	0.64	1.26	0.54
Lung cancer	X-11334	MR Egger	24	-0.02	0.5	0.98	0.37	2.6	0.973		0.842
Lung cancer	X-11334	MR-PRESSO Raw		-0.11	0.16	0.9	0.65	1.22	0.495	0.64	0.842	0.632
Lung cancer	X-11334	Simple median	24	0.12	0.25	1.13	0.69	1.86	0.623
Lung cancer	X-11334	Weighted median	24	-0.19	0.24	0.83	0.51	1.34	0.435
Lung cancer	X-11374	Inverse variance weighted (fixed effects)	10	-0.07	0.11	0.93	0.74	1.16	0.529	0.192
Lung cancer	X-11374	Maximum likelihood	10	-0.08	0.12	0.93	0.74	1.17	0.518
Lung cancer	X-11374	MR Egger	10	-1.18	0.39	0.31	0.14	0.66	0.017		0.019
Lung cancer	X-11374	MR-PRESSO Raw		-0.07	0.13	0.93	0.72	1.21	0.605	0.192	0.019	0.203
Lung cancer	X-11374	Simple median	10	-0.01	0.16	0.99	0.72	1.35	0.936
Lung cancer	X-11374	Weighted median	10	-0.05	0.15	0.95	0.7	1.28	0.726
Lung cancer	X-11381	Inverse variance weighted (fixed effects)	14	0.11	0.25	1.11	0.69	1.81	0.664	0.212
Lung cancer	X-11381	Maximum likelihood	14	0.11	0.25	1.12	0.68	1.84	0.656
Lung cancer	X-11381	MR Egger	14	0.05	0.81	1.05	0.21	5.18	0.954		0.939
Lung cancer	X-11381	MR-PRESSO Raw		0.11	0.28	1.11	0.64	1.93	0.708	0.212	0.939	0.188
Lung cancer	X-11381	Simple median	14	0.49	0.38	1.63	0.78	3.44	0.196
Lung cancer	X-11381	Weighted median	14	0.44	0.37	1.55	0.74	3.22	0.243
Lung cancer	X-11412	Inverse variance weighted (multiplicative random effects)	43	0.01	0.22	1.01	0.66	1.56	0.947	0.024
Lung cancer	X-11412	Maximum likelihood	43	0.02	0.19	1.02	0.7	1.47	0.932
Lung cancer	X-11412	MR Egger	43	-0.67	0.54	0.51	0.18	1.49	0.225		0.177
Lung cancer	X-11412	MR-PRESSO Outlier-corrected		-0.07	0.2	0.94	0.63	1.39	0.742	0.024	0.177
Lung cancer	X-11412	Simple median	43	0	0.29	1	0.57	1.76	0.994
Lung cancer	X-11412	Weighted median	43	0.03	0.31	1.03	0.56	1.88	0.924
Lung cancer	X-11422	Inverse variance weighted (fixed effects)	6	0.09	0.38	1.09	0.52	2.28	0.82	0.517
Lung cancer	X-11422	Maximum likelihood	6	0.09	0.38	1.09	0.52	2.32	0.817
Lung cancer	X-11422	MR Egger	6	1.19	0.94	3.27	0.52	20.66	0.276		0.271
Lung cancer	X-11422	MR-PRESSO Raw		0.09	0.35	1.09	0.55	2.15	0.814	0.517	0.271	0.518
Lung cancer	X-11422	Simple median	6	-0.23	0.49	0.79	0.3	2.06	0.632
Lung cancer	X-11422	Weighted median	6	-0.18	0.51	0.84	0.31	2.27	0.724
Lung cancer	X-11423	Inverse variance weighted (fixed effects)	38	-0.01	0.21	0.99	0.65	1.51	0.978	0.309
Lung cancer	X-11423	Maximum likelihood	38	-0.01	0.22	0.99	0.65	1.53	0.977
Lung cancer	X-11423	MR Egger	38	-0.06	0.65	0.94	0.26	3.37	0.926		0.928
[truncated: 901 more rows]

## Sheet: S4
Supplementary Table 4: The results of all blood metabolites on Lung adenocarcinoma.
Outcome	Exposure	Method	nsnp	b	se	OR	LCI	UCI	pval	hets	pleios	global_test
Lung adenocarcinoma	1,3,7-trimethylurate	Inverse variance weighted (fixed effects)	7	-0.130927	0.0800712	0.877282	0.749862	1.02635	0.102022	0.436463
Lung adenocarcinoma	1,3,7-trimethylurate	Maximum likelihood	7	-0.135902	0.0831306	0.872928	0.74168	1.0274	0.102091
Lung adenocarcinoma	1,3,7-trimethylurate	MR Egger	7	-0.0972688	0.240163	0.907312	0.566665	1.45274	0.702215		0.886426
Lung adenocarcinoma	1,3,7-trimethylurate	MR-PRESSO Raw		-0.130927	0.0792844	0.877282	0.751019	1.02477	0.149755	0.436463	0.886426	0.498
Lung adenocarcinoma	1,3,7-trimethylurate	Simple median	7	-0.239971	0.11874	0.786651	0.623317	0.992786	0.0432821
Lung adenocarcinoma	1,3,7-trimethylurate	Weighted median	7	-0.115328	0.108686	0.891073	0.720108	1.10263	0.288639
Lung adenocarcinoma	1,5-anhydroglucitol (1,5-AG)	Inverse variance weighted (fixed effects)	35	0.201367	0.184512	1.22307	0.851909	1.75595	0.275118	0.0632255
Lung adenocarcinoma	1,5-anhydroglucitol (1,5-AG)	Maximum likelihood	35	0.209352	0.188677	1.23288	0.851755	1.78454	0.267182
Lung adenocarcinoma	1,5-anhydroglucitol (1,5-AG)	MR Egger	35	0.28423	0.528205	1.32874	0.47187	3.74159	0.594116		0.863924
Lung adenocarcinoma	1,5-anhydroglucitol (1,5-AG)	MR-PRESSO Raw		0.201367	0.217845	1.22307	0.79803	1.8745	0.361813	0.0632255	0.863924	0.061
Lung adenocarcinoma	1,5-anhydroglucitol (1,5-AG)	Simple median	35	0.249918	0.278343	1.28392	0.744059	2.21548	0.369251
Lung adenocarcinoma	1,5-anhydroglucitol (1,5-AG)	Weighted median	35	0.209047	0.274093	1.2325	0.720236	2.10912	0.445651
Lung adenocarcinoma	1,6-anhydroglucose	Inverse variance weighted (fixed effects)	9	0.0953101	0.143738	1.1	0.829928	1.45796	0.507278	0.477756
Lung adenocarcinoma	1,6-anhydroglucose	Maximum likelihood	9	0.0981678	0.146256	1.10315	0.828206	1.46936	0.50209
Lung adenocarcinoma	1,6-anhydroglucose	MR Egger	9	-0.520952	0.43853	0.593955	0.25146	1.40293	0.273592		0.18049
Lung adenocarcinoma	1,6-anhydroglucose	MR-PRESSO Raw		0.0953101	0.139714	1.1	0.8365	1.4465	0.514387	0.477756	0.18049	0.511
Lung adenocarcinoma	1,6-anhydroglucose	Simple median	9	0.140342	0.205898	1.15067	0.768574	1.72272	0.495487
Lung adenocarcinoma	1,6-anhydroglucose	Weighted median	9	0.124573	0.193925	1.13266	0.774513	1.65643	0.52063
Lung adenocarcinoma	1,7-dimethylurate	Inverse variance weighted (fixed effects)	11	-0.281463	0.165113	0.754679	0.546028	1.04306	0.0882566	0.198436
Lung adenocarcinoma	1,7-dimethylurate	Maximum likelihood	11	-0.279362	0.167987	0.756266	0.544103	1.05116	0.0963127
Lung adenocarcinoma	1,7-dimethylurate	MR Egger	11	-0.2271	0.388518	0.796841	0.372099	1.70642	0.573224		0.873569
Lung adenocarcinoma	1,7-dimethylurate	MR-PRESSO Raw		-0.281463	0.191649	0.754679	0.518354	1.09875	0.172672	0.198436	0.873569	0.294
Lung adenocarcinoma	1,7-dimethylurate	Simple median	11	-0.210032	0.271228	0.810559	0.476333	1.3793	0.43871
Lung adenocarcinoma	1,7-dimethylurate	Weighted median	11	-0.388159	0.237076	0.678305	0.426208	1.07951	0.101573
Lung adenocarcinoma	10-heptadecenoate (17:1n7)	Inverse variance weighted (fixed effects)	5	-0.0685622	0.439402	0.933735	0.394636	2.20928	0.876005	0.150165
Lung adenocarcinoma	10-heptadecenoate (17:1n7)	Maximum likelihood	5	-0.0725086	0.453317	0.930058	0.382506	2.26142	0.87292
Lung adenocarcinoma	10-heptadecenoate (17:1n7)	MR Egger	5	5.04883	2.36382	155.84	1.51548	16025.3	0.122329		0.11482
Lung adenocarcinoma	10-heptadecenoate (17:1n7)	MR-PRESSO Raw		-0.0685622	0.570464	0.933735	0.305236	2.85636	0.91013	0.150165	0.11482	0.228
Lung adenocarcinoma	10-heptadecenoate (17:1n7)	Simple median	5	-0.162513	0.700565	0.850005	0.215322	3.35548	0.816558
Lung adenocarcinoma	10-heptadecenoate (17:1n7)	Weighted median	5	0.139704	0.597358	1.14993	0.356608	3.70813	0.815086
Lung adenocarcinoma	10-nonadecenoate (19:1n9)	Inverse variance weighted (fixed effects)	8	-0.0212616	0.306363	0.978963	0.537013	1.78463	0.944671	0.923739
Lung adenocarcinoma	10-nonadecenoate (19:1n9)	Maximum likelihood	8	-0.0208608	0.309065	0.979355	0.53439	1.79482	0.946187
Lung adenocarcinoma	10-nonadecenoate (19:1n9)	MR Egger	8	-0.694192	0.820628	0.499478	0.0999962	2.49487	0.430031		0.410752
Lung adenocarcinoma	10-nonadecenoate (19:1n9)	MR-PRESSO Raw		-0.0212616	0.184695	0.978963	0.681633	1.40599	0.911585	0.923739	0.410752	0.918
Lung adenocarcinoma	10-nonadecenoate (19:1n9)	Simple median	8	0.0139386	0.391543	1.01404	0.470723	2.18445	0.971602
Lung adenocarcinoma	10-nonadecenoate (19:1n9)	Weighted median	8	-0.0358335	0.402058	0.964801	0.438731	2.12166	0.928982
Lung adenocarcinoma	10-undecenoate (11:1n1)	Inverse variance weighted (fixed effects)	29	-0.0291012	0.124595	0.971318	0.760859	1.23999	0.815322	0.999833
Lung adenocarcinoma	10-undecenoate (11:1n1)	Maximum likelihood	29	-0.0292015	0.125048	0.971221	0.760108	1.24097	0.815355
Lung adenocarcinoma	10-undecenoate (11:1n1)	MR Egger	29	0.0661716	0.177603	1.06841	0.754327	1.51327	0.712368		0.45811
Lung adenocarcinoma	10-undecenoate (11:1n1)	MR-PRESSO Raw		-0.0291012	0.0691954	0.971318	0.848128	1.1124	0.677282	0.999833	0.45811	1
Lung adenocarcinoma	10-undecenoate (11:1n1)	Simple median	29	-0.0166903	0.240797	0.983448	0.613452	1.5766	0.944741
Lung adenocarcinoma	10-undecenoate (11:1n1)	Weighted median	29	-0.0142194	0.166071	0.985881	0.71197	1.36517	0.931767
Lung adenocarcinoma	15-methylpalmitate (isobar with 2-methylpalmitate)	Inverse variance weighted (fixed effects)	13	0.0131154	0.342226	1.0132	0.518069	1.98155	0.969429	0.223281
Lung adenocarcinoma	15-methylpalmitate (isobar with 2-methylpalmitate)	Maximum likelihood	13	0.0141632	0.351294	1.01426	0.509475	2.0192	0.96784
Lung adenocarcinoma	15-methylpalmitate (isobar with 2-methylpalmitate)	MR Egger	13	1.48226	0.82824	4.40286	0.868407	22.3227	0.101045		0.0764713
Lung adenocarcinoma	15-methylpalmitate (isobar with 2-methylpalmitate)	MR-PRESSO Raw		0.0131154	0.386953	1.0132	0.474586	2.1631	0.973519	0.223281	0.0764713	0.262
Lung adenocarcinoma	15-methylpalmitate (isobar with 2-methylpalmitate)	Simple median	13	-0.120091	0.500529	0.88684	0.332496	2.3654	0.810386
Lung adenocarcinoma	15-methylpalmitate (isobar with 2-methylpalmitate)	Weighted median	13	-0.343201	0.463091	0.709496	0.286259	1.75849	0.458627
Lung adenocarcinoma	1-arachidonoylglycerophosphocholine*	Inverse variance weighted (fixed effects)	19	0.585675	0.20146	1.7962	1.21023	2.66589	0.00364745	0.184018
Lung adenocarcinoma	1-arachidonoylglycerophosphocholine*	Maximum likelihood	19	0.608116	0.205255	1.83697	1.22853	2.74675	0.00304923
Lung adenocarcinoma	1-arachidonoylglycerophosphocholine*	MR Egger	19	0.90879	0.434287	2.48132	1.05928	5.81239	0.0516943		0.392599
Lung adenocarcinoma	1-arachidonoylglycerophosphocholine*	MR-PRESSO Raw		0.585675	0.228585	1.7962	1.14757	2.81145	0.0195942	0.184018	0.392599	0.229
Lung adenocarcinoma	1-arachidonoylglycerophosphocholine*	Simple median	19	0.515532	0.349535	1.67453	0.844038	3.32218	0.140238
Lung adenocarcinoma	1-arachidonoylglycerophosphocholine*	Weighted median	19	0.619015	0.285007	1.8571	1.06226	3.24667	0.0298611
Lung adenocarcinoma	1-arachidonoylglycerophosphoethanolamine*	Inverse variance weighted (fixed effects)	22	-0.157105	0.230125	0.854614	0.544357	1.3417	0.494799	0.2024
Lung adenocarcinoma	1-arachidonoylglycerophosphoethanolamine*	Maximum likelihood	22	-0.15193	0.233789	0.859048	0.543266	1.35839	0.515783
Lung adenocarcinoma	1-arachidonoylglycerophosphoethanolamine*	MR Egger	22	0.708836	0.647202	2.03162	0.571392	7.22358	0.28643		0.162378
Lung adenocarcinoma	1-arachidonoylglycerophosphoethanolamine*	MR-PRESSO Raw		-0.157105	0.256585	0.854614	0.516845	1.41312	0.546917	0.2024	0.162378	0.138
Lung adenocarcinoma	1-arachidonoylglycerophosphoethanolamine*	Simple median	22	-0.492619	0.361042	0.611024	0.301116	1.23989	0.17243
Lung adenocarcinoma	1-arachidonoylglycerophosphoethanolamine*	Weighted median	22	-0.360565	0.352376	0.697282	0.34951	1.3911	0.306195
Lung adenocarcinoma	1-arachidonoylglycerophosphoinositol*	Inverse variance weighted (fixed effects)	17	0.0120831	0.230714	1.01216	0.643962	1.59087	0.958232	0.228043
Lung adenocarcinoma	1-arachidonoylglycerophosphoinositol*	Maximum likelihood	17	0.0132551	0.235533	1.01334	0.638656	1.60785	0.955121
Lung adenocarcinoma	1-arachidonoylglycerophosphoinositol*	MR Egger	17	0.330559	0.460443	1.39175	0.564447	3.4316	0.483842		0.415739
Lung adenocarcinoma	1-arachidonoylglycerophosphoinositol*	MR-PRESSO Raw		0.0120831	0.256838	1.01216	0.611819	1.67445	0.963059	0.228043	0.415739	0.249
Lung adenocarcinoma	1-arachidonoylglycerophosphoinositol*	Simple median	17	-0.320729	0.353333	0.72562	0.363033	1.45035	0.364025
Lung adenocarcinoma	1-arachidonoylglycerophosphoinositol*	Weighted median	17	-0.20452	0.31244	0.815038	0.441798	1.5036	0.512731
Lung adenocarcinoma	1-docosahexaenoylglycerophosphocholine*	Inverse variance weighted (fixed effects)	6	-1.41407	0.418159	0.243152	0.107136	0.551852	0.000720518	0.328215
Lung adenocarcinoma	1-docosahexaenoylglycerophosphocholine*	Maximum likelihood	6	-1.48699	0.454237	0.226053	0.0928016	0.550635	0.00106189
Lung adenocarcinoma	1-docosahexaenoylglycerophosphocholine*	MR Egger	6	-0.755467	2.22359	0.469791	0.00601378	36.6997	0.751134		0.776375
Lung adenocarcinoma	1-docosahexaenoylglycerophosphocholine*	MR-PRESSO Raw		-1.41407	0.449595	0.243152	0.100734	0.586923	0.0255164	0.328215	0.776375	0.405
Lung adenocarcinoma	1-docosahexaenoylglycerophosphocholine*	Simple median	6	-1.46422	0.560851	0.231258	0.0770353	0.694229	0.00903534
Lung adenocarcinoma	1-docosahexaenoylglycerophosphocholine*	Weighted median	6	-1.11583	0.605522	0.327643	0.0999931	1.07357	0.0653638
Lung adenocarcinoma	1-eicosadienoylglycerophosphocholine*	Inverse variance weighted (fixed effects)	8	-0.427288	0.225757	0.652276	0.419047	1.01531	0.0583989	0.465058
Lung adenocarcinoma	1-eicosadienoylglycerophosphocholine*	Maximum likelihood	8	-0.443428	0.237734	0.641832	0.402771	1.02279	0.0621492
Lung adenocarcinoma	1-eicosadienoylglycerophosphocholine*	MR Egger	8	-0.10832	0.385939	0.897341	0.421153	1.91194	0.788394		0.34752
Lung adenocarcinoma	1-eicosadienoylglycerophosphocholine*	MR-PRESSO Raw		-0.427288	0.220215	0.652276	0.423624	1.00434	0.0934905	0.465058	0.34752	0.527
Lung adenocarcinoma	1-eicosadienoylglycerophosphocholine*	Simple median	8	-0.349199	0.318475	0.705253	0.377793	1.31655	0.272872
Lung adenocarcinoma	1-eicosadienoylglycerophosphocholine*	Weighted median	8	-0.266418	0.301852	0.766119	0.423988	1.38433	0.377447
Lung adenocarcinoma	1-eicosatrienoylglycerophosphocholine*	Inverse variance weighted (multiplicative random effects)	15	-0.26745	0.289539	0.765329	0.433898	1.34992	0.355637	0.024962
Lung adenocarcinoma	1-eicosatrienoylglycerophosphocholine*	Maximum likelihood	15	-0.263149	0.218611	0.768627	0.500761	1.17978	0.228693
Lung adenocarcinoma	1-eicosatrienoylglycerophosphocholine*	MR Egger	15	0.612901	0.747483	1.84578	0.42649	7.98822	0.427021		0.225405
Lung adenocarcinoma	1-eicosatrienoylglycerophosphocholine*	MR-PRESSO Outlier-corrected		-0.101012	0.233697	0.903922	0.571747	1.42909	0.672654	0.024962	0.225405
Lung adenocarcinoma	1-eicosatrienoylglycerophosphocholine*	Simple median	15	-0.270283	0.341439	0.763163	0.390822	1.49024	0.428594
Lung adenocarcinoma	1-eicosatrienoylglycerophosphocholine*	Weighted median	15	-0.232658	0.323493	0.792425	0.420334	1.4939	0.472015
Lung adenocarcinoma	1-heptadecanoylglycerophosphocholine	Inverse variance weighted (fixed effects)	8	-0.227695	0.292865	0.796367	0.448561	1.41385	0.436878	0.0634369
Lung adenocarcinoma	1-heptadecanoylglycerophosphocholine	Maximum likelihood	8	-0.247523	0.307831	0.780732	0.427043	1.42736	0.421346
Lung adenocarcinoma	1-heptadecanoylglycerophosphocholine	MR Egger	8	0.582846	1.77038	1.79113	0.0557374	57.5582	0.753178		0.653653
Lung adenocarcinoma	1-heptadecanoylglycerophosphocholine	MR-PRESSO Raw		-0.227695	0.404854	0.796367	0.360159	1.76089	0.591382	0.0634369	0.653653	0.079
Lung adenocarcinoma	1-heptadecanoylglycerophosphocholine	Simple median	8	-0.250942	0.438201	0.778067	0.32962	1.83663	0.566871
Lung adenocarcinoma	1-heptadecanoylglycerophosphocholine	Weighted median	8	0.346395	0.432425	1.41396	0.605828	3.30008	0.423102
Lung adenocarcinoma	1-linoleoylglycerol (1-monolinolein)	Inverse variance weighted (fixed effects)	12	0.171508	0.142939	1.18709	0.897042	1.57093	0.230192	0.781905
Lung adenocarcinoma	1-linoleoylglycerol (1-monolinolein)	Maximum likelihood	12	0.176564	0.145526	1.19311	0.897029	1.58692	0.225023
Lung adenocarcinoma	1-linoleoylglycerol (1-monolinolein)	MR Egger	12	0.217374	0.352425	1.24281	0.622894	2.47967	0.551153		0.889606
Lung adenocarcinoma	1-linoleoylglycerol (1-monolinolein)	MR-PRESSO Raw		0.171508	0.115717	1.18709	0.946204	1.48931	0.166376	0.781905	0.889606	0.796
Lung adenocarcinoma	1-linoleoylglycerol (1-monolinolein)	Simple median	12	0.198736	0.192019	1.21986	0.837259	1.7773	0.30068
Lung adenocarcinoma	1-linoleoylglycerol (1-monolinolein)	Weighted median	12	0.167318	0.191384	1.18213	0.812373	1.72018	0.381982
Lung adenocarcinoma	1-linoleoylglycerophosphocholine	Inverse variance weighted (fixed effects)	13	-0.352396	0.354643	0.703002	0.350815	1.40875	0.320386	0.261536
Lung adenocarcinoma	1-linoleoylglycerophosphocholine	Maximum likelihood	13	-0.3499	0.373947	0.704759	0.338634	1.46673	0.349431
Lung adenocarcinoma	1-linoleoylglycerophosphocholine	MR Egger	13	0.579719	1.35987	1.78554	0.124228	25.6636	0.678109		0.488226
Lung adenocarcinoma	1-linoleoylglycerophosphocholine	MR-PRESSO Raw		-0.352396	0.391757	0.703002	0.326201	1.51505	0.386067	0.261536	0.488226	0.234
Lung adenocarcinoma	1-linoleoylglycerophosphocholine	Simple median	13	-1.21789	0.575666	0.295854	0.0957329	0.914312	0.0343775
Lung adenocarcinoma	1-linoleoylglycerophosphocholine	Weighted median	13	-0.250247	0.536384	0.778608	0.272107	2.22791	0.640826
Lung adenocarcinoma	1-linoleoylglycerophosphoethanolamine*	Inverse variance weighted (fixed effects)	10	-0.658056	0.253213	0.517857	0.315261	0.850646	0.00935431	0.445263
Lung adenocarcinoma	1-linoleoylglycerophosphoethanolamine*	Maximum likelihood	10	-0.658648	0.258326	0.517551	0.311933	0.858707	0.0107824
Lung adenocarcinoma	1-linoleoylglycerophosphoethanolamine*	MR Egger	10	-0.790396	0.678634	0.453665	0.119969	1.71554	0.277699		0.837372
Lung adenocarcinoma	1-linoleoylglycerophosphoethanolamine*	MR-PRESSO Raw		-0.658056	0.251998	0.517857	0.316013	0.848624	0.0282081	0.445263	0.837372	0.506
Lung adenocarcinoma	1-linoleoylglycerophosphoethanolamine*	Simple median	10	-0.376927	0.39102	0.685966	0.318757	1.4762	0.335066
Lung adenocarcinoma	1-linoleoylglycerophosphoethanolamine*	Weighted median	10	-0.772954	0.332951	0.461647	0.240379	0.886593	0.0202586
Lung adenocarcinoma	1-methylurate	Inverse variance weighted (fixed effects)	15	0.108911	0.128548	1.11506	0.866717	1.43457	0.39686	0.483618
Lung adenocarcinoma	1-methylurate	Maximum likelihood	15	0.111272	0.129646	1.1177	0.866897	1.44106	0.390741
Lung adenocarcinoma	1-methylurate	MR Egger	15	0.192445	0.209514	1.21221	0.803962	1.82776	0.375071		0.619751
Lung adenocarcinoma	1-methylurate	MR-PRESSO Raw		0.108911	0.126473	1.11506	0.870249	1.42875	0.403667	0.483618	0.619751	0.477
Lung adenocarcinoma	1-methylurate	Simple median	15	0.137659	0.221557	1.14758	0.743346	1.77165	0.534387
Lung adenocarcinoma	1-methylurate	Weighted median	15	0.173563	0.18397	1.18954	0.829428	1.70599	0.345461
Lung adenocarcinoma	1-methylxanthine	Inverse variance weighted (fixed effects)	12	-0.349173	0.220251	0.705271	0.45801	1.08602	0.112888	0.731358
Lung adenocarcinoma	1-methylxanthine	Maximum likelihood	12	-0.354145	0.223919	0.701773	0.452474	1.08843	0.113746
Lung adenocarcinoma	1-methylxanthine	MR Egger	12	-0.170424	0.750989	0.843307	0.193522	3.67486	0.825048		0.808426
Lung adenocarcinoma	1-methylxanthine	MR-PRESSO Raw		-0.349173	0.185433	0.705271	0.490357	1.01438	0.0863955	0.731358	0.808426	0.756
Lung adenocarcinoma	1-methylxanthine	Simple median	12	-0.276865	0.292126	0.758157	0.427658	1.34407	0.343253
Lung adenocarcinoma	1-methylxanthine	Weighted median	12	-0.227477	0.298988	0.796541	0.443307	1.43124	0.446762
Lung adenocarcinoma	1-myristoylglycerophosphocholine	Inverse variance weighted (fixed effects)	7	0.174415	0.164588	1.19055	0.862278	1.6438	0.289278	0.983741
Lung adenocarcinoma	1-myristoylglycerophosphocholine	Maximum likelihood	7	0.177196	0.168267	1.19387	0.858466	1.6603	0.292312
Lung adenocarcinoma	1-myristoylglycerophosphocholine	MR Egger	7	0.161103	0.239315	1.17481	0.734949	1.87791	0.530686		0.941892
Lung adenocarcinoma	1-myristoylglycerophosphocholine	MR-PRESSO Raw		0.174415	0.0687756	1.19055	1.04041	1.36236	0.0443192	0.983741	0.941892	0.99
Lung adenocarcinoma	1-myristoylglycerophosphocholine	Simple median	7	0.13041	0.289303	1.1393	0.646214	2.00861	0.652154
Lung adenocarcinoma	1-myristoylglycerophosphocholine	Weighted median	7	0.150352	0.203618	1.16224	0.779784	1.73229	0.460269
Lung adenocarcinoma	1-oleoylglycerol (1-monoolein)	Inverse variance weighted (fixed effects)	12	-0.0281241	0.182737	0.972268	0.679574	1.39103	0.877685	0.52087
Lung adenocarcinoma	1-oleoylglycerol (1-monoolein)	Maximum likelihood	12	-0.027579	0.185949	0.972798	0.675678	1.40057	0.882094
Lung adenocarcinoma	1-oleoylglycerol (1-monoolein)	MR Egger	12	-0.0146387	0.705018	0.985468	0.247468	3.92433	0.983843		0.984583
Lung adenocarcinoma	1-oleoylglycerol (1-monoolein)	MR-PRESSO Raw		-0.0281241	0.175155	0.972268	0.689749	1.37051	0.875345	0.52087	0.984583	0.531
Lung adenocarcinoma	1-oleoylglycerol (1-monoolein)	Simple median	12	-0.15484	0.252237	0.856552	0.522451	1.40431	0.539301
Lung adenocarcinoma	1-oleoylglycerol (1-monoolein)	Weighted median	12	-0.263899	0.247585	0.768051	0.472761	1.24778	0.286473
Lung adenocarcinoma	1-oleoylglycerophosphocholine	Inverse variance weighted (fixed effects)	14	-0.415953	0.344944	0.659711	0.33553	1.29711	0.227872	0.733391
Lung adenocarcinoma	1-oleoylglycerophosphocholine	Maximum likelihood	14	-0.427885	0.350081	0.651886	0.328229	1.29469	0.221614
Lung adenocarcinoma	1-oleoylglycerophosphocholine	MR Egger	14	-1.46688	0.917749	0.230643	0.0381713	1.39362	0.135948		0.240206
Lung adenocarcinoma	1-oleoylglycerophosphocholine	MR-PRESSO Raw		-0.415953	0.295038	0.659711	0.370009	1.17624	0.182063	0.733391	0.240206	0.772
Lung adenocarcinoma	1-oleoylglycerophosphocholine	Simple median	14	-0.124042	0.464664	0.883343	0.355304	2.19614	0.789508
Lung adenocarcinoma	1-oleoylglycerophosphocholine	Weighted median	14	-0.176375	0.468271	0.838304	0.334812	2.09895	0.706432
Lung adenocarcinoma	1-oleoylglycerophosphoethanolamine	Inverse variance weighted (fixed effects)	7	-0.178885	0.366764	0.836202	0.407489	1.71596	0.625735	0.397017
Lung adenocarcinoma	1-oleoylglycerophosphoethanolamine	Maximum likelihood	7	-0.185297	0.374242	0.830858	0.398993	1.73016	0.620511
Lung adenocarcinoma	1-oleoylglycerophosphoethanolamine	MR Egger	7	-1.94083	2.15369	0.143584	0.00210789	9.78056	0.408807		0.443611
Lung adenocarcinoma	1-oleoylglycerophosphoethanolamine	MR-PRESSO Raw		-0.178885	0.37398	0.836202	0.401766	1.7404	0.649348	0.397017	0.443611	0.465
Lung adenocarcinoma	1-oleoylglycerophosphoethanolamine	Simple median	7	-0.286461	0.510726	0.750917	0.275964	2.04329	0.574873
Lung adenocarcinoma	1-oleoylglycerophosphoethanolamine	Weighted median	7	-0.294533	0.481769	0.74488	0.289732	1.91503	0.540963
Lung adenocarcinoma	1-palmitoleoylglycerophosphocholine*	Inverse variance weighted (fixed effects)	14	0.0378853	0.307455	1.03861	0.568516	1.89742	0.901931	0.37674
Lung adenocarcinoma	1-palmitoleoylglycerophosphocholine*	Maximum likelihood	14	0.0395648	0.314544	1.04036	0.561614	1.9272	0.899902
Lung adenocarcinoma	1-palmitoleoylglycerophosphocholine*	MR Egger	14	-0.198347	1.02294	0.820085	0.110438	6.08975	0.849498		0.811317
Lung adenocarcinoma	1-palmitoleoylglycerophosphocholine*	MR-PRESSO Raw		0.0378853	0.318593	1.03861	0.556239	1.9393	0.907161	0.37674	0.811317	0.435
Lung adenocarcinoma	1-palmitoleoylglycerophosphocholine*	Simple median	14	-0.190663	0.426871	0.826411	0.357961	1.9079	0.655126
Lung adenocarcinoma	1-palmitoleoylglycerophosphocholine*	Weighted median	14	-0.164951	0.423219	0.847936	0.369923	1.94363	0.696719
Lung adenocarcinoma	1-palmitoylglycerol (1-monopalmitin)	Inverse variance weighted (fixed effects)	12	-0.0828616	0.319216	0.920479	0.49237	1.72082	0.795189	0.495167
Lung adenocarcinoma	1-palmitoylglycerol (1-monopalmitin)	Maximum likelihood	12	-0.0865276	0.326445	0.91711	0.483666	1.73899	0.790963
Lung adenocarcinoma	1-palmitoylglycerol (1-monopalmitin)	MR Egger	12	0.55781	0.991205	1.74684	0.250336	12.1895	0.585993		0.510283
Lung adenocarcinoma	1-palmitoylglycerol (1-monopalmitin)	MR-PRESSO Raw		-0.0828616	0.310327	0.920479	0.501024	1.6911	0.794398	0.495167	0.510283	0.526
Lung adenocarcinoma	1-palmitoylglycerol (1-monopalmitin)	Simple median	12	-0.269654	0.480585	0.763643	0.29772	1.95872	0.574732
Lung adenocarcinoma	1-palmitoylglycerol (1-monopalmitin)	Weighted median	12	-0.122813	0.44607	0.884429	0.368944	2.12014	0.783068
Lung adenocarcinoma	1-palmitoylglycerophosphocholine	Inverse variance weighted (fixed effects)	28	-0.149061	0.372064	0.861517	0.415486	1.78637	0.688691	0.47062
Lung adenocarcinoma	1-palmitoylglycerophosphocholine	Maximum likelihood	28	-0.150675	0.381745	0.860127	0.407019	1.81765	0.693063
Lung adenocarcinoma	1-palmitoylglycerophosphocholine	MR Egger	28	1.26995	1.0849	3.56069	0.424663	29.8554	0.252391		0.175595
Lung adenocarcinoma	1-palmitoylglycerophosphocholine	MR-PRESSO Raw		-0.149061	0.371194	0.861517	0.416195	1.78332	0.69116	0.47062	0.175595	0.434
Lung adenocarcinoma	1-palmitoylglycerophosphocholine	Simple median	28	0.486671	0.548518	1.62689	0.555201	4.76723	0.374946
Lung adenocarcinoma	1-palmitoylglycerophosphocholine	Weighted median	28	0.600966	0.562637	1.82388	0.605438	5.49443	0.285465
Lung adenocarcinoma	1-palmitoylglycerophosphoethanolamine	Inverse variance weighted (fixed effects)	24	-0.0861032	0.209006	0.9175	0.609111	1.38202	0.680365	0.729468
Lung adenocarcinoma	1-palmitoylglycerophosphoethanolamine	Maximum likelihood	24	-0.0838732	0.211689	0.919548	0.607268	1.39241	0.691951
Lung adenocarcinoma	1-palmitoylglycerophosphoethanolamine	MR Egger	24	-0.450118	0.391958	0.637553	0.295716	1.37454	0.263144		0.284159
Lung adenocarcinoma	1-palmitoylglycerophosphoethanolamine	MR-PRESSO Raw		-0.0861032	0.187481	0.9175	0.635359	1.32493	0.650356	0.729468	0.284159	0.739
Lung adenocarcinoma	1-palmitoylglycerophosphoethanolamine	Simple median	24	-0.0741257	0.307848	0.928555	0.507881	1.69767	0.809721
Lung adenocarcinoma	1-palmitoylglycerophosphoethanolamine	Weighted median	24	-0.159705	0.292422	0.852395	0.480536	1.51201	0.584965
Lung adenocarcinoma	1-palmitoylglycerophosphoinositol*	Inverse variance weighted (fixed effects)	10	-0.0987213	0.216877	0.905995	0.592266	1.38591	0.648969	0.0544812
Lung adenocarcinoma	1-palmitoylglycerophosphoinositol*	Maximum likelihood	10	-0.100242	0.221415	0.904618	0.586128	1.39617	0.650741
Lung adenocarcinoma	1-palmitoylglycerophosphoinositol*	MR Egger	10	-0.133145	0.599277	0.875338	0.270434	2.83329	0.829744		0.947962
Lung adenocarcinoma	1-palmitoylglycerophosphoinositol*	MR-PRESSO Raw		-0.0987213	0.294988	0.905995	0.508191	1.61519	0.745547	0.0544812	0.947962	0.101
Lung adenocarcinoma	1-palmitoylglycerophosphoinositol*	Simple median	10	-0.00802591	0.300393	0.992006	0.550573	1.78737	0.978685
Lung adenocarcinoma	1-palmitoylglycerophosphoinositol*	Weighted median	10	0.00384632	0.290365	1.00385	0.568207	1.77351	0.989431
Lung adenocarcinoma	1-stearoylglycerol (1-monostearin)	Inverse variance weighted (fixed effects)	22	0.123186	0.251281	1.13109	0.6912	1.85095	0.62397	0.200914
Lung adenocarcinoma	1-stearoylglycerol (1-monostearin)	Maximum likelihood	22	0.127401	0.257158	1.13587	0.686171	1.8803	0.620305
Lung adenocarcinoma	1-stearoylglycerol (1-monostearin)	MR Egger	22	0.445009	0.768175	1.5605	0.346243	7.03313	0.568851		0.656586
Lung adenocarcinoma	1-stearoylglycerol (1-monostearin)	MR-PRESSO Raw		0.123186	0.280387	1.13109	0.652873	1.95961	0.664901	0.200914	0.656586	0.233
Lung adenocarcinoma	1-stearoylglycerol (1-monostearin)	Simple median	22	0.0094958	0.341562	1.00954	0.516869	1.97182	0.977821
Lung adenocarcinoma	1-stearoylglycerol (1-monostearin)	Weighted median	22	0.177864	0.382593	1.19466	0.564384	2.5288	0.642011
Lung adenocarcinoma	1-stearoylglycerophosphocholine	Inverse variance weighted (fixed effects)	11	0.0497339	0.299555	1.05099	0.584269	1.89054	0.868137	0.682449
Lung adenocarcinoma	1-stearoylglycerophosphocholine	Maximum likelihood	11	0.0524672	0.304722	1.05387	0.579965	1.91501	0.863296
Lung adenocarcinoma	1-stearoylglycerophosphocholine	MR Egger	11	0.30165	0.797683	1.35209	0.283141	6.45664	0.714079		0.741112
Lung adenocarcinoma	1-stearoylglycerophosphocholine	MR-PRESSO Raw		0.0497339	0.258545	1.05099	0.633171	1.74453	0.85131	0.682449	0.741112	0.679
Lung adenocarcinoma	1-stearoylglycerophosphocholine	Simple median	11	-0.0282237	0.4171	0.972171	0.42924	2.20184	0.946051
Lung adenocarcinoma	1-stearoylglycerophosphocholine	Weighted median	11	-0.033216	0.400349	0.96733	0.441358	2.12011	0.933877
Lung adenocarcinoma	1-stearoylglycerophosphoethanolamine	Inverse variance weighted (fixed effects)	12	0.198049	0.218739	1.21902	0.793995	1.87157	0.365246	0.932715
Lung adenocarcinoma	1-stearoylglycerophosphoethanolamine	Maximum likelihood	12	0.200465	0.22	1.22197	0.79395	1.88074	0.362187
Lung adenocarcinoma	1-stearoylglycerophosphoethanolamine	MR Egger	12	0.226637	0.483843	1.25437	0.485928	3.23804	0.649535		0.948493
Lung adenocarcinoma	1-stearoylglycerophosphoethanolamine	MR-PRESSO Raw		0.198049	0.146998	1.21902	0.91387	1.62607	0.204984	0.932715	0.948493	0.936
Lung adenocarcinoma	1-stearoylglycerophosphoethanolamine	Simple median	12	0.0341336	0.284432	1.03472	0.592531	1.80691	0.904478
Lung adenocarcinoma	1-stearoylglycerophosphoethanolamine	Weighted median	12	0.141006	0.283447	1.15143	0.660638	2.00684	0.618857
Lung adenocarcinoma	1-stearoylglycerophosphoinositol	Inverse variance weighted (multiplicative random effects)	4	0.120455	0.426414	1.12801	0.489037	2.60186	0.777572	0.0234886
Lung adenocarcinoma	1-stearoylglycerophosphoinositol	Maximum likelihood	4	0.13179	0.252239	1.14087	0.695866	1.87045	0.601336
Lung adenocarcinoma	1-stearoylglycerophosphoinositol	MR Egger	4	-0.80494	0.416192	0.447115	0.197765	1.01086	0.192781		0.112423
Lung adenocarcinoma	1-stearoylglycerophosphoinositol	MR-PRESSO Raw		0.120455	0.426414	1.12801	0.489037	2.60186	0.795941	0.0234886	0.112423	0.066
Lung adenocarcinoma	1-stearoylglycerophosphoinositol	Simple median	4	-0.121976	0.302322	0.885169	0.489423	1.60091	0.686606
Lung adenocarcinoma	1-stearoylglycerophosphoinositol	Weighted median	4	-0.160437	0.295638	0.851772	0.477167	1.52046	0.587351
Lung adenocarcinoma	2-aminobutyrate	Inverse variance weighted (fixed effects)	43	-0.335532	0.264543	0.714958	0.425693	1.20078	0.204676	0.492308
Lung adenocarcinoma	2-aminobutyrate	Maximum likelihood	43	-0.347602	0.26963	0.70638	0.416414	1.19826	0.197335
Lung adenocarcinoma	2-aminobutyrate	MR Egger	43	-1.20475	0.737776	0.299768	0.0705957	1.2729	0.110139		0.214053
Lung adenocarcinoma	2-aminobutyrate	MR-PRESSO Raw		-0.335532	0.262998	0.714958	0.426985	1.19715	0.209038	0.492308	0.214053	0.468
Lung adenocarcinoma	2-aminobutyrate	Simple median	43	-0.572706	0.385914	0.563997	0.264716	1.20164	0.137802
Lung adenocarcinoma	2-aminobutyrate	Weighted median	43	-0.683772	0.398822	0.504709	0.230971	1.10287	0.0864407
Lung adenocarcinoma	2-hydroxyacetaminophen sulfate*	Inverse variance weighted (fixed effects)	33	0.00820662	0.0108371	1.00824	0.98705	1.02989	0.448889	0.665251
Lung adenocarcinoma	2-hydroxyacetaminophen sulfate*	Maximum likelihood	33	0.00844791	0.011014	1.00848	0.986946	1.03049	0.443073
Lung adenocarcinoma	2-hydroxyacetaminophen sulfate*	MR Egger	33	0.00386256	0.0204906	1.00387	0.964352	1.04501	0.85171		0.804391
Lung adenocarcinoma	2-hydroxyacetaminophen sulfate*	MR-PRESSO Raw		0.00820662	0.0101522	1.00824	0.988376	1.0285	0.424854	0.665251	0.804391	0.683
Lung adenocarcinoma	2-hydroxyacetaminophen sulfate*	Simple median	33	-0.0126743	0.0172815	0.987406	0.954521	1.02142	0.463314
Lung adenocarcinoma	2-hydroxyacetaminophen sulfate*	Weighted median	33	0.00309161	0.0164218	1.0031	0.971324	1.03591	0.850671
Lung adenocarcinoma	2-hydroxybutyrate (AHB)	Inverse variance weighted (fixed effects)	16	-0.116746	0.247131	0.889811	0.548195	1.44431	0.636637	0.163063
Lung adenocarcinoma	2-hydroxybutyrate (AHB)	Maximum likelihood	16	-0.11527	0.25377	0.891125	0.541908	1.46539	0.649663
Lung adenocarcinoma	2-hydroxybutyrate (AHB)	MR Egger	16	-0.58356	0.690965	0.557909	0.144013	2.16135	0.412558		0.468539
Lung adenocarcinoma	2-hydroxybutyrate (AHB)	MR-PRESSO Raw		-0.116746	0.287042	0.889811	0.506947	1.56183	0.689956	0.163063	0.468539	0.162
Lung adenocarcinoma	2-hydroxybutyrate (AHB)	Simple median	16	-0.236999	0.358631	0.788992	0.390661	1.59348	0.508712
Lung adenocarcinoma	2-hydroxybutyrate (AHB)	Weighted median	16	-0.276718	0.364427	0.758269	0.371208	1.54892	0.447659
Lung adenocarcinoma	2-hydroxyglutarate	Inverse variance weighted (fixed effects)	12	0.184728	0.255337	1.20289	0.729255	1.98414	0.469393	0.203695
Lung adenocarcinoma	2-hydroxyglutarate	Maximum likelihood	12	0.195899	0.263552	1.2164	0.725668	2.039	0.457298
Lung adenocarcinoma	2-hydroxyglutarate	MR Egger	12	-0.940785	0.558251	0.390321	0.130686	1.16578	0.122844		0.0467933
Lung adenocarcinoma	2-hydroxyglutarate	MR-PRESSO Raw		0.184728	0.293732	1.20289	0.676389	2.13922	0.542254	0.203695	0.0467933	0.213
Lung adenocarcinoma	2-hydroxyglutarate	Simple median	12	0.0322086	0.369812	1.03273	0.500263	2.13196	0.930596
Lung adenocarcinoma	2-hydroxyglutarate	Weighted median	12	-0.0412296	0.355574	0.959609	0.477995	1.92648	0.90769
Lung adenocarcinoma	2-hydroxyhippurate (salicylurate)	Inverse variance weighted (fixed effects)	11	-0.0413121	0.0469087	0.95953	0.875243	1.05193	0.378485	0.0885265
Lung adenocarcinoma	2-hydroxyhippurate (salicylurate)	Maximum likelihood	11	-0.0432976	0.0488013	0.957626	0.870273	1.05375	0.374959
Lung adenocarcinoma	2-hydroxyhippurate (salicylurate)	MR Egger	11	-0.0363883	0.142881	0.964266	0.728743	1.27591	0.804697		0.970172
Lung adenocarcinoma	2-hydroxyhippurate (salicylurate)	MR-PRESSO Raw		-0.0413121	0.0600876	0.95953	0.852925	1.07946	0.50738	0.0885265	0.970172	0.119
Lung adenocarcinoma	2-hydroxyhippurate (salicylurate)	Simple median	11	-0.0167199	0.0699292	0.983419	0.85746	1.12788	0.81103
Lung adenocarcinoma	2-hydroxyhippurate (salicylurate)	Weighted median	11	0.00621993	0.0662698	1.00624	0.883672	1.14581	0.925222
Lung adenocarcinoma	2-hydroxyisobutyrate	Inverse variance weighted (fixed effects)	17	0.31407	0.304229	1.36899	0.754109	2.48522	0.301909	0.377582
Lung adenocarcinoma	2-hydroxyisobutyrate	Maximum likelihood	17	0.327499	0.311063	1.38749	0.754134	2.55278	0.292416
Lung adenocarcinoma	2-hydroxyisobutyrate	MR Egger	17	-0.690263	0.889751	0.501444	0.0876701	2.86809	0.44993		0.247077
Lung adenocarcinoma	2-hydroxyisobutyrate	MR-PRESSO Raw		0.31407	0.314739	1.36899	0.738734	2.53694	0.333193	0.377582	0.247077	0.318
Lung adenocarcinoma	2-hydroxyisobutyrate	Simple median	17	0.446567	0.481417	1.56294	0.608346	4.01543	0.353611
Lung adenocarcinoma	2-hydroxyisobutyrate	Weighted median	17	-0.112104	0.441224	0.893951	0.376475	2.12271	0.799437
Lung adenocarcinoma	2-hydroxypalmitate	Inverse variance weighted (fixed effects)	39	-0.252621	0.264827	0.776762	0.462235	1.30531	0.34013	0.0784827
Lung adenocarcinoma	2-hydroxypalmitate	Maximum likelihood	39	-0.258986	0.270605	0.771834	0.45413	1.3118	0.338536
Lung adenocarcinoma	2-hydroxypalmitate	MR Egger	39	-0.393045	0.698974	0.674998	0.171524	2.65633	0.577291		0.823811
Lung adenocarcinoma	2-hydroxypalmitate	MR-PRESSO Raw		-0.252621	0.306548	0.776762	0.425941	1.41653	0.415035	0.0784827	0.823811	0.075
Lung adenocarcinoma	2-hydroxypalmitate	Simple median	39	-0.277143	0.400969	0.757946	0.345404	1.66322	0.489451
Lung adenocarcinoma	2-hydroxypalmitate	Weighted median	39	-0.259496	0.396792	0.771441	0.354443	1.67903	0.513122
[truncated: 2,659 more rows]

## Sheet: S6
Supplementary Table 5: The results of all blood metabolites on Squamous cell lung carcinoma.
[truncated: 2,898 more rows]

[truncated: 1 more sheets: S5]
